# Supplementary material for: Single-cell and bulk RNA sequencing reveal ligands and receptors associated with worse overall survival in serous ovarian cancer
Source: Cell Commun Signal. 2022 Nov 9;20:176. doi: 10.1186/s12964-022-00991-4 (PMC9648056; doi:10.1186/s12964-022-00991-4)
Supplement: Supplementary file 15 — Additional file 14: Supplementary Tables (S1-S10). [file 12964_2022_991_MOESM15_ESM.xlsx]

## Sheet: ReadMe
Table S1: Histological and clinical features and treatment of eight serous ovarian cancer patients included in the study.
Table S2: Antibodies and reaction conditions used to investigate the protein expression by immunohistochemitry in primary ovarian tumors and tumor-derived organoids.
Table S3: Genes enriched specifically in CAFs among the top-1000 highly variable genes
Table S4: List of markers that define clusters via differential expression features (cluster markers).
Table S5: Number of markers that define cell type clusters via differential expression features.
Table S6: Markers that define cancer-associated fibroblast clusters via differential expression features against all cell types.
Table S7: Top ten markers that define cancer-associated fibroblast clusters via differential expression features against all cell types.
Table S8: Markers that distinguish cancer-associated fibroblast clusters via differential expression features.
Table S9: Inference and analysis of cancer-associated fibroblasts-cancer cells communication from single-cell data using CellChat.
Table S10: RNA-Seq data (normalized counts) from patient-derived CAF-enriched cells (eCAF; n = 8), tumor organoids (tumoroids; n = 9), ascites cancer cells (cultivated at baseline; n = 8), and normal tissues (n = 8).

## Sheet: Table S1
	Table S1: Histological and clinical features and treatment of eight serous ovarian cancer patients included in the study.
	Case	Age at diagnosis (years)	FIGO Stage	Grade	Neoadjuvant first line chemotherapy	Maintenance therapy after first line	Treatment (cycles)	Last treatment	Vital Status (Feb 2022)
	1	37	IV	High-grade	Yes	Yes (Bevacizumab)	Neoadjuvant Taxol/Carboplatin (6)	Topotecan	deceased
							Bevacizumab maintenance (4)
							Liposomal doxorubicin (6)
							Carboplatin (4)
							Topotecan (3)
	2	69	IIIB	High-grade	Yes - but no interval surgery. So changes to pure palliative after the first 3 cycles	Yes (Bevacizumab)	Taxol/Carboplatin (6)	Treosulfan	deceased
							Bevacizumab maintenance (6)
							Treosulfan (2)
	3	75	IIIC	High-grade	No - operated at diagnosis primary		Taxol/Carboplatin (6)	Carboplatin	deceased
							Liposomal doxorubicin/ carboplatin (5)
	4	76	No surgery - IIIC based on imaging	High-grade	Yes - but no interval surgery. So changes to pure palliative after the first 3 cycles		Taxol/Carboplatin (5)	Carboplatin	deceased
	5	70	IV	High-grade	Yes	Yes (Bevacizumaband later changed to Olaparib)	Taxol/Carboplatin (6)	Treosulfan	deceased
							Olaparib (6)
							Caelyx (2)
							Topotecn (6)
							Treosulfan (2)
	6	76	IV	Low-grade	Yes	Yes (Bevacizumab)	Carboplatin (3)	Bevacizumab	deceased
	7	83	IIB	High-grade	No - operated at diagnosis primary		Carboplatin (6)	Carboplatin	deceased
	8	58	IV	Low-grade	Yes - but no interval surgery. So changes to pure palliative after the first 3 cycles		Taxol/Carboplatin (8)	Letrozol	alive
							Liposomal doxorubicin (4)
							Topotecan (4)
							Paclitaxel weekly (28)
							Mekinist
							Carboplatin (2)
							Letrozol (oral daily)

## Sheet: Table S2
	Table S2: Antibodies and reaction conditions used to investigate the protein expression by immunohistochemitry in primary ovarian tumors and tumor-derived organoids.
	Antibody					Platform	Retrieval				Dilution	Incubation		Detection system
	Protein	clone	species	Vendor	ID		System	pH	time (min)	temperature (℃)		time (min.)	temperature (℃)
	CK7	SP52	Rabbit	Ventana	790-4462	Benchmark Ultra	CC1	8.4	32	100	Ready to use	20	36	Optiview 8/8
	PAX8	SP348	Rabbit	Abcam	AB227707	Dako Omnis	Env Flex High		30	97	1 : 2000	20	32	Flex+ 10-Link/20-HRP
	Calretinin	SP65	Rabbit	Ventana	790-4467	Benchmark Ultra	CC1	8.4	32	100	Ready to use	12	36	Optiview 8/8
	TP53	DO-7	Mouse	Ventana	800-2912	Benchmark Ultra	CC1	8.4	32	100	Ready to use	20	36	Optiview 8/8

## Sheet: Table S3
	Table S3: Genes enriched specifically in CAFs among the top-1000 highly variable genes
	Ensembl Ids	Genes			MSigDB Hallmark 2020
	ENSG00000135862.6	LAMC1			Index	Name	P-value	Adjusted p-value	Odds Ratio	Combined score
	ENSG00000134871.19	COL4A2			1	Epithelial Mesenchymal Transition	7.043e-37	2.747e-35	35.37	2944.25
	ENSG00000177469.13	CAVIN1			2	Hypoxia	2.881e-10	3.745e-09	11.05	242.67
	ENSG00000140937.14	CDH11			3	Apical Junction	2.881e-10	3.745e-09	11.05	242.67
	ENSG00000065534.19	MYLK			4	TNF-alpha Signaling via NF-kB	3.166e-09	3.087e-08	10.13	198.18
	ENSG00000122786.20	CALD1			5	Myogenesis	2.458e-06	1.917e-05	7.5	96.86
	ENSG00000182326.15	C1S			6	UV Response Dn	1.198e-05	7.786e-05	8.28	93.88
	ENSG00000169604.20	ANTXR1			7	Estrogen Response Early	1.848e-05	0.000103	6.66	72.64
	ENSG00000130635.16	COL5A1			8	Coagulation	7.608e-05	0.0003453	7.47	70.88
	ENSG00000149591.17	TAGLN			9	IL-2/STAT5 Signaling	0.0001197	0.0003453	5.88	53.12
	ENSG00000141753.7	IGFBP4			10	Adipogenesis	0.000124	0.0003453	5.85	52.63
	ENSG00000197635.11	DPP4
	ENSG00000085662.14	AKR1B1			WikiPathway 2021 Human
	ENSG00000171617.14	ENC1			Index	Name	P-value	Adjusted p-value	Odds Ratio	Combined score
	ENSG00000197632.9	SERPINB2			1	miRNA targets in ECM and membrane receptors WP2911	1.637e-10	3.928e-08	65.65	1479.4
	ENSG00000138821.13	SLC39A8			2	Focal Adhesion WP306	2.858e-08	3.429e-06	9.33	162.06
	ENSG00000164111.15	ANXA5			3	Focal Adhesion-PI3K-Akt-mTOR-signaling pathway WP3932	4.202e-07	3.361e-05	6.5	95.37
	ENSG00000178573.7	MAF			4	Spinal Cord Injury WP2431	2.738e-06	0.0001643	10.26	131.36
	ENSG00000109046.15	WSB1			5	Lung fibrosis WP3624	7.12e-06	0.0003418	14.67	173.92
	ENSG00000120708.17	TGFBI			6	PI3K-Akt signaling pathway WP4172	8.856e-06	0.0003543	5.25	61.11
	ENSG00000115415.20	STAT1			7	Senescence and Autophagy in Cancer WP615	1.309e-05	0.0004488	10.01	112.52
	ENSG00000126709.15	IFI6			8	Myometrial relaxation and contraction pathways WP289	2.142e-05	0.0006427	7.61	81.79
	ENSG00000157601.14	MX1			9	IL1 and megakaryocytes in obesity WP2865	2.726e-05	0.000727	27.54	289.49
	ENSG00000104368.19	PLAT			10	Photodynamic therapy-induced NF-kB survival signaling WP3617	0.0001261	0.003027	17.76	159.46
	ENSG00000146674.15	IGFBP3
	ENSG00000128342.5	LIF			GO Biological Process 2021
	ENSG00000062716.13	VMP1			Index	Name	P-value	Adjusted p-value	Odds Ratio	Combined score
	ENSG00000167615.17	LENG8			1	extracellular matrix organization (GO:0030198)	7.419e-15	1.079e-11	11.6	377.41
	ENSG00000187498.16	COL4A1			2	extracellular structure organization (GO:0043062)	6.102e-12	3.173e-09	11.91	307.55
	ENSG00000101335.10	MYL9			3	external encapsulating structure organization (GO:0045229)	6.546e-12	3.173e-09	11.85	305.17
	ENSG00000152661.9	GJA1			4	collagen fibril organization (GO:0030199)	2.001e-08	7.275e-06	16	283.67
	ENSG00000107796.13	ACTA2			5	endoderm formation (GO:0001706)	2.405e-07	6.995e-05	27.92	425.49
	ENSG00000113657.13	DPYSL3			6	supramolecular fiber organization (GO:0097435)	3.583e-07	8.683e-05	6.05	89.79
	ENSG00000073060.16	SCARB1			7	cellular protein metabolic process (GO:0044267)	5.011e-07	0.0001041	5.46	79.16
	ENSG00000163453.11	IGFBP7			8	endodermal cell differentiation (GO:0035987)	3.554e-06	0.000646	25.67	322.13
	ENSG00000168477.19	TNXB			9	post-translational protein modification (GO:0043687)	1.025e-05	0.001657	5.17	59.41
	ENSG00000111799.21	COL12A1			10	cellular response to cytokine stimulus (GO:0071345)	1.428e-05	0.002077	4.33	48.28
	ENSG00000106624.11	AEBP1
	ENSG00000110799.14	VWF
	ENSG00000120129.6	DUSP1
	ENSG00000090339.9	ICAM1
	ENSG00000118503.15	TNFAIP3
	ENSG00000277443.3	MARCKS
	ENSG00000118515.11	SGK1
	ENSG00000105835.12	NAMPT
	ENSG00000102265.12	TIMP1
	ENSG00000137331.12	IER3
	ENSG00000144802.11	NFKBIZ
	ENSG00000128016.7	ZFP36
	ENSG00000125538.12	IL1B
	ENSG00000169429.11	CXCL8
	ENSG00000212907.2	MT-ND4L
	ENSG00000248527.1	MTATP6P1
	ENSG00000150938.10	CRIM1
	ENSG00000152952.12	PLOD2
	ENSG00000198431.16	TXNRD1
	ENSG00000133816.17	MICAL2
	ENSG00000113083.15	LOX
	ENSG00000204262.14	COL5A2
	ENSG00000172380.6	GNG12
	ENSG00000163110.15	PDLIM5
	ENSG00000102024.18	PLS3
	ENSG00000118257.17	NRP2
	ENSG00000133026.13	MYH10
	ENSG00000091136.15	LAMB1
	ENSG00000115594.12	IL1R1
	ENSG00000136048.14	DRAM1
	ENSG00000167191.12	GPRC5B
	ENSG00000163249.13	CCNYL1
	ENSG00000128510.12	CPA4
	ENSG00000134245.18	WNT2B
	ENSG00000168386.18	FILIP1L
	ENSG00000206538.9	VGLL3
	ENSG00000136026.14	CKAP4
	ENSG00000161638.11	ITGA5
	ENSG00000145934.16	TENM2
	ENSG00000138685.17	FGF2
	ENSG00000134013.16	LOXL2
	ENSG00000163520.14	FBLN2
	ENSG00000039560.14	RAI14
	ENSG00000196526.10	AFAP1
	ENSG00000006118.15	TMEM132A
	ENSG00000170558.10	CDH2
	ENSG00000050405.13	LIMA1
	ENSG00000157654.19	PALM2-AKAP2
	ENSG00000104611.12	SH2D4A
	ENSG00000112769.20	LAMA4
	ENSG00000184347.15	SLIT3
	ENSG00000118971.9	CCND2
	ENSG00000125872.8	LRRN4
	ENSG00000144810.16	COL8A1
	ENSG00000182752.10	PAPPA
	ENSG00000118523.6	CTGF
	ENSG00000162496.9	DHRS3
	ENSG00000275832.5	ARHGAP23
	ENSG00000172201.12	ID4
	ENSG00000265190.7	ANXA8
	ENSG00000134762.17	DSC3
	ENSG00000139278.10	GLIPR1
	ENSG00000121039.10	RDH10
	ENSG00000128918.15	ALDH1A2
	ENSG00000154096.14	THY1
	ENSG00000111452.13	ADGRD1
	ENSG00000172137.19	CALB2
	ENSG00000100918.13	REC8
	ENSG00000109062.12	SLC9A3R1
	ENSG00000076513.17	ANKRD13A
	ENSG00000111961.18	SASH1
	ENSG00000112902.12	SEMA5A
	ENSG00000125148.7	MT2A
	ENSG00000148204.12	CRB2
	ENSG00000198467.16	TPM2
	ENSG00000205726.15	ITSN1
	ENSG00000013297.12	CLDN11
	ENSG00000119326.15	CTNNAL1
	ENSG00000198682.13	PAPSS2
	ENSG00000163531.15	NFASC
	ENSG00000185070.11	FLRT2
	ENSG00000143248.13	RGS5
	ENSG00000118849.10	RARRES1
	ENSG00000097033.14	SH3GLB1
	ENSG00000257923.12	CUX1
	ENSG00000115419.13	GLS
	ENSG00000173166.18	RAPH1
	ENSG00000147459.18	DOCK5
	ENSG00000100097.12	LGALS1
	ENSG00000196730.13	DAPK1
	ENSG00000115380.20	EFEMP1
	ENSG00000167552.14	TUBA1A
	ENSG00000048740.18	CELF2
	ENSG00000154175.18	ABI3BP
	ENSG00000115963.13	RND3
	ENSG00000072195.15	SPEG
	ENSG00000074410.14	CA12
	ENSG00000147872.10	PLIN2
	ENSG00000138756.18	BMP2K
	ENSG00000173559.14	NABP1
	ENSG00000104852.15	SNRNP70
	ENSG00000225630.1	MTND2P28
	ENSG00000091490.11	SEL1L3
	ENSG00000107438.9	PDLIM1
	ENSG00000243566.7	UPK3B
	ENSG00000278771.1	RN7SL3
	ENSG00000128567.17	PODXL
	ENSG00000162692.12	VCAM1
	ENSG00000171867.17	PRNP
	ENSG00000116016.14	EPAS1
	ENSG00000011028.14	MRC2

## Sheet: Table S4
	Table S4: List of markers that define clusters via differential expression features (cluster markers).
	Gene	p_val	avg_log2FC	pct.1	pct.2	p_val_adj	cluster
	CCL18	0	4.20407	0.696	0.182	0	mac1
	C1QA	0	3.5226	1	0.653	0	mac1
	CFD	0	3.48824	0.971	0.438	0	mac1
	RNASE1	0	3.44399	0.997	0.655	0	mac1
	NUPR1	0	3.44109	0.933	0.489	0	mac1
	CCL3	0	3.30576	0.867	0.344	0	mac1
	C1QB	0	3.25864	0.999	0.615	0	mac1
	CCL4	0	3.15786	0.549	0.173	0	mac1
	APOE	0	3.13484	1	0.816	0	mac1
	PLTP	0	3.03825	0.983	0.655	0	mac1
	ACP5	0	2.91704	0.607	0.218	0	mac1
	SDC3	0	2.90869	0.515	0.165	0	mac1
	FOLR2	0	2.81202	0.884	0.348	0	mac1
	C1QC	0	2.77442	0.999	0.587	0	mac1
	ADORA3	0	2.65219	0.766	0.246	0	mac1
	MARCO	0	2.28811	0.978	0.573	0	mac1
	FTL	0	2.20678	1	1	0	mac1
	CTSZ	0	2.17693	0.951	0.644	0	mac1
	S100A8	0	2.16169	0.993	0.719	0	mac1
	APOC1	0	2.0897	0.958	0.528	0	mac1
	HLA-DMB	0	1.97187	0.662	0.284	0	mac1
	CREG1	0	1.96777	0.817	0.585	0	mac1
	NPC2	0	1.67488	1	0.959	0	mac1
	S100A9	0	1.66929	0.997	0.736	0	mac1
	CD14	0	1.53215	0.995	0.702	0	mac1
	CSTB	0	1.48624	0.991	0.925	0	mac1
	SAT1	0	1.46688	0.997	0.946	0	mac1
	FCER1G	0	1.38796	0.999	0.719	0	mac1
	SRGN	0	1.35032	0.984	0.751	0	mac1
	VSIG4	0	1.34073	0.912	0.532	0	mac1
	SEPP1	0	1.33544	0.871	0.54	0	mac1
	CTSB	0	1.32551	1	0.926	0	mac1
	MS4A4A	0	1.29743	0.845	0.447	0	mac1
	CTSS	0	1.29428	0.896	0.597	0	mac1
	FTH1	0	1.28545	1	1	0	mac1
	LGMN	0	1.26893	0.878	0.707	0	mac1
	FCGRT	0	1.24868	0.991	0.825	0	mac1
	CST3	0	1.22398	1	0.945	0	mac1
	CD68	0	1.22053	0.978	0.672	0	mac1
	MS4A6A	0	1.11662	0.96	0.546	0	mac1
	TYROBP	0	1.0434	0.999	0.689	0	mac1
	CTSL	0	1.04088	0.997	0.855	0	mac1
	S100A4	0	0.953557	0.981	0.817	0	mac1
	TUBA1B	0	0.898862	0.999	0.957	0	mac1
	AIF1	0	0.837994	0.999	0.669	0	mac1
	PSAP	0	0.821279	0.997	0.957	0	mac1
	MT-ATP6	0	0.811258	0.98	0.94	0	mac1
	GLUL	0	0.748419	0.994	0.812	0	mac1
	OAZ1	0	0.657122	0.999	0.992	0	mac1
	TMSB10	0	0.603792	1	0.999	0	mac1
	LYZ	0	0.399669	0.773	0.382	0	mac1
	VAMP8	3.62248e-299	0.71026	0.992	0.916	4.18324e-295	mac1
	LAPTM5	4.09692e-296	0.678408	0.897	0.548	4.73112e-292	mac1
	VMO1	1.14949e-279	1.31852	0.538	0.207	1.32743e-275	mac1
	GPNMB	1.04672e-275	2.13264	0.654	0.409	1.20875e-271	mac1
	HAMP	8.40928e-271	2.05582	0.502	0.188	9.71103e-267	mac1
	NINJ1	2.98186e-266	1.18953	0.768	0.592	3.44346e-262	mac1
	GPX1	1.58865e-244	0.606704	0.997	0.958	1.83457e-240	mac1
	LYVE1	5.46256e-240	1.03328	0.604	0.292	6.30817e-236	mac1
	RP11-290F20.3	3.86687e-216	0.963452	0.695	0.392	4.46547e-212	mac1
	MT-CO2	4.28298e-211	0.252818	0.997	0.988	4.94599e-207	mac1
	CTSD	2.0705e-210	0.474347	0.918	0.8	2.39101e-206	mac1
	CXCL3	1.62903e-205	2.08946	0.368	0.123	1.8812e-201	mac1
	NPL	2.92078e-203	0.570312	0.767	0.458	3.37292e-199	mac1
	LILRB4	5.72237e-202	0.785385	0.461	0.202	6.60819e-198	mac1
	SERF2	8.07302e-191	0.415539	0.999	0.999	9.32273e-187	mac1
	FCGR3A	3.04549e-181	0.555262	0.768	0.462	3.51693e-177	mac1
	CALM3	3.29863e-176	0.369739	0.926	0.865	3.80926e-172	mac1
	BLVRB	1.06521e-172	0.613817	0.876	0.772	1.23011e-168	mac1
	RNASET2	2.27431e-166	0.413878	0.845	0.727	2.62638e-162	mac1
	CYBA	4.28341e-164	0.389721	0.997	0.977	4.94648e-160	mac1
	SPI1	3.26816e-162	0.610236	0.765	0.48	3.77407e-158	mac1
	HNMT	3.33517e-160	0.981504	0.622	0.407	3.85145e-156	mac1
	ATP6V1F	3.31596e-157	0.582069	0.924	0.897	3.82927e-153	mac1
	HLA-DMA	8.725e-154	0.48695	0.765	0.547	1.00756e-149	mac1
	TREM2	8.26311e-152	1.15341	0.523	0.282	9.54224e-148	mac1
	GPX4	3.96195e-140	0.551899	0.968	0.922	4.57525e-136	mac1
	TCN2	1.45389e-137	2.23298	0.41	0.222	1.67895e-133	mac1
	BRI3	3.9497e-135	0.995515	0.675	0.573	4.56111e-131	mac1
	GRN	4.11722e-130	0.852024	0.827	0.795	4.75457e-126	mac1
	MS4A7	2.54462e-129	0.739151	0.547	0.323	2.93853e-125	mac1
	RAB42	8.21445e-128	1.30363	0.285	0.107	9.48604e-124	mac1
	SMPDL3A	1.03583e-127	2.15706	0.399	0.219	1.19618e-123	mac1
	ATP5E	1.98408e-127	0.430749	0.992	0.989	2.29121e-123	mac1
	PYCARD	1.76313e-124	0.459058	0.798	0.737	2.03606e-120	mac1
	CD81	5.00151e-122	1.45334	0.58	0.458	5.77574e-118	mac1
	GRB2	6.33947e-122	1.02817	0.704	0.609	7.32082e-118	mac1
	CD4	1.01295e-121	1.09283	0.361	0.172	1.16975e-117	mac1
	PRDX1	2.23135e-121	0.499039	0.924	0.894	2.57676e-117	mac1
	GSTO1	7.79818e-120	0.555802	0.898	0.855	9.00533e-116	mac1
	KCNMA1	1.69584e-118	1.73339	0.302	0.124	1.95836e-114	mac1
	CXCL16	8.1844e-111	1.12024	0.582	0.454	9.45135e-107	mac1
	UCP2	5.14823e-108	0.697008	0.722	0.565	5.94517e-104	mac1
	CD59	1.34156e-105	0.851631	0.785	0.683	1.54924e-101	mac1
	A2M	6.25509e-105	1.66262	0.333	0.165	7.22338e-101	mac1
	PLD3	5.92053e-104	1.26373	0.657	0.601	6.83703e-100	mac1
	UQCR11	1.12957e-103	0.475607	0.967	0.953	1.30442e-99	mac1
	LY86	1.8129e-103	0.960244	0.484	0.286	2.09354e-99	mac1
	LAMP1	1.89208e-101	0.94641	0.705	0.681	2.18498e-97	mac1
	FABP3	6.5499e-101	1.30143	0.292	0.132	7.56383e-97	mac1
	STAB1	3.01938e-100	0.532055	0.546	0.36	3.48678e-96	mac1
	LAMTOR4	3.75796e-100	0.4639	0.876	0.881	4.33969e-96	mac1
	ATF5	1.84943e-93	1.72878	0.418	0.276	2.13573e-89	mac1
	ASAH1	1.17963e-92	0.905791	0.713	0.698	1.36223e-88	mac1
	TSPAN4	1.82029e-87	0.879048	0.663	0.554	2.10207e-83	mac1
	VAMP5	2.02384e-87	0.3767	0.821	0.769	2.33713e-83	mac1
	DBI	1.02619e-86	0.460323	0.883	0.879	1.18505e-82	mac1
	SDCBP	3.61548e-86	0.621429	0.813	0.79	4.17515e-82	mac1
	MT-CO1	5.39591e-86	0.279172	0.998	0.994	6.2312e-82	mac1
	CYP27A1	2.98524e-82	1.42888	0.465	0.336	3.44735e-78	mac1
	RENBP	5.12437e-82	1.38288	0.355	0.204	5.91762e-78	mac1
	KLF2	5.27282e-82	1.68066	0.409	0.28	6.08905e-78	mac1
	HSD17B14	6.48484e-82	2.17503	0.273	0.137	7.48869e-78	mac1
	PLEK	6.74083e-81	0.63712	0.462	0.303	7.78431e-77	mac1
	LIPA	2.70729e-79	1.0336	0.52	0.426	3.12638e-75	mac1
	FOSB	4.27739e-71	1.62757	0.297	0.164	4.93953e-67	mac1
	FUCA1	4.4267e-71	1.40555	0.424	0.329	5.11195e-67	mac1
	PFDN5	2.83261e-69	0.256014	0.995	0.994	3.2711e-65	mac1
	SLC2A5	7.66529e-68	1.61765	0.25	0.126	8.85187e-64	mac1
	JUND	2.06152e-65	1.45211	0.402	0.301	2.38064e-61	mac1
	SULT1A1	3.84741e-64	0.67293	0.477	0.376	4.44299e-60	mac1
	PILRA	4.01452e-63	0.887068	0.352	0.215	4.63597e-59	mac1
	MPP1	9.30582e-61	0.696331	0.44	0.319	1.07464e-56	mac1
	BLOC1S1	1.47218e-60	0.567644	0.778	0.807	1.70008e-56	mac1
	SIGLEC1	5.43427e-60	1.35309	0.261	0.141	6.2755e-56	mac1
	ATOX1	2.66302e-57	0.658096	0.759	0.772	3.07525e-53	mac1
	ITGB2	6.34656e-57	0.330787	0.636	0.483	7.32901e-53	mac1
	C1orf54	1.89356e-56	1.19101	0.296	0.176	2.18668e-52	mac1
	TSPO	4.4559e-53	0.327353	0.904	0.903	5.14567e-49	mac1
	IGSF6	1.60614e-52	0.965997	0.265	0.146	1.85477e-48	mac1
	NOP10	2.40138e-51	0.273871	0.918	0.918	2.77311e-47	mac1
	CD63	2.21986e-50	0.353273	0.993	0.987	2.5635e-46	mac1
	MPC2	7.65754e-50	1.02027	0.569	0.553	8.84293e-46	mac1
	CTSC	7.62864e-49	0.652601	0.584	0.56	8.80955e-45	mac1
	TNFSF13B	9.45543e-49	0.757623	0.334	0.221	1.09191e-44	mac1
	CLEC2B	2.81782e-48	1.43561	0.372	0.282	3.25402e-44	mac1
	CD37	8.75435e-45	0.494629	0.448	0.342	1.01095e-40	mac1
	SH3BGRL	1.04785e-44	0.636894	0.679	0.715	1.21006e-40	mac1
	TREM1	4.6734e-44	1.03803	0.265	0.163	5.39685e-40	mac1
	LGALS9	8.57485e-43	0.491533	0.544	0.433	9.90224e-39	mac1
	CD86	1.4308e-42	0.548688	0.275	0.169	1.65229e-38	mac1
	FAM96A	1.77283e-41	1.06427	0.533	0.534	2.04727e-37	mac1
	RNF130	1.15561e-40	0.405828	0.624	0.585	1.3345e-36	mac1
	TTYH3	5.60337e-40	1.12319	0.304	0.214	6.47078e-36	mac1
	LGALS3	4.48353e-39	0.302435	0.833	0.806	5.17759e-35	mac1
	NCF1	4.8592e-39	1.46239	0.254	0.161	5.61141e-35	mac1
	CD84	4.1407e-38	0.935557	0.31	0.212	4.78168e-34	mac1
	GPSM3	4.69069e-37	0.512025	0.49	0.409	5.41681e-33	mac1
	APLP2	1.48494e-35	0.499944	0.755	0.765	1.71481e-31	mac1
	SIGLEC7	1.91782e-35	0.574324	0.272	0.179	2.2147e-31	mac1
	FCGR2A	2.82563e-35	0.698707	0.37	0.279	3.26304e-31	mac1
	DNASE2	1.19285e-32	1.21444	0.445	0.432	1.3775e-28	mac1
	MGAT1	4.14616e-31	0.671259	0.533	0.545	4.78798e-27	mac1
	FAM20C	1.07253e-30	0.896234	0.319	0.242	1.23856e-26	mac1
	RAB20	1.12203e-30	1.34553	0.294	0.222	1.29572e-26	mac1
	ABI3	8.88613e-29	0.410703	0.374	0.282	1.02617e-24	mac1
	RASSF4	5.69556e-28	0.692875	0.25	0.172	6.57723e-24	mac1
	FYB	8.19011e-28	0.92666	0.264	0.186	9.45794e-24	mac1
	C2	7.06048e-27	0.417119	0.516	0.441	8.15344e-23	mac1
	LITAF	1.36069e-26	0.722196	0.414	0.376	1.57133e-22	mac1
	CHMP1B	3.35975e-25	0.283357	0.169	0.302	3.87983e-21	mac1
	IDS	7.44385e-25	0.259093	0.151	0.275	8.59616e-21	mac1
	BNIP3L	1.72584e-24	0.701339	0.569	0.598	1.993e-20	mac1
	VAMP3	2.48284e-24	0.348255	0.174	0.311	2.86718e-20	mac1
	C19orf60	2.51259e-24	0.358307	0.527	0.563	2.90153e-20	mac1
	RGCC	4.9343e-23	0.29279	0.37	0.314	5.69813e-19	mac1
	AAED1	5.04691e-23	0.268696	0.144	0.26	5.82817e-19	mac1
	C1orf85	9.74968e-23	0.877725	0.448	0.456	1.12589e-18	mac1
	EFHD2	7.79532e-20	0.878043	0.367	0.336	9.00203e-16	mac1
	MT1X	4.08084e-19	0.799256	0.316	0.47	4.71255e-15	mac1
	CRYL1	1.17509e-15	1.26124	0.277	0.244	1.35699e-11	mac1
	GPR137B	2.30676e-15	1.01759	0.306	0.275	2.66385e-11	mac1
	TGOLN2	6.22016e-15	0.261452	0.261	0.408	7.18304e-11	mac1
	SCPEP1	2.38441e-13	0.77376	0.361	0.358	2.75352e-09	mac1
	MARCKS	5.79854e-13	0.353611	0.267	0.238	6.69615e-09	mac1
	SLC31A2	1.23139e-12	0.432809	0.289	0.259	1.42201e-08	mac1
	SNX5	1.56132e-12	0.340784	0.292	0.445	1.80302e-08	mac1
	H2AFJ	6.14138e-12	0.601022	0.432	0.463	7.09207e-08	mac1
	CSF1R	3.22697e-11	0.543032	0.28	0.238	3.72651e-07	mac1
	C5AR1	3.88784e-11	0.303042	0.29	0.24	4.48968e-07	mac1
	TPP1	8.23228e-11	0.845665	0.368	0.379	9.50664e-07	mac1
	PITHD1	2.55531e-10	0.363497	0.233	0.347	2.95087e-06	mac1
	SGK1	3.14797e-10	0.378573	0.376	0.356	3.63528e-06	mac1
	HEXA	5.60912e-10	0.652802	0.495	0.553	6.47741e-06	mac1
	PGD	5.71474e-10	0.282787	0.248	0.36	6.59938e-06	mac1
	CYFIP1	7.14723e-10	0.391856	0.207	0.304	8.25362e-06	mac1
	ZBTB8OS	1.48421e-09	0.359969	0.252	0.371	1.71397e-05	mac1
	GLIPR1	5.15418e-09	0.59508	0.398	0.401	5.95205e-05	mac1
	MGST2	1.07358e-07	0.267995	0.27	0.384	0.00123977	mac1
	NAGK	1.25736e-07	0.304647	0.498	0.553	0.001452	mac1
	LAIR1	2.11724e-07	0.273066	0.297	0.267	0.00244499	mac1
	RNF181	7.95115e-07	0.26555	0.7	0.797	0.00918199	mac1
	PRCP	8.91319e-07	0.519836	0.198	0.283	0.010293	mac1
	FUOM	9.29476e-07	0.65966	0.308	0.304	0.0107336	mac1
	LRRC25	1.96273e-06	0.253921	0.254	0.224	0.0226655	mac1
	NTAN1	3.56397e-06	0.333498	0.382	0.426	0.0411567	mac1
	LINC00998	3.74967e-06	0.54314	0.21	0.293	0.0433012	mac1
	ACOT13	3.93826e-06	0.277975	0.218	0.301	0.045479	mac1
	ALDH2	4.78505e-06	0.609799	0.385	0.411	0.0552578	mac1
	SLC2A3	5.39112e-06	0.832736	0.254	0.249	0.0622566	mac1
	GLA	8.01619e-06	0.550854	0.187	0.258	0.092571	mac1
	AHNAK	8.02082e-06	0.466377	0.251	0.353	0.0926244	mac1
	RHOB	1.00447e-05	0.315236	0.261	0.354	0.115996	mac1
	ACP2	1.65245e-05	0.891024	0.312	0.332	0.190825	mac1
	EPN1	4.83541e-05	0.823091	0.192	0.269	0.558394	mac1
	NUDT14	5.71705e-05	0.49037	0.214	0.293	0.660205	mac1
	NAGA	7.48523e-05	0.433738	0.197	0.264	0.864394	mac1
	C6orf1	8.96246e-05	0.507073	0.264	0.363	1	mac1
	DPP7	0.000185496	0.4884	0.498	0.588	1	mac1
	NOTCH2NL	0.000216959	0.673448	0.22	0.302	1	mac1
	MTSS1	0.000345016	0.552549	0.195	0.26	1	mac1
	ABHD12	0.000364451	0.384088	0.259	0.349	1	mac1
	AP2A2	0.000505816	0.642954	0.249	0.253	1	mac1
	STOM	0.000622467	0.828948	0.333	0.369	1	mac1
	LRP1	0.000674105	0.394999	0.254	0.337	1	mac1
	MMP14	0.000919468	0.381305	0.239	0.314	1	mac1
	GRINA	0.00125809	0.562862	0.413	0.485	1	mac1
	PPP1R18	0.00126654	0.346449	0.239	0.31	1	mac1
	VMA21	0.00364799	0.571099	0.338	0.377	1	mac1
	DCN	0	6.89578	0.986	0.225	0	iCAF1
	LUM	0	6.40876	0.861	0.208	0	iCAF1
	FGF7	0	6.06149	0.605	0.031	0	iCAF1
	FBLN1	0	5.97712	0.756	0.064	0	iCAF1
	COL3A1	0	5.47585	0.982	0.173	0	iCAF1
	IL6	0	5.43163	0.507	0.045	0	iCAF1
	CHI3L2	0	5.27195	0.596	0.051	0	iCAF1
	CXCL12	0	5.06079	0.529	0.039	0	iCAF1
	C1R	0	4.94395	0.991	0.199	0	iCAF1
	APOA1	0	4.9167	0.704	0.134	0	iCAF1
	SOD3	0	4.8969	0.854	0.082	0	iCAF1
	SBSN	0	4.85914	0.723	0.046	0	iCAF1
	SPARC	0	4.71511	0.998	0.288	0	iCAF1
	EGFL6	0	4.71107	0.951	0.112	0	iCAF1
	TDO2	0	4.68548	0.551	0.055	0	iCAF1
	COL1A2	0	4.67565	0.96	0.165	0	iCAF1
	BDKRB1	0	4.66989	0.321	0.026	0	iCAF1
	C11orf96	0	4.65579	0.288	0.015	0	iCAF1
	CCDC80	0	4.62096	0.986	0.159	0	iCAF1
	MGP	0	4.59008	0.843	0.081	0	iCAF1
	MMP2	0	4.5828	0.522	0.052	0	iCAF1
	IL13RA2	0	4.5412	0.355	0.042	0	iCAF1
	ENPP2	0	4.52487	0.803	0.108	0	iCAF1
	VCAM1	0	4.50388	0.752	0.065	0	iCAF1
	COL1A1	0	4.46926	0.966	0.193	0	iCAF1
	CA12	0	4.44197	0.674	0.049	0	iCAF1
	VTN	0	4.42048	0.874	0.09	0	iCAF1
	SERPING1	0	4.41665	0.987	0.291	0	iCAF1
	C1S	0	4.40896	0.987	0.188	0	iCAF1
	COL5A1	0	4.36705	0.603	0.06	0	iCAF1
	PDPN	0	4.36256	0.916	0.098	0	iCAF1
	FAM19A3	0	4.35011	0.476	0.027	0	iCAF1
	PCOLCE	0	4.32658	0.505	0.051	0	iCAF1
	CYR61	0	4.31747	0.813	0.157	0	iCAF1
	CXCL6	0	4.3158	0.435	0.045	0	iCAF1
	PLAT	0	4.31077	0.957	0.241	0	iCAF1
	RCAN2	0	4.30555	0.587	0.055	0	iCAF1
	IGF1	0	4.30214	0.627	0.077	0	iCAF1
	MXRA8	0	4.26523	0.75	0.077	0	iCAF1
	C3	0	4.2588	0.951	0.179	0	iCAF1
	CADM3	0	4.25629	0.586	0.049	0	iCAF1
	PTGDS	0	4.22884	0.938	0.151	0	iCAF1
	EFEMP1	0	4.2131	0.938	0.114	0	iCAF1
	EFEMP2	0	4.20159	0.867	0.095	0	iCAF1
	HAS1	0	4.15111	0.484	0.041	0	iCAF1
	STEAP1	0	4.14773	0.58	0.061	0	iCAF1
	AEBP1	0	4.12849	0.624	0.06	0	iCAF1
	TMEM98	0	4.12778	0.866	0.099	0	iCAF1
	GDF15	0	4.11916	0.383	0.057	0	iCAF1
	OLFML3	0	4.10509	0.529	0.044	0	iCAF1
	RP11-572C15.6	0	4.10189	0.541	0.04	0	iCAF1
	CPXM1	0	4.09718	0.668	0.074	0	iCAF1
	GSTA4	0	4.08003	0.49	0.047	0	iCAF1
	LINC00162	0	4.06508	0.407	0.036	0	iCAF1
	COL6A2	0	4.06373	0.815	0.091	0	iCAF1
	SERPINE1	0	4.00287	0.585	0.07	0	iCAF1
	HTRA1	0	4.00175	0.629	0.064	0	iCAF1
	OSR1	0	3.99416	0.629	0.056	0	iCAF1
	LOX	0	3.99376	0.723	0.083	0	iCAF1
	CALD1	0	3.98934	0.877	0.11	0	iCAF1
	CFI	0	3.97183	0.841	0.102	0	iCAF1
	RARRES2	0	3.93647	0.971	0.206	0	iCAF1
	PLS3	0	3.92813	0.826	0.11	0	iCAF1
	CTHRC1	0	3.894	0.473	0.077	0	iCAF1
	CPE	0	3.88946	0.582	0.063	0	iCAF1
	CFH	0	3.88715	0.74	0.085	0	iCAF1
	LXN	0	3.88517	0.894	0.189	0	iCAF1
	GPC3	0	3.86526	0.58	0.056	0	iCAF1
	THBS2	0	3.85249	0.458	0.05	0	iCAF1
	ADAMTS1	0	3.84818	0.524	0.065	0	iCAF1
	DES	0	3.83883	0.842	0.096	0	iCAF1
	RAMP1	0	3.83672	0.781	0.11	0	iCAF1
	LAMA4	0	3.80568	0.51	0.043	0	iCAF1
	NNMT	0	3.79241	0.977	0.193	0	iCAF1
	SDPR	0	3.77536	0.413	0.043	0	iCAF1
	FAP	0	3.76546	0.345	0.027	0	iCAF1
	SERPINE2	0	3.75301	0.64	0.079	0	iCAF1
	COL5A2	0	3.74242	0.4	0.038	0	iCAF1
	EMILIN1	0	3.73711	0.352	0.031	0	iCAF1
	SPON2	0	3.73128	0.465	0.054	0	iCAF1
	RAMP2	0	3.71405	0.549	0.055	0	iCAF1
	CXCL14	0	3.683	0.406	0.039	0	iCAF1
	PROCR	0	3.67894	0.748	0.098	0	iCAF1
	IGFBP6	0	3.64848	0.971	0.242	0	iCAF1
	SERPINH1	0	3.64627	0.934	0.183	0	iCAF1
	PAPPA	0	3.63492	0.349	0.025	0	iCAF1
	SNAI2	0	3.63246	0.469	0.045	0	iCAF1
	KDELR3	0	3.62997	0.75	0.095	0	iCAF1
	GAS1	0	3.61522	0.472	0.051	0	iCAF1
	PTGER3	0	3.60619	0.671	0.067	0	iCAF1
	LGI2	0	3.6032	0.355	0.029	0	iCAF1
	GJA1	0	3.59503	0.379	0.029	0	iCAF1
	SGCE	0	3.58801	0.574	0.079	0	iCAF1
	CD200	0	3.57766	0.589	0.069	0	iCAF1
	NID2	0	3.56732	0.358	0.029	0	iCAF1
	FAM153B	0	3.54342	0.39	0.033	0	iCAF1
	MST1	0	3.51423	0.408	0.053	0	iCAF1
	DPP4	0	3.51216	0.557	0.053	0	iCAF1
	ERRFI1	0	3.50378	0.575	0.098	0	iCAF1
	ASPHD1	0	3.50292	0.549	0.072	0	iCAF1
	CAV1	0	3.50049	0.878	0.147	0	iCAF1
	CDH11	0	3.49422	0.462	0.044	0	iCAF1
	GSTM3	0	3.49329	0.761	0.117	0	iCAF1
	PPIC	0	3.48945	0.911	0.152	0	iCAF1
	MMP23B	0	3.48611	0.505	0.073	0	iCAF1
	PRRX2	0	3.47892	0.372	0.036	0	iCAF1
	CERCAM	0	3.47786	0.474	0.07	0	iCAF1
	CD248	0	3.47001	0.597	0.075	0	iCAF1
	PTGIS	0	3.45566	0.708	0.079	0	iCAF1
	BMP4	0	3.44923	0.386	0.046	0	iCAF1
	RGS3	0	3.4492	0.59	0.084	0	iCAF1
	SELENBP1	0	3.44653	0.586	0.076	0	iCAF1
	IL1R1	0	3.43468	0.598	0.088	0	iCAF1
	LINC01133	0	3.41825	0.483	0.06	0	iCAF1
	SLIT3	0	3.41817	0.374	0.036	0	iCAF1
	FAS	0	3.40752	0.639	0.089	0	iCAF1
	FKBP10	0	3.40602	0.649	0.083	0	iCAF1
	HSPB7	0	3.40448	0.44	0.038	0	iCAF1
	TMEM45A	0	3.39589	0.691	0.094	0	iCAF1
	DSC3	0	3.39291	0.311	0.02	0	iCAF1
	TIMP1	0	3.3898	1	0.925	0	iCAF1
	CLEC11A	0	3.3891	0.818	0.19	0	iCAF1
	TNFAIP6	0	3.38646	0.377	0.05	0	iCAF1
	SELM	0	3.38121	0.944	0.209	0	iCAF1
	MEIS2	0	3.35922	0.401	0.04	0	iCAF1
	COL6A1	0	3.35788	0.671	0.093	0	iCAF1
	CTNNAL1	0	3.34838	0.747	0.113	0	iCAF1
	FEZ1	0	3.33857	0.431	0.041	0	iCAF1
	IL6ST	0	3.33623	0.619	0.098	0	iCAF1
	LIMA1	0	3.3358	0.653	0.092	0	iCAF1
	TMEM200A	0	3.33229	0.373	0.035	0	iCAF1
	C1QTNF1	0	3.3322	0.4	0.034	0	iCAF1
	CALB2	0	3.32778	0.689	0.091	0	iCAF1
	BAMBI	0	3.32245	0.44	0.059	0	iCAF1
	PLOD2	0	3.3196	0.521	0.075	0	iCAF1
	APLP1	0	3.31894	0.513	0.074	0	iCAF1
	FDXR	0	3.31636	0.544	0.081	0	iCAF1
	GJB2	0	3.30715	0.399	0.048	0	iCAF1
	EVA1C	0	3.30691	0.515	0.077	0	iCAF1
	NBL1	0	3.30319	0.826	0.123	0	iCAF1
	CLDN1	0	3.29496	0.626	0.094	0	iCAF1
	RND3	0	3.29472	0.619	0.093	0	iCAF1
	IGFBP4	0	3.29261	0.912	0.154	0	iCAF1
	BGN	0	3.27625	0.352	0.037	0	iCAF1
	SERPINB2	0	3.27374	0.663	0.127	0	iCAF1
	CAV2	0	3.27231	0.722	0.104	0	iCAF1
	IGFBP2	0	3.25907	0.885	0.159	0	iCAF1
	SGCB	0	3.2546	0.665	0.092	0	iCAF1
	FILIP1L	0	3.25405	0.469	0.063	0	iCAF1
	SPSB1	0	3.23724	0.575	0.102	0	iCAF1
	GATA6	0	3.23032	0.383	0.039	0	iCAF1
	LGALS3BP	0	3.22355	0.967	0.253	0	iCAF1
	TM4SF1	0	3.22	0.844	0.218	0	iCAF1
	UPK3B	0	3.18503	0.7	0.106	0	iCAF1
	TNFRSF9	0	3.1736	0.281	0.024	0	iCAF1
	HAND2	0	3.17284	0.286	0.024	0	iCAF1
	GPX8	0	3.15704	0.648	0.096	0	iCAF1
	CTSF	0	3.15132	0.721	0.126	0	iCAF1
	WT1	0	3.14642	0.545	0.074	0	iCAF1
	CXADR	0	3.14313	0.688	0.117	0	iCAF1
	MFI2	0	3.12648	0.472	0.07	0	iCAF1
	PRKCDBP	0	3.11684	0.841	0.152	0	iCAF1
	PRSS23	0	3.11516	0.838	0.141	0	iCAF1
	PODN	0	3.1057	0.315	0.029	0	iCAF1
	FBLN2	0	3.09672	0.391	0.048	0	iCAF1
	MEDAG	0	3.09539	0.323	0.029	0	iCAF1
	ALDH1A3	0	3.09464	0.356	0.04	0	iCAF1
	PTRF	0	3.09119	0.66	0.094	0	iCAF1
	HSPB2	0	3.08687	0.383	0.051	0	iCAF1
	TPBG	0	3.0736	0.564	0.085	0	iCAF1
	PDLIM1	0	3.05972	0.957	0.228	0	iCAF1
	RBFOX2	0	3.05756	0.477	0.077	0	iCAF1
	CCNG1	0	3.05712	0.776	0.173	0	iCAF1
	2003-03-01	0	3.05584	0.406	0.041	0	iCAF1
	LAYN	0	3.04098	0.358	0.047	0	iCAF1
	S100A16	0	3.03189	0.967	0.198	0	iCAF1
	DMKN	0	3.03136	0.89	0.154	0	iCAF1
	ABI3BP	0	3.01978	0.349	0.038	0	iCAF1
	TNFRSF11B	0	3.01374	0.538	0.078	0	iCAF1
	MLLT11	0	2.99882	0.586	0.081	0	iCAF1
	ARID5B	0	2.98249	0.769	0.171	0	iCAF1
	TUSC3	0	2.97169	0.632	0.094	0	iCAF1
	ARL4D	0	2.96324	0.768	0.131	0	iCAF1
	HP	0	2.95677	0.599	0.092	0	iCAF1
	AQP1	0	2.94166	0.443	0.071	0	iCAF1
	COPZ2	0	2.93621	0.374	0.042	0	iCAF1
	COL8A1	0	2.93474	0.466	0.062	0	iCAF1
	GPC1	0	2.92701	0.4	0.07	0	iCAF1
	HS2ST1	0	2.92681	0.448	0.076	0	iCAF1
	THY1	0	2.90499	0.671	0.088	0	iCAF1
	CMBL	0	2.89441	0.339	0.038	0	iCAF1
	FLRT2	0	2.88526	0.304	0.031	0	iCAF1
	SLC16A1	0	2.87511	0.392	0.058	0	iCAF1
	MAOB	0	2.85857	0.418	0.044	0	iCAF1
	KLK11	0	2.84427	0.568	0.098	0	iCAF1
	SEZ6L2	0	2.83569	0.384	0.062	0	iCAF1
	CDKN1A	0	2.83072	0.77	0.273	0	iCAF1
	CDC42EP1	0	2.82993	0.562	0.099	0	iCAF1
	ID4	0	2.82734	0.732	0.123	0	iCAF1
	TPM2	0	2.81932	0.898	0.137	0	iCAF1
	MGST1	0	2.81862	0.697	0.17	0	iCAF1
	ANXA3	0	2.79084	0.569	0.133	0	iCAF1
	P4HA2	0	2.78084	0.502	0.096	0	iCAF1
	FSTL1	0	2.77426	0.612	0.093	0	iCAF1
	HSPA2	0	2.77226	0.355	0.048	0	iCAF1
	LOXL1	0	2.74786	0.532	0.08	0	iCAF1
	HEG1	0	2.7325	0.392	0.062	0	iCAF1
	FAM114A1	0	2.72233	0.6	0.115	0	iCAF1
	PARVA	0	2.72066	0.467	0.071	0	iCAF1
	UGDH	0	2.71653	0.652	0.147	0	iCAF1
	GOLM1	0	2.7043	0.404	0.07	0	iCAF1
	KRT8	0	2.69732	0.955	0.287	0	iCAF1
	EHD2	0	2.6924	0.371	0.049	0	iCAF1
	LARP6	0	2.69195	0.459	0.073	0	iCAF1
	PTPLA	0	2.68651	0.489	0.067	0	iCAF1
	NDN	0	2.67906	0.727	0.116	0	iCAF1
	CHPF	0	2.67388	0.726	0.154	0	iCAF1
	DUSP1	0	2.67099	0.967	0.641	0	iCAF1
	MAGED1	0	2.66695	0.653	0.138	0	iCAF1
	FAIM3	0	2.64593	0.364	0.052	0	iCAF1
	TNFRSF12A	0	2.6431	0.927	0.238	0	iCAF1
	MEG3	0	2.63933	0.588	0.075	0	iCAF1
	PRAF2	0	2.61978	0.629	0.128	0	iCAF1
	AK1	0	2.60431	0.741	0.176	0	iCAF1
	RARRES1	0	2.58715	0.954	0.229	0	iCAF1
	DUSP14	0	2.57942	0.582	0.117	0	iCAF1
	MYL9	0	2.55433	0.851	0.147	0	iCAF1
	CNN3	0	2.5497	0.918	0.171	0	iCAF1
	CD151	0	2.5474	0.947	0.364	0	iCAF1
	FHL2	0	2.50432	0.549	0.1	0	iCAF1
	DOK5	0	2.50182	0.42	0.072	0	iCAF1
	CKAP4	0	2.49909	0.699	0.156	0	iCAF1
	DAXX	0	2.49318	0.644	0.149	0	iCAF1
	ACTA2	0	2.48702	0.751	0.118	0	iCAF1
	IGFBP7	0	2.48161	0.948	0.321	0	iCAF1
	PDLIM2	0	2.48074	0.799	0.222	0	iCAF1
	TMEM14A	0	2.47678	0.638	0.142	0	iCAF1
	GNG12	0	2.47203	0.578	0.121	0	iCAF1
	PDZK1IP1	0	2.46189	0.552	0.091	0	iCAF1
	C1orf21	0	2.43375	0.475	0.085	0	iCAF1
	TMEM14C	0	2.43045	0.932	0.463	0	iCAF1
	GALNT1	0	2.41664	0.5	0.111	0	iCAF1
	TUBB6	0	2.35942	0.793	0.228	0	iCAF1
	WBP5	0	2.32772	0.895	0.337	0	iCAF1
	TCTN1	0	2.29699	0.475	0.099	0	iCAF1
	KRT19	0	2.28593	0.94	0.299	0	iCAF1
	TPM1	0	2.2799	0.846	0.231	0	iCAF1
	TSPAN3	0	2.2757	0.813	0.264	0	iCAF1
	2015-09-01	0	2.26953	0.975	0.621	0	iCAF1
	TP53I3	0	2.26821	0.605	0.162	0	iCAF1
	DPYSL3	0	2.26347	0.492	0.094	0	iCAF1
	CLU	0	2.26147	0.887	0.173	0	iCAF1
	CTGF	0	2.26074	0.515	0.096	0	iCAF1
	GSTT1	0	2.25607	0.754	0.202	0	iCAF1
	C9orf3	0	2.2483	0.557	0.121	0	iCAF1
	REXO2	0	2.24118	0.86	0.297	0	iCAF1
	RAB13	0	2.23764	0.949	0.412	0	iCAF1
	SPATS2L	0	2.20063	0.733	0.196	0	iCAF1
	PGM1	0	2.19304	0.649	0.166	0	iCAF1
	PKIG	0	2.17514	0.533	0.115	0	iCAF1
	TRIP6	0	2.16142	0.788	0.234	0	iCAF1
	GPX7	0	2.15284	0.522	0.104	0	iCAF1
	QSOX1	0	2.15223	0.827	0.238	0	iCAF1
	TMEM165	0	2.15096	0.937	0.414	0	iCAF1
	OPTN	0	2.15065	0.607	0.148	0	iCAF1
	RCN1	0	2.14132	0.629	0.162	0	iCAF1
	CALU	0	2.14116	0.82	0.264	0	iCAF1
	VKORC1	0	2.13562	0.936	0.57	0	iCAF1
	SH3GLB1	0	2.13461	0.907	0.415	0	iCAF1
	NGFRAP1	0	2.12513	0.949	0.371	0	iCAF1
	CLIC4	0	2.12284	0.744	0.201	0	iCAF1
	IKBIP	0	2.12253	0.702	0.198	0	iCAF1
	CNIH1	0	2.10911	0.832	0.287	0	iCAF1
	KRT18	0	2.09831	0.913	0.311	0	iCAF1
	ANXA2	0	2.09419	0.996	0.941	0	iCAF1
	PDLIM4	0	2.07945	0.583	0.106	0	iCAF1
	AK3	0	2.07635	0.575	0.149	0	iCAF1
	FAM110B	0	2.07338	0.407	0.045	0	iCAF1
	PDLIM3	0	2.06943	0.701	0.088	0	iCAF1
	GADD45A	0	2.06651	0.681	0.165	0	iCAF1
	MAGED2	0	2.06052	0.845	0.271	0	iCAF1
	HSPB8	0	2.04638	0.431	0.078	0	iCAF1
	SOD2	0	2.04563	0.959	0.62	0	iCAF1
	EGR1	0	2.02689	0.639	0.189	0	iCAF1
	RRAS	0	2.02559	0.598	0.157	0	iCAF1
	AUH	0	2.01711	0.511	0.118	0	iCAF1
	TJP2	0	2.01646	0.449	0.075	0	iCAF1
	TCEAL3	0	1.99568	0.653	0.195	0	iCAF1
	RAB34	0	1.99374	0.806	0.268	0	iCAF1
	OAT	0	1.9405	0.757	0.218	0	iCAF1
	CDK4	0	1.91946	0.787	0.289	0	iCAF1
	YBX3	0	1.91909	0.851	0.316	0	iCAF1
	LGALS1	0	1.91565	0.998	0.949	0	iCAF1
	BTG3	0	1.90997	0.685	0.186	0	iCAF1
	RPS27L	0	1.90295	0.985	0.793	0	iCAF1
	ZFP36L2	0	1.89006	0.786	0.311	0	iCAF1
	SLPI	0	1.88895	0.823	0.367	0	iCAF1
	BSG	0	1.88462	0.977	0.633	0	iCAF1
	MORF4L2	0	1.87692	0.933	0.414	0	iCAF1
	PON2	0	1.87362	0.761	0.201	0	iCAF1
	EID1	0	1.8734	0.949	0.531	0	iCAF1
	TFG	0	1.8563	0.892	0.344	0	iCAF1
	CAPN2	0	1.85606	0.722	0.209	0	iCAF1
	CD99	0	1.84349	0.984	0.739	0	iCAF1
	CYB5R3	0	1.83818	0.758	0.263	0	iCAF1
	NUCB2	0	1.83764	0.906	0.333	0	iCAF1
	MT2A	0	1.83728	0.948	0.601	0	iCAF1
	LMNA	0	1.8348	0.966	0.509	0	iCAF1
	TAX1BP3	0	1.82578	0.843	0.322	0	iCAF1
	DSTN	0	1.81947	0.951	0.47	0	iCAF1
	EI24	0	1.81661	0.779	0.294	0	iCAF1
	C12orf57	0	1.77716	0.825	0.248	0	iCAF1
	MT1E	0	1.75702	0.766	0.21	0	iCAF1
	CFB	0	1.73786	0.934	0.203	0	iCAF1
	MEST	0	1.70903	0.729	0.173	0	iCAF1
	RHOC	0	1.69518	0.95	0.471	0	iCAF1
	OSTC	0	1.69483	0.96	0.617	0	iCAF1
	S100A6	0	1.66733	0.999	0.959	0	iCAF1
	C21	0	1.6643	0.862	0.384	0	iCAF1
	PIGT	0	1.63207	0.779	0.299	0	iCAF1
	ARF4	0	1.61565	0.938	0.46	0	iCAF1
	LAPTM4A	0	1.58964	0.974	0.7	0	iCAF1
	TSC22D1	0	1.5638	0.735	0.189	0	iCAF1
	MORF4L1	0	1.51149	0.944	0.572	0	iCAF1
	IFITM2	0	1.50954	0.954	0.647	0	iCAF1
	PERP	0	1.50564	0.621	0.151	0	iCAF1
	IFI16	0	1.48814	0.878	0.391	0	iCAF1
	PRDX6	0	1.47331	0.954	0.556	0	iCAF1
	YWHAQ	0	1.45263	0.908	0.398	0	iCAF1
	IFITM3	0	1.45182	0.994	0.828	0	iCAF1
	ATRAID	0	1.43225	0.934	0.552	0	iCAF1
	EEF2	0	1.42552	0.965	0.63	0	iCAF1
	ANXA5	0	1.41274	0.989	0.857	0	iCAF1
	RPLP0	0	1.386	0.995	0.858	0	iCAF1
	LY6E	0	1.37513	0.992	0.622	0	iCAF1
	ANXA1	0	1.35162	0.989	0.872	0	iCAF1
	SLC25A6	0	1.33011	0.986	0.879	0	iCAF1
	RPL10A	0	1.3165	0.994	0.941	0	iCAF1
	MFGE8	0	1.31498	0.565	0.135	0	iCAF1
	SSR2	0	1.31318	0.973	0.662	0	iCAF1
	MYL12B	0	1.28641	0.978	0.816	0	iCAF1
	PRDX5	0	1.28126	0.982	0.777	0	iCAF1
	CRYAB	0	1.27497	0.903	0.159	0	iCAF1
	CUTA	0	1.25406	0.937	0.526	0	iCAF1
	ACTG1	0	1.16998	0.996	0.93	0	iCAF1
	TPT1	0	1.15502	0.994	0.977	0	iCAF1
	RPS4X	0	1.14707	0.998	0.994	0	iCAF1
	GYPC	0	1.14704	0.893	0.424	0	iCAF1
	VAPA	0	1.13433	0.935	0.576	0	iCAF1
	MDK	0	1.09479	0.933	0.233	0	iCAF1
	PPIB	0	1.03462	0.983	0.683	0	iCAF1
	RPS6	0	1.02738	0.998	0.998	0	iCAF1
	RPS18	0	0.989309	0.999	0.996	0	iCAF1
	PRDX4	0	0.975732	0.944	0.501	0	iCAF1
	RPL34	0	0.961326	0.997	0.982	0	iCAF1
	RPL4	0	0.959738	0.987	0.795	0	iCAF1
	PRDX2	0	0.937424	0.929	0.387	0	iCAF1
	RPL5	0	0.934524	0.991	0.863	0	iCAF1
	RPS8	0	0.893874	0.996	0.967	0	iCAF1
	PHPT1	0	0.880312	0.967	0.745	0	iCAF1
	RPL13	0	0.837823	1	0.999	0	iCAF1
	ID1	0	0.832715	0.638	0.169	0	iCAF1
	RPS3	0	0.799443	0.998	0.993	0	iCAF1
	RPLP1	0	0.669183	0.999	0.999	0	iCAF1
	LMAN1	0	0.639417	0.792	0.273	0	iCAF1
	RPS5	0	0.612363	0.996	0.959	0	iCAF1
	S100A13	0	0.486001	0.823	0.202	0	iCAF1
	KCNK1	3.52979e-307	2.95881	0.407	0.074	4.0762e-303	iCAF1
	RABAC1	9.03069e-307	0.881809	0.955	0.587	1.04286e-302	iCAF1
	VNN1	1.96505e-306	3.00495	0.273	0.022	2.26924e-302	iCAF1
	TMX4	2.00584e-306	2.00716	0.561	0.145	2.31634e-302	iCAF1
	C12orf75	1.01157e-305	1.27114	0.647	0.187	1.16816e-301	iCAF1
	BMP1	2.69802e-305	2.91752	0.366	0.055	3.11568e-301	iCAF1
	EZR	4.02308e-305	2.39167	0.789	0.361	4.64585e-301	iCAF1
	UGP2	9.74997e-305	1.64874	0.836	0.38	1.12593e-300	iCAF1
	HCFC1R1	1.29239e-304	1.91649	0.719	0.258	1.49245e-300	iCAF1
	ROR2	1.51787e-304	2.85446	0.316	0.037	1.75283e-300	iCAF1
	LHFP	1.46528e-303	2.757	0.299	0.031	1.6921e-299	iCAF1
	TGFB3	2.89397e-302	3.61885	0.26	0.02	3.34196e-298	iCAF1
	AAMDC	5.23696e-302	1.75873	0.648	0.198	6.04764e-298	iCAF1
	CCDC85B	4.07291e-301	1.84072	0.763	0.305	4.7034e-297	iCAF1
	EVA1B	6.71618e-301	2.19691	0.437	0.084	7.75584e-297	iCAF1
	LEPRE1	2.18038e-300	2.63947	0.458	0.097	2.5179e-296	iCAF1
	NDFIP2	2.0632e-299	2.28132	0.502	0.12	2.38259e-295	iCAF1
	NPDC1	9.664e-299	2.00647	0.484	0.108	1.116e-294	iCAF1
	FAM127A	1.45144e-297	1.69979	0.707	0.245	1.67613e-293	iCAF1
	RPS19	1.65084e-297	0.780108	0.999	0.999	1.90639e-293	iCAF1
	RBPMS	3.88835e-297	2.7571	0.378	0.063	4.49027e-293	iCAF1
	SLC9A3R1	4.07585e-296	1.97145	0.668	0.22	4.70679e-292	iCAF1
	UAP1	3.49506e-295	1.77691	0.58	0.164	4.03609e-291	iCAF1
	VASN	1.3176e-293	2.89773	0.356	0.055	1.52157e-289	iCAF1
	CRLS1	2.81032e-292	1.82392	0.653	0.213	3.24535e-288	iCAF1
	RRAGA	6.23498e-292	1.69128	0.756	0.293	7.20015e-288	iCAF1
	CYSTM1	1.29412e-291	1.78688	0.847	0.46	1.49446e-287	iCAF1
	LINC00839	6.29527e-291	2.97657	0.329	0.045	7.26978e-287	iCAF1
	MAGEH1	3.72565e-289	1.93248	0.508	0.124	4.30239e-285	iCAF1
	SLC12A8	8.29842e-289	2.55774	0.394	0.071	9.58301e-285	iCAF1
	RDH14	2.51209e-287	2.0416	0.596	0.178	2.90096e-283	iCAF1
	TMEM59	4.84516e-287	1.07937	0.979	0.736	5.59519e-283	iCAF1
	OCIAD2	5.83013e-287	1.46128	0.71	0.237	6.73263e-283	iCAF1
	SLC25A3	6.76284e-287	1.1168	0.952	0.669	7.80973e-283	iCAF1
	MYLK	8.93022e-285	2.94649	0.312	0.04	1.03126e-280	iCAF1
	CREB3L1	2.75291e-284	2.90994	0.29	0.032	3.17906e-280	iCAF1
	ATP1A1	3.29677e-284	1.67862	0.824	0.354	3.80711e-280	iCAF1
	RPL29	9.27204e-284	0.776303	0.995	0.961	1.07074e-279	iCAF1
	YIF1A	7.87189e-283	1.40363	0.891	0.459	9.09045e-279	iCAF1
	GALNT18	1.09854e-282	3.06745	0.288	0.032	1.26859e-278	iCAF1
	AADAC	1.20469e-282	3.46667	0.261	0.023	1.39117e-278	iCAF1
	SH2D4A	3.27846e-281	2.89802	0.344	0.053	3.78597e-277	iCAF1
	RRAS2	1.00042e-280	2.48333	0.428	0.091	1.15528e-276	iCAF1
	ALDH9A1	1.79307e-280	1.72573	0.607	0.183	2.07064e-276	iCAF1
	LINC00842	3.61775e-280	3.16144	0.263	0.025	4.17778e-276	iCAF1
	TUBB2A	1.29691e-279	1.80099	0.679	0.238	1.49767e-275	iCAF1
	RPS14	1.52653e-279	0.694416	0.998	1	1.76283e-275	iCAF1
	KDELR2	2.5957e-279	1.0934	0.945	0.597	2.99751e-275	iCAF1
	AP2M1	8.94346e-279	1.16479	0.967	0.747	1.03279e-274	iCAF1
	EGLN3	1.39647e-278	2.69852	0.364	0.06	1.61264e-274	iCAF1
	RCN2	1.74567e-277	1.43435	0.689	0.232	2.01589e-273	iCAF1
	OBSL1	2.10321e-277	2.6113	0.35	0.057	2.42879e-273	iCAF1
	HIBADH	2.16545e-277	1.75629	0.568	0.164	2.50066e-273	iCAF1
	SVEP1	7.7786e-277	3.10726	0.257	0.023	8.98273e-273	iCAF1
	CYBRD1	8.69651e-276	1.71759	0.524	0.134	1.00427e-271	iCAF1
	B4GALT4	4.20443e-274	2.31509	0.477	0.117	4.85528e-270	iCAF1
	PRDX3	4.76097e-274	1.32736	0.93	0.603	5.49797e-270	iCAF1
	MRGPRF	1.03742e-273	3.07391	0.279	0.031	1.19802e-269	iCAF1
	SKP1	1.55746e-273	1.01446	0.973	0.782	1.79855e-269	iCAF1
	CFL2	1.99006e-272	1.8914	0.477	0.113	2.29812e-268	iCAF1
	DCBLD2	3.49615e-272	2.51253	0.389	0.074	4.03736e-268	iCAF1
	SMTNL2	1.5727e-271	2.59487	0.268	0.027	1.81616e-267	iCAF1
	RPL15	9.11479e-270	0.705719	0.997	0.995	1.05258e-265	iCAF1
	SHISA4	1.24915e-269	1.05729	0.435	0.097	1.44252e-265	iCAF1
	GNB2L1	1.58986e-268	0.696682	0.994	0.951	1.83597e-264	iCAF1
	ITM2B	8.5914e-268	1.15193	0.983	0.791	9.92135e-264	iCAF1
	RTN4	1.11779e-267	1.46211	0.922	0.564	1.29083e-263	iCAF1
	PMP22	1.11991e-267	1.5674	0.627	0.19	1.29328e-263	iCAF1
	IFI27	5.47353e-267	0.29097	0.791	0.35	6.32083e-263	iCAF1
	CARHSP1	2.14769e-266	1.42637	0.756	0.293	2.48015e-262	iCAF1
	DECR1	3.37587e-266	1.78433	0.772	0.343	3.89846e-262	iCAF1
	RHOD	1.57133e-265	2.16509	0.373	0.069	1.81457e-261	iCAF1
	ROR1	7.10526e-265	3.04336	0.271	0.03	8.20516e-261	iCAF1
	MLF2	1.01269e-264	1.12225	0.916	0.507	1.16945e-260	iCAF1
	TNFRSF21	1.46106e-264	2.41298	0.44	0.1	1.68723e-260	iCAF1
	KDELR1	1.61349e-264	1.22831	0.812	0.357	1.86326e-260	iCAF1
	GNG11	5.16032e-264	2.52031	0.332	0.052	5.95914e-260	iCAF1
	WTAP	5.46996e-263	2.14561	0.685	0.266	6.31671e-259	iCAF1
	PLA2G2A	6.80516e-263	3.19039	0.517	0.152	7.8586e-259	iCAF1
	EPGN	2.78864e-262	3.12924	0.253	0.024	3.22032e-258	iCAF1
	COPS6	3.38083e-262	1.33768	0.894	0.498	3.90419e-258	iCAF1
	RGS4	6.5659e-261	3.02746	0.276	0.032	7.5823e-257	iCAF1
	NENF	1.00872e-260	1.30317	0.919	0.581	1.16487e-256	iCAF1
	DDB2	2.05325e-260	2.08521	0.404	0.08	2.37109e-256	iCAF1
	ECI2	3.75084e-260	1.01479	0.572	0.17	4.33147e-256	iCAF1
	REC8	8.53386e-260	2.07869	0.473	0.118	9.8549e-256	iCAF1
	MXRA5	9.83389e-260	3.61823	0.278	0.034	1.13562e-255	iCAF1
	TGFB1I1	1.38231e-259	2.45024	0.364	0.066	1.5963e-255	iCAF1
	HSPB1	9.23167e-259	0.463649	0.994	0.875	1.06607e-254	iCAF1
	CYB5R2	5.38086e-258	2.91544	0.305	0.044	6.21382e-254	iCAF1
	TOMM7	2.61151e-257	1.29157	0.954	0.754	3.01577e-253	iCAF1
	FLNC	9.00871e-257	2.70118	0.343	0.059	1.04033e-252	iCAF1
	PSMB5	7.36188e-256	1.16259	0.93	0.572	8.50149e-252	iCAF1
	PGM2	8.81868e-256	1.85877	0.555	0.167	1.01838e-251	iCAF1
	LDHB	1.11654e-255	0.876124	0.93	0.526	1.28938e-251	iCAF1
	PTMS	3.74051e-255	1.23105	0.815	0.348	4.31954e-251	iCAF1
	KIAA1199	7.66716e-255	3.40108	0.329	0.054	8.85404e-251	iCAF1
	ARHGAP29	3.58821e-254	2.35647	0.392	0.082	4.14367e-250	iCAF1
	PDIA3	1.90665e-253	0.911234	0.967	0.65	2.2018e-249	iCAF1
	DSG2	1.27867e-252	2.74075	0.362	0.071	1.47661e-248	iCAF1
	RPL11	1.57081e-252	0.468113	0.999	0.996	1.81397e-248	iCAF1
	PTOV1	1.63869e-252	1.53504	0.662	0.231	1.89236e-248	iCAF1
	PROS1	1.86776e-252	2.51775	0.301	0.043	2.15689e-248	iCAF1
	SPRY1	2.2547e-252	2.75862	0.347	0.062	2.60373e-248	iCAF1
	CD82	2.36978e-251	1.84459	0.539	0.155	2.73662e-247	iCAF1
	FXYD1	2.45055e-251	2.15092	0.315	0.047	2.82989e-247	iCAF1
	ACTN1	2.60097e-251	1.56688	0.586	0.184	3.0036e-247	iCAF1
	NAMPT	4.76281e-251	1.99767	0.606	0.206	5.5001e-247	iCAF1
	SDF4	7.06183e-251	1.37466	0.814	0.369	8.155e-247	iCAF1
	PHLDA1	1.43048e-250	1.96316	0.54	0.16	1.65192e-246	iCAF1
	FAM229B	2.95019e-250	2.16744	0.399	0.085	3.40688e-246	iCAF1
	PGM3	6.71438e-250	1.7895	0.497	0.134	7.75377e-246	iCAF1
	PCBP2	1.03219e-249	1.10926	0.956	0.69	1.19198e-245	iCAF1
	EEF1D	1.23876e-249	0.812492	0.991	0.901	1.43052e-245	iCAF1
	MPST	2.34685e-249	1.41904	0.628	0.216	2.71014e-245	iCAF1
	DTWD1	6.7648e-249	2.09488	0.435	0.101	7.81199e-245	iCAF1
	RPL14	1.92339e-248	0.67365	0.994	0.949	2.22114e-244	iCAF1
	FMOD	2.69103e-248	2.82941	0.25	0.027	3.1076e-244	iCAF1
	LMO4	5.16534e-248	1.78771	0.629	0.223	5.96493e-244	iCAF1
	2007-09-01	1.07968e-247	1.36471	0.836	0.406	1.24682e-243	iCAF1
	MPZL1	3.25014e-247	1.76135	0.577	0.182	3.75326e-243	iCAF1
	S100A10	5.9792e-247	1.10526	0.989	0.949	6.90478e-243	iCAF1
	MPG	6.67143e-247	1.26894	0.761	0.318	7.70417e-243	iCAF1
	TMED2	1.1557e-246	1.07653	0.91	0.495	1.3346e-242	iCAF1
	ADH5	1.62469e-246	1.51198	0.725	0.293	1.87619e-242	iCAF1
	IMPDH2	4.08111e-246	1.25148	0.71	0.266	4.71287e-242	iCAF1
	ID3	8.77306e-246	1.55431	0.638	0.24	1.01311e-241	iCAF1
	SLC25A4	4.26363e-245	1.53503	0.523	0.149	4.92364e-241	iCAF1
	C5orf15	7.77931e-245	1.58894	0.629	0.218	8.98355e-241	iCAF1
	PTGR1	2.44536e-244	1.27533	0.574	0.18	2.8239e-240	iCAF1
	IFT57	2.80404e-244	1.2341	0.616	0.195	3.23811e-240	iCAF1
	ZNF667-AS1	9.32343e-244	2.03719	0.375	0.078	1.07667e-239	iCAF1
	RHOU	2.89536e-243	2.22586	0.349	0.064	3.34357e-239	iCAF1
	SMOC2	4.65326e-243	2.93332	0.277	0.037	5.37358e-239	iCAF1
	ARSI	7.93858e-243	2.99153	0.257	0.03	9.16747e-239	iCAF1
	MAF	1.20535e-242	1.45926	0.48	0.119	1.39194e-238	iCAF1
	RPL31	1.31321e-242	0.638476	0.995	0.975	1.51649e-238	iCAF1
	TAGLN2	2.28096e-242	1.21683	0.947	0.687	2.63405e-238	iCAF1
	LRPAP1	2.30114e-242	1.30878	0.939	0.609	2.65736e-238	iCAF1
	C10orf10	3.46376e-242	1.84315	0.402	0.089	3.99995e-238	iCAF1
	ECHDC2	1.03237e-241	2.18035	0.42	0.099	1.19219e-237	iCAF1
	ATXN10	1.4952e-241	1.41932	0.699	0.268	1.72666e-237	iCAF1
	CYB5A	1.55055e-241	1.76269	0.845	0.441	1.79058e-237	iCAF1
	TCEA3	4.25367e-241	2.55333	0.313	0.051	4.91214e-237	iCAF1
	PNRC1	9.46535e-241	1.06283	0.741	0.304	1.09306e-236	iCAF1
	RAB2A	9.71015e-241	0.854412	0.871	0.458	1.12133e-236	iCAF1
	SNHG18	1.12738e-240	2.6597	0.303	0.048	1.3019e-236	iCAF1
	PHLDA3	1.22271e-240	1.75057	0.433	0.102	1.41199e-236	iCAF1
	FBXO32	1.1316e-239	2.34432	0.345	0.065	1.30678e-235	iCAF1
	GINM1	1.36986e-239	1.59814	0.577	0.184	1.58192e-235	iCAF1
	SBDS	7.38216e-239	1.30987	0.735	0.297	8.52491e-235	iCAF1
	FAM3C	2.11093e-238	1.35583	0.642	0.221	2.43771e-234	iCAF1
	FAM46A	2.28467e-238	2.44265	0.368	0.074	2.63833e-234	iCAF1
	SMIM14	2.86234e-238	1.18118	0.656	0.238	3.30543e-234	iCAF1
	ARL1	2.99835e-238	1.24424	0.734	0.304	3.46249e-234	iCAF1
	RARRES3	4.30029e-238	1.2952	0.664	0.251	4.96597e-234	iCAF1
	GPR133	9.6118e-238	2.82363	0.255	0.03	1.10997e-233	iCAF1
	ST6GALNAC6	2.79637e-237	1.56421	0.405	0.093	3.22925e-233	iCAF1
	CISD1	4.44707e-237	1.4743	0.66	0.25	5.13548e-233	iCAF1
	TMCO3	1.51331e-236	1.739	0.513	0.148	1.74757e-232	iCAF1
	BDH2	2.12659e-236	1.65449	0.478	0.127	2.45579e-232	iCAF1
	UBXN4	2.46125e-236	1.47709	0.785	0.364	2.84226e-232	iCAF1
	TYMS	8.96286e-236	1.25542	0.385	0.079	1.03503e-231	iCAF1
	LEPREL4	1.09606e-235	2.63274	0.326	0.059	1.26573e-231	iCAF1
	BACE2	1.9846e-235	1.84673	0.415	0.097	2.29181e-231	iCAF1
	PBX1	3.47155e-235	2.5981	0.342	0.067	4.00895e-231	iCAF1
	SLC39A1	1.29906e-234	1.47848	0.764	0.329	1.50015e-230	iCAF1
	BAD	1.54161e-234	1.24731	0.751	0.318	1.78025e-230	iCAF1
	MTUS1	1.55687e-234	2.70765	0.264	0.034	1.79787e-230	iCAF1
	TMED3	3.06428e-234	1.30821	0.745	0.321	3.53863e-230	iCAF1
	LGALS2	4.04879e-234	1.35945	0.352	0.065	4.67555e-230	iCAF1
	KLHDC2	1.77868e-233	1.58761	0.567	0.182	2.05402e-229	iCAF1
	BTF3	3.3083e-233	0.780619	0.983	0.855	3.82043e-229	iCAF1
	RPL23A	6.71396e-232	0.721429	0.991	0.946	7.75329e-228	iCAF1
	TRAF3IP2	1.06868e-231	2.54368	0.294	0.046	1.23412e-227	iCAF1
	ATP1B1	4.20234e-231	1.91963	0.48	0.134	4.85286e-227	iCAF1
	ERGIC3	2.00713e-230	0.893349	0.909	0.506	2.31783e-226	iCAF1
	TUSC1	9.01623e-230	2.57831	0.318	0.057	1.04119e-225	iCAF1
	LRRN4	7.7296e-229	2.71672	0.259	0.034	8.92614e-225	iCAF1
	ITIH5	1.97104e-228	2.85923	0.266	0.037	2.27615e-224	iCAF1
	RPP25	2.00166e-228	1.99001	0.415	0.101	2.31152e-224	iCAF1
	CCNYL1	5.49964e-228	2.47781	0.309	0.052	6.35099e-224	iCAF1
	EIF3L	6.0926e-228	1.00502	0.885	0.485	7.03573e-224	iCAF1
	EIF4G2	1.14807e-227	0.958902	0.842	0.427	1.32579e-223	iCAF1
	PARK7	1.20734e-227	0.659567	0.989	0.858	1.39424e-223	iCAF1
	CSRP2	1.50119e-226	2.08356	0.298	0.049	1.73358e-222	iCAF1
	TSPAN5	2.69298e-226	2.15356	0.298	0.048	3.10985e-222	iCAF1
	TCEAL2	4.39663e-226	2.53552	0.301	0.05	5.07723e-222	iCAF1
	TMED9	6.75086e-226	0.90752	0.971	0.675	7.7959e-222	iCAF1
	MGARP	9.4354e-226	2.75499	0.255	0.032	1.0896e-221	iCAF1
	GPRC5B	2.18718e-225	2.53581	0.304	0.053	2.52575e-221	iCAF1
	AP1S1	4.32419e-225	1.38535	0.792	0.373	4.99358e-221	iCAF1
	SEPP11	5.45978e-225	1.18753	0.945	0.591	6.30496e-221	iCAF1
	PFN2	5.68591e-225	1.62231	0.428	0.108	6.56609e-221	iCAF1
	RPL12	3.35964e-224	0.66592	0.994	0.994	3.87971e-220	iCAF1
	EIF3F	3.72696e-224	1.16454	0.872	0.493	4.30389e-220	iCAF1
	ELOVL5	1.01093e-223	1.78489	0.445	0.118	1.16742e-219	iCAF1
	CRABP2	1.69188e-223	2.18672	0.499	0.149	1.95378e-219	iCAF1
	PPDPF	4.08988e-223	0.647628	0.987	0.918	4.72299e-219	iCAF1
	GGH	4.50907e-223	1.58624	0.518	0.159	5.20707e-219	iCAF1
	FERMT2	1.04342e-222	2.47947	0.293	0.048	1.20494e-218	iCAF1
	NEO1	1.33356e-222	2.92999	0.255	0.034	1.53999e-218	iCAF1
	MAP1LC3A	1.98887e-222	1.78348	0.459	0.126	2.29675e-218	iCAF1
	ARMCX1	3.96038e-222	2.06242	0.367	0.079	4.57344e-218	iCAF1
	MYL12A	3.47571e-221	0.98459	0.971	0.88	4.01375e-217	iCAF1
	UFSP2	9.21082e-221	1.48334	0.526	0.165	1.06367e-216	iCAF1
	APOA1BP	1.05046e-220	1.54457	0.802	0.394	1.21307e-216	iCAF1
	AP1M2	5.76786e-220	1.98198	0.427	0.109	6.66073e-216	iCAF1
	PVRL2	6.0431e-220	1.10309	0.709	0.279	6.97858e-216	iCAF1
	PHLDA2	4.93539e-219	1.37903	0.495	0.145	5.69938e-215	iCAF1
	TCEAL4	2.80146e-218	0.913097	0.762	0.343	3.23513e-214	iCAF1
	TMED10	4.99531e-218	0.924265	0.926	0.585	5.76859e-214	iCAF1
	PLA2G12A	1.3225e-217	1.75933	0.502	0.154	1.52723e-213	iCAF1
	VIM	6.86151e-217	1.10642	0.988	0.925	7.92367e-213	iCAF1
	SEC63	7.51674e-217	1.27537	0.58	0.201	8.68033e-213	iCAF1
	RPL19	1.77241e-216	0.515883	0.996	0.993	2.04678e-212	iCAF1
	CCDC51	7.34317e-216	2.19976	0.409	0.107	8.4799e-212	iCAF1
	ORMDL3	1.28214e-215	2.02532	0.361	0.079	1.48062e-211	iCAF1
	FHL1	3.07239e-215	2.22611	0.303	0.054	3.548e-211	iCAF1
	CLTB	3.81568e-215	1.23465	0.869	0.468	4.40635e-211	iCAF1
	MMP141	1.1134e-213	1.36571	0.622	0.22	1.28576e-209	iCAF1
	RABL5	1.13374e-213	1.53797	0.502	0.152	1.30924e-209	iCAF1
	SCP2	2.38621e-213	1.17723	0.893	0.54	2.7556e-209	iCAF1
	NPM1	7.66546e-213	0.475952	0.976	0.722	8.85207e-209	iCAF1
	CENPW	1.46236e-212	2.70786	0.51	0.171	1.68874e-208	iCAF1
	G6PC3	2.17538e-212	1.5436	0.555	0.189	2.51213e-208	iCAF1
	DUT	1.077e-211	0.954251	0.816	0.398	1.24372e-207	iCAF1
	SYNGR1	1.26223e-211	1.25355	0.406	0.1	1.45762e-207	iCAF1
	DDOST	2.16399e-211	0.942131	0.868	0.445	2.49897e-207	iCAF1
	LRP10	2.885e-211	1.51095	0.595	0.212	3.3316e-207	iCAF1
	RNH1	1.26663e-210	0.946531	0.939	0.664	1.46271e-206	iCAF1
	ST3GAL5	1.35422e-210	1.92732	0.412	0.105	1.56386e-206	iCAF1
	BIRC3	1.45102e-210	0.376212	0.365	0.081	1.67563e-206	iCAF1
	KRT10	1.97532e-210	0.829239	0.913	0.571	2.2811e-206	iCAF1
	GLT8D1	2.10242e-210	1.63747	0.479	0.146	2.42787e-206	iCAF1
	FIS1	1.34711e-209	1.23765	0.888	0.544	1.55564e-205	iCAF1
	MMP19	2.34715e-209	0.911392	0.345	0.07	2.71049e-205	iCAF1
	RPL35A	4.28246e-208	0.315058	0.993	0.968	4.94538e-204	iCAF1
	OLA1	8.32886e-208	1.41499	0.648	0.252	9.61817e-204	iCAF1
	GAPDH	9.02056e-208	0.673693	0.999	0.998	1.04169e-203	iCAF1
	BCAR1	1.29213e-207	2.6255	0.318	0.066	1.49215e-203	iCAF1
	SLCO3A1	2.57764e-207	2.20726	0.34	0.074	2.97665e-203	iCAF1
	CYP1B1	8.44254e-207	2.17217	0.373	0.084	9.74944e-203	iCAF1
	NAP1L1	3.6813e-206	1.02446	0.817	0.395	4.25117e-202	iCAF1
	MSLN	7.38819e-206	0.559188	0.477	0.134	8.53188e-202	iCAF1
	MRFAP1	9.27645e-206	1.12187	0.791	0.367	1.07124e-201	iCAF1
	CCDC71L	1.58404e-205	2.73661	0.337	0.073	1.82925e-201	iCAF1
	CPQ	2.04156e-205	1.34274	0.498	0.15	2.35759e-201	iCAF1
	TMEM136	6.07226e-204	2.29791	0.283	0.05	7.01225e-200	iCAF1
	EBPL	4.32524e-203	1.29988	0.604	0.224	4.99479e-199	iCAF1
	UROD	2.15622e-202	0.940425	0.792	0.404	2.49001e-198	iCAF1
	FBXO22	5.22557e-202	1.90363	0.418	0.115	6.03448e-198	iCAF1
	MUC12	7.46438e-202	2.52722	0.251	0.037	8.61987e-198	iCAF1
	UBE2E3	2.26442e-201	1.193	0.724	0.312	2.61495e-197	iCAF1
	LMCD1	2.6929e-201	2.73592	0.288	0.053	3.10976e-197	iCAF1
	PHYHD1	4.34217e-201	2.47665	0.288	0.053	5.01433e-197	iCAF1
	DYNLT1	4.85245e-201	0.990446	0.943	0.674	5.60361e-197	iCAF1
	TXNDC15	8.07119e-201	0.385736	0.616	0.226	9.32061e-197	iCAF1
	SNX7	1.96609e-199	1.77875	0.398	0.105	2.27044e-195	iCAF1
	BAG3	1.19308e-198	1.19848	0.402	0.105	1.37777e-194	iCAF1
	CCNI	1.09213e-197	0.862044	0.861	0.482	1.26119e-193	iCAF1
	RPL28	1.32461e-197	0.345064	0.991	0.97	1.52966e-193	iCAF1
	SMARCA1	1.97091e-197	2.57641	0.266	0.045	2.27601e-193	iCAF1
	FOS	3.08007e-197	1.94895	0.908	0.715	3.55687e-193	iCAF1
	CHID1	3.7554e-197	1.15283	0.725	0.314	4.33674e-193	iCAF1
	RARS	5.3233e-197	1.35831	0.555	0.194	6.14735e-193	iCAF1
	EIF3M	8.11041e-197	0.462951	0.861	0.483	9.3659e-193	iCAF1
	TMEM173	2.67537e-196	1.36744	0.594	0.218	3.08952e-192	iCAF1
	MANBAL	1.05222e-195	1.23812	0.534	0.178	1.2151e-191	iCAF1
	RBBP7	1.82327e-195	1.21961	0.627	0.245	2.10551e-191	iCAF1
	SEC23A	2.61164e-195	1.58293	0.423	0.118	3.01592e-191	iCAF1
	MAP3K7CL	7.62389e-195	2.54355	0.268	0.045	8.80407e-191	iCAF1
	YIPF3	1.97118e-194	1.1388	0.732	0.323	2.27631e-190	iCAF1
	NME4	2.13029e-194	1.26257	0.653	0.262	2.46006e-190	iCAF1
	SPTSSA	7.0373e-193	1.34998	0.74	0.343	8.12668e-189	iCAF1
	ADIRF	7.23973e-193	1.64188	0.391	0.102	8.36044e-189	iCAF1
	EIF5A2	8.11867e-193	1.97211	0.304	0.061	9.37544e-189	iCAF1
	PPAP2A	1.0642e-192	2.43612	0.278	0.052	1.22894e-188	iCAF1
	NQO1	1.49409e-192	1.60443	0.458	0.14	1.72538e-188	iCAF1
	TSPAN6	1.91188e-192	2.31047	0.298	0.06	2.20784e-188	iCAF1
	CTTN	2.74008e-192	2.22476	0.345	0.083	3.16425e-188	iCAF1
	PRNP	4.35399e-192	1.39151	0.537	0.182	5.02799e-188	iCAF1
	MRPL32	1.04828e-191	0.909012	0.74	0.335	1.21056e-187	iCAF1
	SQLE	1.89553e-191	1.83148	0.433	0.127	2.18896e-187	iCAF1
	CCDC90B	1.10638e-190	0.760388	0.689	0.299	1.27765e-186	iCAF1
	CDKN1C	1.57999e-190	1.30529	0.307	0.062	1.82458e-186	iCAF1
	NFIC	4.24292e-190	1.10824	0.542	0.187	4.89973e-186	iCAF1
	ASS1	6.90254e-190	1.35296	0.423	0.117	7.97105e-186	iCAF1
	RBM7	8.18499e-190	1.42175	0.518	0.179	9.45202e-186	iCAF1
	C1GALT1	1.03536e-189	1.8682	0.4	0.112	1.19564e-185	iCAF1
	HILPDA	1.22829e-189	3.98403	0.322	0.074	1.41843e-185	iCAF1
	HNRNPA0	2.59776e-189	0.712603	0.895	0.501	2.99989e-185	iCAF1
	FSCN1	5.45484e-189	0.681854	0.495	0.159	6.29925e-185	iCAF1
	ANGPTL4	7.91942e-188	4.01498	0.34	0.083	9.14535e-184	iCAF1
	SCARB2	8.09412e-188	1.47758	0.706	0.325	9.34708e-184	iCAF1
	MAFF	1.76168e-187	2.02057	0.357	0.089	2.03439e-183	iCAF1
	NFE2L2	1.83299e-187	1.25419	0.69	0.307	2.11674e-183	iCAF1
	RPS13	3.47144e-187	0.539316	0.994	0.98	4.00882e-183	iCAF1
	DNAJB9	4.32531e-187	0.93289	0.615	0.242	4.99487e-183	iCAF1
	TCEAL8	1.31002e-186	1.15884	0.751	0.358	1.51281e-182	iCAF1
	TSPAN41	1.91126e-186	1.04801	0.89	0.529	2.20712e-182	iCAF1
	TRAPPC2L	4.34183e-186	1.15239	0.833	0.483	5.01395e-182	iCAF1
	TM2D3	1.43242e-185	0.922309	0.586	0.225	1.65416e-181	iCAF1
	CMTM3	1.44263e-185	1.203	0.585	0.221	1.66595e-181	iCAF1
	EMC4	3.45301e-185	1.06235	0.826	0.444	3.98754e-181	iCAF1
	RAB1A	1.73251e-184	1.05587	0.878	0.531	2.00071e-180	iCAF1
	ST13	4.18484e-184	0.916559	0.883	0.541	4.83266e-180	iCAF1
	COPS2	9.3244e-184	1.80079	0.412	0.121	1.07678e-179	iCAF1
	MAPK3	1.79678e-183	1.67772	0.433	0.132	2.07492e-179	iCAF1
	NFIA	2.64883e-183	2.23212	0.309	0.068	3.05887e-179	iCAF1
	FAM92A1	2.84696e-183	2.08963	0.304	0.066	3.28766e-179	iCAF1
	APEX1	4.5825e-183	0.912435	0.794	0.385	5.29187e-179	iCAF1
	SEC11A	6.43278e-183	0.607336	0.885	0.556	7.42857e-179	iCAF1
	PDLIM7	9.24299e-183	1.00678	0.567	0.203	1.06738e-178	iCAF1
	PRG4	1.06281e-182	4.12743	0.324	0.079	1.22733e-178	iCAF1
	BBC3	1.10038e-182	2.00554	0.308	0.066	1.27071e-178	iCAF1
	METTL9	6.30697e-182	1.03416	0.715	0.322	7.28329e-178	iCAF1
	CD320	1.02271e-181	0.842521	0.557	0.195	1.18103e-177	iCAF1
	HMOX2	3.29006e-181	1.2891	0.59	0.229	3.79936e-177	iCAF1
	MT1M	6.69417e-181	0.926859	0.33	0.076	7.73043e-177	iCAF1
	ARL2BP	1.15844e-180	1.21407	0.575	0.22	1.33777e-176	iCAF1
	C7orf73	2.27224e-180	1.04266	0.852	0.494	2.62398e-176	iCAF1
	FOSL1	2.36266e-180	2.24362	0.255	0.044	2.7284e-176	iCAF1
	KRCC1	2.3783e-180	1.54406	0.484	0.162	2.74647e-176	iCAF1
	SPCS2	4.44466e-180	0.717019	0.93	0.627	5.13269e-176	iCAF1
	PHACTR2	9.27167e-180	1.84364	0.35	0.087	1.07069e-175	iCAF1
	TUBA1C	1.16175e-179	0.966032	0.812	0.436	1.34159e-175	iCAF1
	ADI1	4.43014e-179	1.11046	0.862	0.507	5.11593e-175	iCAF1
	TMCO1	4.68914e-179	0.857804	0.849	0.447	5.41502e-175	iCAF1
	FBLIM1	8.08663e-179	2.19271	0.306	0.068	9.33845e-175	iCAF1
	RECK	8.35542e-179	1.72034	0.299	0.062	9.64884e-175	iCAF1
	PTP4A2	1.84133e-178	1.21032	0.705	0.32	2.12637e-174	iCAF1
	TRAM1	1.17339e-177	0.792928	0.834	0.435	1.35503e-173	iCAF1
	TLE1	6.07807e-177	1.77017	0.376	0.104	7.01895e-173	iCAF1
	CRIP2	7.32401e-177	0.321369	0.534	0.173	8.45777e-173	iCAF1
	CDC42EP2	1.33504e-176	2.33896	0.265	0.05	1.54171e-172	iCAF1
	CREB3	2.47558e-176	1.15845	0.591	0.229	2.8588e-172	iCAF1
	ANKRD28	4.43022e-176	1.9027	0.291	0.061	5.11602e-172	iCAF1
	SLC39A7	5.71883e-176	1.32498	0.547	0.206	6.6041e-172	iCAF1
	TMEM14B	9.23418e-176	1.37039	0.825	0.5	1.06636e-171	iCAF1
	C14orf1	1.6053e-175	1.30769	0.573	0.217	1.8538e-171	iCAF1
	TGIF1	1.0852e-174	1.437	0.585	0.233	1.25319e-170	iCAF1
	DFNA5	1.25887e-174	2.05722	0.31	0.07	1.45374e-170	iCAF1
	RNF11	2.66521e-174	1.51584	0.467	0.157	3.07779e-170	iCAF1
	SHC1	7.30449e-174	1.64954	0.423	0.132	8.43523e-170	iCAF1
	CCDC53	1.17547e-173	1.08796	0.705	0.323	1.35743e-169	iCAF1
	CD591	1.59581e-173	0.837757	0.949	0.67	1.84284e-169	iCAF1
	EIF3E	2.21427e-173	0.992441	0.764	0.382	2.55704e-169	iCAF1
	CETN2	2.90749e-173	1.00288	0.583	0.226	3.35757e-169	iCAF1
	MDH1	7.14014e-173	1.03348	0.906	0.639	8.24543e-169	iCAF1
	MMADHC	1.49748e-172	0.854513	0.772	0.384	1.7293e-168	iCAF1
	HEBP2	2.75334e-172	0.941136	0.61	0.237	3.17956e-168	iCAF1
	ARPC1A	2.95945e-172	0.684785	0.837	0.44	3.41757e-168	iCAF1
	BBX	9.95619e-172	1.15111	0.53	0.194	1.14974e-167	iCAF1
	FLYWCH2	1.06089e-171	1.21511	0.6	0.24	1.22511e-167	iCAF1
	EAPP	1.63791e-171	0.594974	0.696	0.309	1.89146e-167	iCAF1
	CBY1	3.12115e-171	1.43382	0.365	0.101	3.6043e-167	iCAF1
	PLP2	3.2446e-171	1.03829	0.75	0.37	3.74687e-167	iCAF1
	QPRT	4.47944e-171	0.328327	0.455	0.138	5.17286e-167	iCAF1
	SUCLG1	8.12595e-171	0.975141	0.744	0.363	9.38385e-167	iCAF1
	IFT43	1.00709e-170	1.32603	0.507	0.178	1.16299e-166	iCAF1
	C4orf27	7.88107e-170	1.20314	0.482	0.164	9.10106e-166	iCAF1
	TP53I13	8.08332e-170	1.63419	0.443	0.145	9.33462e-166	iCAF1
	HIF1A	8.34113e-170	1.21061	0.686	0.316	9.63234e-166	iCAF1
	SUB1	8.54922e-170	0.366298	0.923	0.617	9.87264e-166	iCAF1
	C11orf58	9.37045e-170	0.682072	0.903	0.582	1.0821e-165	iCAF1
	SPG20	1.18243e-169	1.42151	0.485	0.167	1.36546e-165	iCAF1
	GUK1	2.26218e-169	0.697465	0.978	0.88	2.61236e-165	iCAF1
	TUBB	3.00838e-169	1.00925	0.978	0.892	3.47408e-165	iCAF1
	KANK2	4.74984e-169	2.39275	0.265	0.054	5.48511e-165	iCAF1
	MESDC2	6.30872e-169	0.746137	0.772	0.393	7.28531e-165	iCAF1
	GBP2	6.44469e-169	1.45537	0.56	0.224	7.44233e-165	iCAF1
	PPFIBP1	8.70976e-169	2.18086	0.33	0.085	1.0058e-164	iCAF1
	ADAM9	9.35159e-169	1.27601	0.525	0.19	1.07992e-164	iCAF1
	PSMD3	1.11718e-167	1.21192	0.64	0.285	1.29012e-163	iCAF1
	PRMT1	1.31591e-167	0.788527	0.808	0.405	1.51961e-163	iCAF1
	PDHB	3.36975e-167	1.00213	0.69	0.322	3.89139e-163	iCAF1
	GGCT	5.01467e-167	1.18809	0.628	0.265	5.79094e-163	iCAF1
	FAM127B	9.02608e-167	1.0966	0.543	0.204	1.04233e-162	iCAF1
	AP3S1	1.35659e-166	0.902514	0.849	0.498	1.56659e-162	iCAF1
	TMEM9	1.43115e-166	1.29506	0.53	0.197	1.65269e-162	iCAF1
	EMP2	1.46176e-166	1.94324	0.322	0.081	1.68804e-162	iCAF1
	HYI	2.15686e-166	1.62173	0.414	0.13	2.49074e-162	iCAF1
	DUSP6	3.09147e-166	1.37453	0.614	0.263	3.57003e-162	iCAF1
	EIF3H	3.36136e-166	0.81887	0.897	0.545	3.8817e-162	iCAF1
	EFNB1	4.97715e-166	1.90587	0.33	0.085	5.74762e-162	iCAF1
	BCAT1	8.28624e-166	0.907733	0.441	0.138	9.56895e-162	iCAF1
	YIPF5	2.43338e-165	1.2727	0.499	0.178	2.81007e-161	iCAF1
	MAP4K4	3.45257e-165	1.96551	0.31	0.075	3.98703e-161	iCAF1
	OCIAD1	5.661e-165	0.786972	0.738	0.348	6.53732e-161	iCAF1
	FAM162A	7.15224e-165	1.20812	0.802	0.438	8.2594e-161	iCAF1
	SDF2	8.41244e-165	1.06063	0.624	0.262	9.71469e-161	iCAF1
	DNAJC1	1.15352e-164	0.419774	0.589	0.234	1.33209e-160	iCAF1
	RDX	5.4722e-164	1.13659	0.515	0.189	6.3193e-160	iCAF1
	TMEM54	1.1642e-163	2.18176	0.288	0.066	1.34442e-159	iCAF1
	DCUN1D5	1.81285e-163	1.12554	0.536	0.203	2.09348e-159	iCAF1
	ILK	2.27019e-163	1.09907	0.756	0.375	2.62161e-159	iCAF1
	NDUFA4	3.09766e-163	0.677644	0.989	0.93	3.57718e-159	iCAF1
	PMPCB	6.38448e-163	1.23274	0.593	0.245	7.3728e-159	iCAF1
	GPAA1	9.05315e-163	0.93532	0.737	0.354	1.04546e-158	iCAF1
	YIPF2	9.09435e-163	1.28654	0.44	0.144	1.05022e-158	iCAF1
	PDIA5	5.71816e-162	1.62301	0.329	0.085	6.60333e-158	iCAF1
	TTC3	1.38581e-161	1.36203	0.474	0.169	1.60033e-157	iCAF1
	PLK2	1.95648e-161	1.56184	0.338	0.09	2.25935e-157	iCAF1
	SYPL1	2.12748e-161	0.975018	0.609	0.249	2.45681e-157	iCAF1
	SLC35F5	2.17752e-161	1.6127	0.363	0.104	2.5146e-157	iCAF1
	MGAT2	2.36843e-161	1.3111	0.498	0.183	2.73507e-157	iCAF1
	NUDT5	2.76121e-161	1.03168	0.726	0.345	3.18865e-157	iCAF1
	ZFAS1	9.12524e-161	0.337257	0.815	0.425	1.05378e-156	iCAF1
	TSFM	9.18627e-161	1.28339	0.5	0.184	1.06083e-156	iCAF1
	PABPC1	1.08002e-160	0.591425	0.985	0.846	1.2472e-156	iCAF1
	MRPL51	7.13069e-160	0.718323	0.937	0.662	8.23453e-156	iCAF1
	VIMP	9.72021e-160	0.661015	0.816	0.434	1.12249e-155	iCAF1
	HDDC2	2.24358e-159	0.945879	0.722	0.346	2.59089e-155	iCAF1
	TP53TG1	6.2948e-159	1.19071	0.516	0.194	7.26924e-155	iCAF1
	GRAMD1A	6.71652e-159	1.39718	0.488	0.179	7.75624e-155	iCAF1
	MAP7D3	1.36498e-158	1.99158	0.276	0.061	1.57628e-154	iCAF1
	ACO1	1.58932e-158	1.90315	0.253	0.05	1.83535e-154	iCAF1
	RPS2	2.37235e-158	0.378806	0.999	0.999	2.73959e-154	iCAF1
	LDHA	4.00228e-158	0.908983	0.977	0.876	4.62184e-154	iCAF1
	EMP1	2.92963e-157	1.3666	0.453	0.158	3.38313e-153	iCAF1
	ARL14EP	4.47245e-157	1.03589	0.48	0.172	5.16478e-153	iCAF1
	DHRS7	6.10866e-157	1.03894	0.759	0.393	7.05428e-153	iCAF1
	BTD	6.35267e-157	1.63348	0.33	0.087	7.33606e-153	iCAF1
	SULF2	9.15557e-157	1.55287	0.342	0.091	1.05729e-152	iCAF1
	ALDOA	2.78399e-156	0.723405	0.985	0.913	3.21495e-152	iCAF1
	PTMA	2.85501e-156	0.536886	0.994	0.958	3.29697e-152	iCAF1
	DYNLT3	5.07151e-156	1.1106	0.473	0.166	5.85659e-152	iCAF1
	GCNT1	9.16671e-156	1.57828	0.327	0.087	1.05857e-151	iCAF1
	ERLEC1	9.19022e-156	0.257317	0.604	0.251	1.06129e-151	iCAF1
	COPS8	5.90825e-155	1.0005	0.62	0.263	6.82284e-151	iCAF1
	KIF5B	9.14321e-155	0.637378	0.647	0.289	1.05586e-150	iCAF1
	UGCG	1.00307e-154	1.66832	0.34	0.093	1.15834e-150	iCAF1
	AIG1	1.28585e-154	0.751705	0.477	0.172	1.4849e-150	iCAF1
	ATP2C1	1.67022e-154	1.53053	0.346	0.1	1.92876e-150	iCAF1
	TBC1D1	7.76277e-154	1.54425	0.505	0.191	8.96444e-150	iCAF1
	LMAN2	1.37824e-153	0.526784	0.949	0.68	1.59159e-149	iCAF1
	HSD17B12	2.26122e-153	1.16423	0.57	0.233	2.61125e-149	iCAF1
	TNFRSF10B	2.65577e-153	1.76871	0.281	0.064	3.06689e-149	iCAF1
	NME7	3.51363e-153	1.587	0.329	0.089	4.05754e-149	iCAF1
	CHIC2	5.46795e-153	1.34176	0.471	0.171	6.31439e-149	iCAF1
	IGBP1	5.98412e-153	0.910199	0.601	0.254	6.91047e-149	iCAF1
	SEC13	1.11044e-152	0.815608	0.722	0.349	1.28234e-148	iCAF1
	SLC39A8	1.21352e-152	1.85156	0.546	0.238	1.40137e-148	iCAF1
	NDUFA5	1.54858e-152	0.648802	0.75	0.373	1.7883e-148	iCAF1
	DRAM1	1.68609e-152	1.18524	0.66	0.299	1.94709e-148	iCAF1
	TPI1	1.82185e-152	0.747518	0.993	0.959	2.10387e-148	iCAF1
	PGRMC1	2.46518e-152	1.14141	0.502	0.186	2.84679e-148	iCAF1
	GLS	3.35675e-152	1.82976	0.261	0.056	3.87638e-148	iCAF1
	TWSG1	4.49499e-152	1.86281	0.283	0.067	5.19081e-148	iCAF1
	GALNT2	2.39304e-151	1.30597	0.396	0.128	2.76349e-147	iCAF1
	SORBS3	3.229e-151	1.46555	0.358	0.104	3.72885e-147	iCAF1
	P4HB	6.20611e-151	0.746033	0.905	0.606	7.16681e-147	iCAF1
	RNF24	1.76103e-150	1.86803	0.283	0.068	2.03364e-146	iCAF1
	MTX2	1.77219e-150	1.19106	0.533	0.213	2.04653e-146	iCAF1
	PIM1	2.02728e-150	1.13368	0.64	0.299	2.3411e-146	iCAF1
	GAMT	3.45047e-150	1.57372	0.263	0.057	3.98461e-146	iCAF1
	HIBCH	8.41364e-150	0.301393	0.456	0.163	9.71607e-146	iCAF1
	DAB2	1.10656e-149	1.22589	0.829	0.51	1.27786e-145	iCAF1
	SNX21	1.22295e-149	1.94704	0.254	0.055	1.41226e-145	iCAF1
	TMEM30A	3.48594e-149	1.17016	0.531	0.212	4.02557e-145	iCAF1
	TP53RK	5.45337e-149	1.14147	0.518	0.202	6.29755e-145	iCAF1
	AMZ2	5.71247e-149	1.23869	0.555	0.226	6.59676e-145	iCAF1
	RDH10	7.91388e-149	2.14169	0.254	0.055	9.13895e-145	iCAF1
	TMEM66	8.55075e-149	0.919148	0.903	0.602	9.87441e-145	iCAF1
	ATP5A1	2.02355e-148	0.632221	0.909	0.616	2.3368e-144	iCAF1
	CMAS	2.27845e-148	1.05712	0.595	0.251	2.63116e-144	iCAF1
	SURF4	3.12163e-148	0.842353	0.652	0.298	3.60485e-144	iCAF1
	CCDC104	3.26983e-148	1.18843	0.415	0.138	3.776e-144	iCAF1
	COPB2	4.86382e-148	1.11517	0.564	0.234	5.61674e-144	iCAF1
	PSMC6	1.2383e-147	0.554646	0.601	0.257	1.42999e-143	iCAF1
	JUN	2.55307e-147	1.47648	0.818	0.473	2.94828e-143	iCAF1
	CRTAP	6.75954e-147	0.860439	0.616	0.268	7.80592e-143	iCAF1
	ACTR10	6.79036e-147	1.02157	0.629	0.282	7.84151e-143	iCAF1
	STOML2	7.63972e-147	0.692756	0.764	0.377	8.82235e-143	iCAF1
	ARL3	2.59271e-146	0.816278	0.688	0.315	2.99407e-142	iCAF1
	TPM4	3.51484e-146	0.464882	0.861	0.504	4.05894e-142	iCAF1
	PAM	1.43295e-145	1.85546	0.284	0.07	1.65477e-141	iCAF1
	TMEM237	2.06443e-145	1.77238	0.313	0.085	2.38401e-141	iCAF1
	ESD	2.11255e-145	0.934396	0.591	0.252	2.43958e-141	iCAF1
	AKR7A2	3.2809e-145	0.731608	0.635	0.278	3.78878e-141	iCAF1
	MYL6B	7.05183e-145	0.957447	0.512	0.195	8.14345e-141	iCAF1
	C6orf48	7.43724e-145	0.542764	0.679	0.314	8.58852e-141	iCAF1
	ODF2L	7.67494e-145	0.504651	0.369	0.117	8.86302e-141	iCAF1
	PDIA6	1.4343e-144	0.345497	0.947	0.625	1.65633e-140	iCAF1
	UBB	1.56225e-144	0.575142	0.988	0.943	1.80409e-140	iCAF1
	PMM1	1.64087e-144	1.44009	0.356	0.108	1.89488e-140	iCAF1
	FOSL2	1.72751e-144	1.43988	0.378	0.119	1.99493e-140	iCAF1
	SIL1	2.37875e-144	1.00561	0.597	0.263	2.74698e-140	iCAF1
	ATP2B4	4.70447e-144	1.88552	0.298	0.079	5.43272e-140	iCAF1
	GBP3	1.13887e-143	1.73288	0.305	0.082	1.31517e-139	iCAF1
	CNPY2	1.47379e-143	0.400189	0.844	0.463	1.70194e-139	iCAF1
	ANXA4	2.04578e-143	0.995656	0.71	0.365	2.36247e-139	iCAF1
	BAG2	2.7789e-143	2.0264	0.273	0.066	3.20907e-139	iCAF1
	SRI	2.88935e-143	0.625812	0.914	0.607	3.33662e-139	iCAF1
	YWHAE	3.25832e-143	0.700232	0.792	0.425	3.76271e-139	iCAF1
	TM2D1	4.57915e-143	0.994698	0.609	0.269	5.288e-139	iCAF1
	ITFG1	1.14669e-142	1.04786	0.559	0.236	1.3242e-138	iCAF1
	PLIN2	4.97605e-142	1.70293	0.913	0.662	5.74634e-138	iCAF1
	PLIN3	5.12681e-142	1.04866	0.683	0.33	5.92044e-138	iCAF1
	ICAM1	9.01656e-142	1.43516	0.569	0.245	1.04123e-137	iCAF1
	AZI2	9.8723e-142	0.557701	0.482	0.184	1.14005e-137	iCAF1
	TXNL1	2.45251e-141	0.962644	0.722	0.367	2.83216e-137	iCAF1
	LEPROT	2.60067e-141	0.337603	0.679	0.32	3.00325e-137	iCAF1
	MRPL17	6.14811e-141	1.13162	0.643	0.303	7.09984e-137	iCAF1
	EEA1	6.28225e-141	1.41105	0.279	0.068	7.25474e-137	iCAF1
	LAMB2	6.42637e-141	2.23798	0.309	0.086	7.42117e-137	iCAF1
	IFT20	8.28238e-141	1.2853	0.623	0.283	9.5645e-137	iCAF1
	MZT2A	8.95925e-141	0.769016	0.7	0.329	1.03461e-136	iCAF1
	JUNB	1.23123e-140	0.70793	0.945	0.804	1.42182e-136	iCAF1
	SEC31A	2.8409e-140	1.38503	0.412	0.145	3.28067e-136	iCAF1
	PHB2	2.90268e-140	0.869457	0.647	0.288	3.35202e-136	iCAF1
	HDLBP	5.968e-140	1.10601	0.608	0.275	6.89185e-136	iCAF1
	RPL27A	6.06501e-140	0.320983	0.988	0.986	7.00387e-136	iCAF1
	HSPA5	1.21137e-139	0.41375	0.935	0.581	1.39889e-135	iCAF1
	SPHK1	3.73547e-139	2.00754	0.286	0.073	4.31373e-135	iCAF1
	WDR41	6.70029e-139	1.18354	0.41	0.141	7.73749e-135	iCAF1
	STRAP	6.72031e-139	0.76298	0.745	0.37	7.76062e-135	iCAF1
	ATF3	9.61273e-139	1.3964	0.338	0.1	1.11008e-134	iCAF1
	H1F0	1.84386e-138	1.04688	0.576	0.254	2.12928e-134	iCAF1
	PPIL4	1.89802e-138	1.34722	0.391	0.13	2.19183e-134	iCAF1
	RPL32	2.07616e-138	0.356375	0.994	0.986	2.39754e-134	iCAF1
	PLAGL1	2.15671e-138	1.04659	0.259	0.06	2.49057e-134	iCAF1
	CCBL2	5.27549e-138	1.45658	0.321	0.093	6.09213e-134	iCAF1
	SNX10	8.61348e-138	1.12976	0.493	0.188	9.94685e-134	iCAF1
	RAD23B	8.93349e-138	0.786508	0.627	0.285	1.03164e-133	iCAF1
	RHBDD2	1.34071e-137	0.832134	0.528	0.213	1.54826e-133	iCAF1
	DEXI	1.34551e-137	0.948799	0.387	0.131	1.5538e-133	iCAF1
	DUSP11	4.18438e-137	0.803673	0.515	0.212	4.83212e-133	iCAF1
	AKAP9	9.85024e-137	1.31362	0.435	0.16	1.13751e-132	iCAF1
	CFDP1	1.08003e-136	0.915669	0.6	0.266	1.24722e-132	iCAF1
	RBM3	1.51126e-136	0.651811	0.899	0.617	1.7452e-132	iCAF1
	RPS9	2.31891e-136	0.389259	0.998	0.997	2.67787e-132	iCAF1
	FUNDC2	7.50053e-136	0.9211	0.689	0.338	8.66161e-132	iCAF1
	PTP4A1	9.32737e-136	0.459917	0.523	0.219	1.07712e-131	iCAF1
	WDR45	1.27898e-135	1.03116	0.602	0.27	1.47697e-131	iCAF1
	DAD1	1.29499e-135	0.64278	0.964	0.804	1.49546e-131	iCAF1
	B9D1	1.91634e-135	1.35018	0.33	0.099	2.21299e-131	iCAF1
	ABI2	1.96315e-135	1.43069	0.335	0.103	2.26705e-131	iCAF1
	ADD3	2.54664e-135	1.37891	0.345	0.108	2.94086e-131	iCAF1
	PRRC2C	7.87618e-135	1.03228	0.537	0.228	9.09542e-131	iCAF1
	CEBPD	8.50254e-135	0.984243	0.774	0.464	9.81873e-131	iCAF1
	ASPH	3.25758e-134	1.18978	0.456	0.171	3.76185e-130	iCAF1
	PEX2	4.23181e-134	0.865897	0.491	0.194	4.88689e-130	iCAF1
	GBE1	4.65474e-134	1.73491	0.285	0.075	5.37529e-130	iCAF1
	SPTAN1	5.07622e-134	1.61986	0.386	0.134	5.86202e-130	iCAF1
	ERGIC2	1.45369e-133	0.985941	0.517	0.213	1.67872e-129	iCAF1
	HMGN1	1.75015e-133	0.689686	0.921	0.648	2.02107e-129	iCAF1
	P4HA1	3.59079e-133	1.40671	0.396	0.137	4.14664e-129	iCAF1
	SLC35B2	3.73625e-133	1.28515	0.399	0.14	4.31462e-129	iCAF1
	NT5DC1	4.95736e-133	1.72968	0.343	0.108	5.72476e-129	iCAF1
	PCNP	8.19507e-133	0.556396	0.699	0.337	9.46367e-129	iCAF1
	VPS37A	1.21089e-132	1.25695	0.38	0.127	1.39833e-128	iCAF1
	TIMP3	1.95067e-132	0.953522	0.302	0.083	2.25263e-128	iCAF1
	INO80C	2.92106e-132	1.33249	0.416	0.15	3.37324e-128	iCAF1
	CHI3L1	6.06922e-132	2.96673	0.288	0.081	7.00873e-128	iCAF1
	RPL7A	1.42586e-131	0.41191	0.974	0.832	1.64659e-127	iCAF1
	RAB27A	3.84693e-131	0.567301	0.345	0.107	4.44243e-127	iCAF1
	NACA	4.09776e-131	0.312799	0.991	0.941	4.7321e-127	iCAF1
	CYB561A3	4.46899e-131	1.44181	0.332	0.102	5.16079e-127	iCAF1
	APP	5.24627e-131	1.11875	0.52	0.213	6.05839e-127	iCAF1
	CXCL1	9.31774e-131	2.84228	0.422	0.167	1.07601e-126	iCAF1
	SERINC3	2.07801e-130	0.970185	0.532	0.222	2.39969e-126	iCAF1
	PXMP2	2.12626e-130	1.30289	0.4	0.142	2.45541e-126	iCAF1
	PMF1	2.18337e-130	0.943493	0.723	0.383	2.52136e-126	iCAF1
	LRRC42	2.44425e-130	1.47805	0.351	0.114	2.82262e-126	iCAF1
	IPO5	8.21546e-130	1.57608	0.285	0.078	9.48722e-126	iCAF1
	NME3	9.36745e-130	0.974816	0.647	0.307	1.08175e-125	iCAF1
	KCNQ1OT1	1.36045e-129	1.79108	0.291	0.082	1.57105e-125	iCAF1
	UBE2E2	1.38472e-129	0.933747	0.6	0.27	1.59907e-125	iCAF1
	PNPLA4	1.51177e-129	1.07831	0.451	0.173	1.74579e-125	iCAF1
	PPP2R1A	3.64225e-129	0.825372	0.721	0.369	4.20607e-125	iCAF1
	SUMO1	4.14225e-129	0.468713	0.901	0.582	4.78347e-125	iCAF1
	FAM198B	4.48366e-129	1.62454	0.256	0.061	5.17774e-125	iCAF1
	EMC7	5.54373e-129	0.474376	0.81	0.456	6.4019e-125	iCAF1
	CLNS1A	5.74357e-129	0.853291	0.648	0.31	6.63267e-125	iCAF1
	RAB9A	1.35733e-128	0.892725	0.563	0.247	1.56744e-124	iCAF1
	PRKRA	1.52541e-128	0.903337	0.524	0.219	1.76155e-124	iCAF1
	GSN	1.86765e-128	0.271631	0.789	0.434	2.15676e-124	iCAF1
	CDIPT	2.16798e-128	1.00552	0.528	0.223	2.50359e-124	iCAF1
	SLC39A13	2.34105e-128	1.56135	0.316	0.096	2.70344e-124	iCAF1
	GBP1	3.44653e-128	1.2494	0.439	0.167	3.98005e-124	iCAF1
	TMEM179B	3.65074e-128	0.759584	0.833	0.505	4.21587e-124	iCAF1
	DERL2	9.51521e-128	0.619391	0.792	0.436	1.09882e-123	iCAF1
	ARMCX3	1.08235e-127	0.990685	0.465	0.182	1.2499e-123	iCAF1
	RSPRY1	1.19694e-127	1.51818	0.323	0.1	1.38222e-123	iCAF1
	RPL23	2.4867e-127	0.588162	0.967	0.844	2.87164e-123	iCAF1
	BNIP3	6.41866e-127	1.08293	0.554	0.246	7.41227e-123	iCAF1
	C16orf80	1.78742e-126	0.601519	0.444	0.171	2.06411e-122	iCAF1
	SULT1A11	1.9282e-126	0.414198	0.715	0.348	2.22669e-122	iCAF1
	MYADM	1.97384e-126	1.31639	0.461	0.182	2.27939e-122	iCAF1
	KTN1	3.99622e-126	0.937042	0.576	0.257	4.61484e-122	iCAF1
	DPCD	6.19348e-126	0.91364	0.478	0.189	7.15223e-122	iCAF1
	PDIA4	7.28254e-126	0.50081	0.779	0.411	8.40988e-122	iCAF1
	RSF1	8.89036e-126	1.17034	0.451	0.176	1.02666e-121	iCAF1
	VPS25	9.3466e-126	0.866339	0.631	0.308	1.07935e-121	iCAF1
	JAK1	1.30759e-125	0.964844	0.531	0.23	1.51e-121	iCAF1
	LDOC1	2.90346e-125	1.25707	0.283	0.079	3.35292e-121	iCAF1
	MOB4	3.89955e-125	1.00858	0.522	0.225	4.5032e-121	iCAF1
	TMEM18	7.06451e-125	0.979649	0.505	0.211	8.15809e-121	iCAF1
	C10orf54	8.44457e-125	1.0002	0.573	0.266	9.75179e-121	iCAF1
	ILVBL	1.22976e-124	1.24054	0.43	0.165	1.42013e-120	iCAF1
	CAMLG	1.38767e-124	0.697665	0.582	0.254	1.60248e-120	iCAF1
	C10orf32	1.49856e-124	0.845142	0.457	0.178	1.73053e-120	iCAF1
	CDC42EP4	1.52511e-124	2.03134	0.259	0.068	1.7612e-120	iCAF1
	EIF5A	1.59521e-124	0.462367	0.844	0.487	1.84214e-120	iCAF1
	RPS7	1.93229e-124	0.26884	0.99	0.942	2.23141e-120	iCAF1
	RCHY1	3.22147e-124	1.04714	0.393	0.142	3.72015e-120	iCAF1
	RAD50	3.98448e-124	1.41022	0.363	0.125	4.60128e-120	iCAF1
	PTPLAD1	4.17415e-124	1.36312	0.41	0.155	4.8203e-120	iCAF1
	2002-09-01	4.43565e-124	0.61831	0.719	0.372	5.12228e-120	iCAF1
	TIMM17A	6.55833e-124	0.778871	0.737	0.381	7.57355e-120	iCAF1
	NFKBIZ	2.34679e-123	1.31396	0.338	0.106	2.71007e-119	iCAF1
	POLD2	2.51677e-123	0.871821	0.575	0.256	2.90637e-119	iCAF1
	NDUFV2	3.48246e-123	0.658542	0.919	0.675	4.02155e-119	iCAF1
	CDC123	4.46839e-123	0.753277	0.693	0.345	5.16009e-119	iCAF1
	MTDH	5.30728e-123	0.484546	0.797	0.432	6.12885e-119	iCAF1
	SOCS3	7.32741e-123	1.11935	0.673	0.357	8.46169e-119	iCAF1
	IQCK	7.47419e-123	1.896	0.251	0.065	8.63119e-119	iCAF1
	DAPK3	1.77688e-122	1.50786	0.363	0.127	2.05194e-118	iCAF1
	HSD3B7	2.22052e-122	1.33409	0.354	0.118	2.56425e-118	iCAF1
	COPB1	3.40412e-122	0.926037	0.458	0.186	3.93108e-118	iCAF1
	SPAG16	3.56618e-122	1.69781	0.311	0.097	4.11822e-118	iCAF1
	FUCA2	1.40058e-121	0.909711	0.681	0.353	1.61739e-117	iCAF1
	ANXA11	1.50444e-121	0.415555	0.784	0.424	1.73732e-117	iCAF1
	FPGS	1.95123e-121	1.27736	0.422	0.162	2.25328e-117	iCAF1
	DNAJB4	2.38145e-121	1.70758	0.259	0.068	2.7501e-117	iCAF1
	SMARCA2	3.78956e-121	1.55679	0.28	0.078	4.37618e-117	iCAF1
	UBXN6	6.64424e-121	1.01995	0.4	0.145	7.67276e-117	iCAF1
	TUBA1A	9.17338e-121	0.849778	0.926	0.735	1.05934e-116	iCAF1
	SNCG	1.19018e-120	0.684453	0.295	0.085	1.37442e-116	iCAF1
	UROS	1.91762e-120	0.494496	0.62	0.287	2.21447e-116	iCAF1
	ILF2	2.02911e-120	0.409928	0.837	0.466	2.34321e-116	iCAF1
	FSTL3	3.10693e-120	1.666	0.278	0.081	3.58789e-116	iCAF1
	PKM	6.04973e-120	0.552542	0.985	0.888	6.98623e-116	iCAF1
	ATP5C1	7.10947e-120	0.326358	0.887	0.59	8.21002e-116	iCAF1
	TPST1	9.6847e-120	1.30791	0.259	0.069	1.11839e-115	iCAF1
	SCFD1	1.18858e-119	0.858196	0.466	0.188	1.37258e-115	iCAF1
	COPS4	1.2293e-119	0.682568	0.5	0.211	1.4196e-115	iCAF1
	CUEDC2	1.49438e-119	0.823349	0.637	0.311	1.72571e-115	iCAF1
	SPTBN1	1.61797e-119	1.94095	0.283	0.083	1.86843e-115	iCAF1
	NDUFS4	3.48339e-119	0.646656	0.771	0.429	4.02262e-115	iCAF1
	SLC39A6	5.80354e-119	1.62489	0.281	0.083	6.70193e-115	iCAF1
	LAMC1	6.64955e-119	1.73804	0.275	0.079	7.6789e-115	iCAF1
	ADAMTS2	6.73098e-119	1.25928	0.277	0.075	7.77293e-115	iCAF1
	PCNA	8.5486e-119	0.540894	0.489	0.202	9.87192e-115	iCAF1
	FAM20A	1.09471e-118	0.651925	0.562	0.259	1.26418e-114	iCAF1
	LMF2	1.54581e-118	1.18483	0.399	0.148	1.7851e-114	iCAF1
	DPM1	2.38471e-118	0.492917	0.6	0.278	2.75386e-114	iCAF1
	DAP	2.44632e-118	0.932598	0.477	0.197	2.82501e-114	iCAF1
	ZFP36L1	3.08234e-118	0.87317	0.896	0.65	3.55948e-114	iCAF1
	COQ4	3.26048e-118	0.882201	0.48	0.201	3.76521e-114	iCAF1
	TSEN34	3.55808e-118	0.355371	0.61	0.286	4.10887e-114	iCAF1
	NAE1	5.0988e-118	1.02346	0.369	0.132	5.8881e-114	iCAF1
	ID2	1.37986e-117	0.319202	0.735	0.41	1.59346e-113	iCAF1
	PPP2CA	1.51283e-117	0.742369	0.708	0.361	1.74702e-113	iCAF1
	MED10	1.86303e-117	0.587763	0.722	0.377	2.15143e-113	iCAF1
	GPRC5A	3.15104e-117	0.549346	0.306	0.091	3.63882e-113	iCAF1
	WRB	6.08025e-117	1.01215	0.433	0.173	7.02148e-113	iCAF1
	RSL24D1	6.60635e-117	0.87082	0.578	0.27	7.62902e-113	iCAF1
	LYRM1	1.75248e-116	1.22404	0.326	0.108	2.02377e-112	iCAF1
	PDLIM5	2.09467e-116	1.10959	0.37	0.131	2.41893e-112	iCAF1
	TMEM87A	3.00224e-116	1.1337	0.395	0.149	3.46699e-112	iCAF1
	RPL26	3.80366e-116	0.377935	0.989	0.974	4.39246e-112	iCAF1
	ERH	7.21189e-116	0.449548	0.939	0.696	8.32829e-112	iCAF1
	FAM210B	8.70617e-116	1.18741	0.357	0.126	1.00539e-111	iCAF1
	NMB	8.79994e-116	1.67433	0.294	0.089	1.01622e-111	iCAF1
	ERP29	1.05222e-115	0.577603	0.893	0.604	1.2151e-111	iCAF1
	COL18A1	1.08867e-115	1.92793	0.262	0.074	1.2572e-111	iCAF1
	DRG1	1.13905e-115	0.821091	0.515	0.221	1.31538e-111	iCAF1
	MIF	1.14753e-115	0.447715	0.971	0.767	1.32517e-111	iCAF1
	COPRS	1.15378e-115	0.936846	0.529	0.232	1.33239e-111	iCAF1
	TEX264	1.46433e-115	0.652982	0.639	0.313	1.69101e-111	iCAF1
	LSM1	2.17065e-115	0.481977	0.743	0.407	2.50667e-111	iCAF1
	PDCD4	2.74709e-115	0.983718	0.347	0.121	3.17234e-111	iCAF1
	RAB11A	3.81784e-115	0.76273	0.775	0.465	4.40884e-111	iCAF1
	HRAS	6.02336e-115	1.3216	0.366	0.134	6.95577e-111	iCAF1
	SERBP1	1.06522e-114	0.680857	0.8	0.446	1.23011e-110	iCAF1
	TPD52L1	1.4175e-114	1.55225	0.301	0.094	1.63692e-110	iCAF1
	WDR13	2.54753e-114	0.959319	0.473	0.197	2.94188e-110	iCAF1
	EIF1B	3.04307e-114	0.971202	0.681	0.354	3.51414e-110	iCAF1
	KIAA0020	5.73903e-114	1.61203	0.312	0.102	6.62743e-110	iCAF1
	ZNF503	8.33936e-114	0.613874	0.369	0.134	9.63029e-110	iCAF1
	ATP5B	9.07735e-114	0.487603	0.914	0.647	1.04825e-109	iCAF1
	NT5C3B	1.15034e-113	1.2961	0.371	0.135	1.32842e-109	iCAF1
	MAGEF1	1.19952e-113	0.929623	0.41	0.155	1.3852e-109	iCAF1
	NCOR1	2.97417e-113	0.833276	0.582	0.278	3.43457e-109	iCAF1
	NT5C	3.50048e-113	0.886566	0.608	0.295	4.04236e-109	iCAF1
	TMEM42	3.7139e-113	0.874246	0.329	0.111	4.28881e-109	iCAF1
	ATP2B1	4.19669e-113	0.959645	0.572	0.268	4.84633e-109	iCAF1
	PHYH	5.39395e-113	0.962926	0.392	0.145	6.22893e-109	iCAF1
	VDAC1	1.3305e-112	0.48829	0.772	0.429	1.53647e-108	iCAF1
	HDAC2	2.24214e-112	0.832017	0.562	0.258	2.58922e-108	iCAF1
	TIMMDC1	2.94374e-112	0.424813	0.679	0.338	3.39944e-108	iCAF1
	ACAA2	3.01287e-112	0.772519	0.662	0.344	3.47926e-108	iCAF1
	WDR18	3.16879e-112	0.835762	0.518	0.231	3.65931e-108	iCAF1
	ERI3	3.51896e-112	0.722866	0.589	0.273	4.06369e-108	iCAF1
	MTHFD1L	3.73985e-112	1.41811	0.309	0.101	4.31878e-108	iCAF1
	CCT2	5.2325e-112	0.632528	0.637	0.304	6.04249e-108	iCAF1
	ALDH7A1	5.24304e-112	1.51327	0.295	0.094	6.05466e-108	iCAF1
	WDR61	5.40173e-112	0.69126	0.648	0.324	6.23792e-108	iCAF1
	CD164	5.6226e-112	0.615688	0.793	0.454	6.49297e-108	iCAF1
	SUMF2	7.01271e-112	1.1822	0.357	0.129	8.09828e-108	iCAF1
	SRSF11	1.10328e-111	0.594886	0.637	0.309	1.27407e-107	iCAF1
	SMYD3	1.52109e-111	1.70488	0.28	0.086	1.75655e-107	iCAF1
	HSPA8	2.4622e-111	0.60746	0.94	0.702	2.84335e-107	iCAF1
	DRAP1	3.05858e-111	0.411782	0.893	0.627	3.53205e-107	iCAF1
	GEMIN8	5.31213e-111	1.48697	0.268	0.078	6.13445e-107	iCAF1
	RPL36	5.84663e-111	0.354266	0.991	0.973	6.75169e-107	iCAF1
	RAB18	6.86056e-111	0.737113	0.711	0.39	7.92257e-107	iCAF1
	GFPT1	1.14946e-110	1.55953	0.308	0.102	1.3274e-106	iCAF1
	DYNC2LI1	1.51204e-110	1.43741	0.291	0.092	1.7461e-106	iCAF1
	TMEM106B	1.5185e-110	1.38756	0.346	0.125	1.75356e-106	iCAF1
	CSNK1A1	2.36792e-110	0.898446	0.609	0.301	2.73447e-106	iCAF1
	NDUFS5	3.77851e-110	0.31588	0.951	0.738	4.36343e-106	iCAF1
	SUCLA2	8.993e-110	0.821402	0.43	0.176	1.03851e-105	iCAF1
	CD631	9.89035e-110	0.508096	0.999	0.987	1.14214e-105	iCAF1
	CLN5	1.02098e-109	1.01724	0.418	0.168	1.17903e-105	iCAF1
	PPP2CB	1.16205e-109	1.17605	0.278	0.084	1.34194e-105	iCAF1
	SPPL2A	1.25021e-109	0.567381	0.49	0.209	1.44374e-105	iCAF1
	ATP6AP2	1.64732e-109	0.395693	0.894	0.578	1.90232e-105	iCAF1
	CCT8	3.68775e-109	0.589344	0.784	0.43	4.25861e-105	iCAF1
	PPP1R15A	4.80187e-109	0.92329	0.569	0.279	5.5452e-105	iCAF1
	SLC10A3	6.73902e-109	1.374	0.345	0.126	7.78222e-105	iCAF1
	REST	6.84272e-109	1.13809	0.359	0.132	7.90198e-105	iCAF1
	DARS	7.36213e-109	0.785657	0.523	0.236	8.50179e-105	iCAF1
	JAGN1	9.00625e-109	0.330078	0.546	0.251	1.04004e-104	iCAF1
	ZNF580	1.16927e-108	0.935537	0.378	0.143	1.35027e-104	iCAF1
	PSMA1	1.21286e-108	0.651877	0.859	0.559	1.40061e-104	iCAF1
	JOSD2	1.88774e-108	0.759298	0.714	0.388	2.17996e-104	iCAF1
	MFSD10	2.04455e-108	0.984895	0.505	0.228	2.36104e-104	iCAF1
	TAGLN	3.31257e-108	0.516253	0.347	0.126	3.82536e-104	iCAF1
	MRPL36	5.05015e-108	0.762385	0.679	0.355	5.83192e-104	iCAF1
	GNL3	5.6643e-108	0.749782	0.513	0.227	6.54113e-104	iCAF1
	SEC62	6.89676e-108	0.607103	0.768	0.433	7.96438e-104	iCAF1
	PEBP1	7.17538e-108	0.568446	0.893	0.585	8.28613e-104	iCAF1
	FKBP3	8.552e-108	0.691725	0.687	0.357	9.87585e-104	iCAF1
	TMBIM4	1.05202e-107	0.490236	0.912	0.686	1.21488e-103	iCAF1
	EIF3D	1.16839e-107	0.746153	0.779	0.459	1.34926e-103	iCAF1
	MRPL3	1.46422e-107	0.376955	0.668	0.326	1.69088e-103	iCAF1
	VGLL4	1.53686e-107	0.918125	0.435	0.177	1.77477e-103	iCAF1
	UBE2V2	1.70393e-107	0.682256	0.688	0.357	1.9677e-103	iCAF1
	TMEM138	1.93295e-107	1.04967	0.414	0.165	2.23217e-103	iCAF1
	LAMP2	2.38965e-107	0.672176	0.746	0.42	2.75957e-103	iCAF1
	SMPD1	2.39748e-107	1.14467	0.355	0.128	2.76861e-103	iCAF1
	RARS2	2.47585e-107	1.09725	0.381	0.146	2.85912e-103	iCAF1
	MOSPD3	5.03315e-107	1.03826	0.427	0.174	5.81229e-103	iCAF1
	RAB11FIP1	5.94237e-107	1.13913	0.279	0.084	6.86225e-103	iCAF1
	RPN2	1.40839e-106	0.268951	0.892	0.573	1.62641e-102	iCAF1
	PLA2G16	1.78549e-106	0.878481	0.602	0.3	2.06188e-102	iCAF1
	CRADD	2.72598e-106	1.26495	0.278	0.085	3.14796e-102	iCAF1
	PMAIP1	4.83267e-106	0.878637	0.394	0.15	5.58077e-102	iCAF1
	NUCKS1	5.81031e-106	0.554301	0.66	0.323	6.70974e-102	iCAF1
	PDZD11	1.02798e-105	0.62931	0.616	0.301	1.18711e-101	iCAF1
	RPL24	1.86075e-105	0.286769	0.982	0.886	2.14879e-101	iCAF1
	OSBPL1A	3.1532e-105	1.35922	0.277	0.084	3.64131e-101	iCAF1
	PYCR1	3.17361e-105	1.23086	0.303	0.102	3.66489e-101	iCAF1
	SPR	3.57927e-105	1.26882	0.303	0.101	4.13334e-101	iCAF1
	ZNF207	5.25593e-105	0.363271	0.594	0.293	6.06954e-101	iCAF1
	HSPD1	5.39766e-105	0.252919	0.748	0.4	6.23322e-101	iCAF1
	DNAJC25	6.18122e-105	1.36724	0.272	0.083	7.13807e-101	iCAF1
	STAT3	6.9918e-105	0.861088	0.541	0.252	8.07413e-101	iCAF1
	SNAPC1	1.16028e-104	0.891044	0.31	0.105	1.33989e-100	iCAF1
	ZNHIT1	2.25729e-104	0.35935	0.909	0.679	2.60672e-100	iCAF1
	ACADM	2.6482e-104	0.982973	0.447	0.192	3.05815e-100	iCAF1
	HNRNPR	3.32402e-104	0.719232	0.62	0.306	3.83857e-100	iCAF1
	C1orf198	6.3778e-104	1.62222	0.277	0.09	7.36509e-100	iCAF1
	FN1	8.46516e-104	1.8752	0.616	0.329	9.77557e-100	iCAF1
	UBE2D3	2.56239e-103	0.519672	0.928	0.689	2.95905e-99	iCAF1
	SLC20A1	2.58532e-103	1.26504	0.304	0.103	2.98553e-99	iCAF1
	GMPPA	4.76864e-103	0.926977	0.481	0.216	5.50683e-99	iCAF1
	IP6K2	6.07152e-103	0.531239	0.456	0.195	7.01139e-99	iCAF1
	MOCS2	1.22163e-102	0.966226	0.37	0.141	1.41074e-98	iCAF1
	TNFRSF1A	1.22252e-102	0.597456	0.791	0.468	1.41177e-98	iCAF1
	WSB1	1.60619e-102	0.825592	0.575	0.28	1.85483e-98	iCAF1
	DHX29	1.60878e-102	0.859147	0.414	0.168	1.85782e-98	iCAF1
	EIF4A3	1.68829e-102	0.743669	0.707	0.377	1.94964e-98	iCAF1
	TMEM91	1.95202e-102	1.11737	0.296	0.093	2.2542e-98	iCAF1
	SERTAD1	2.28407e-102	0.273439	0.417	0.168	2.63764e-98	iCAF1
	NEK6	2.31717e-102	0.802637	0.448	0.188	2.67587e-98	iCAF1
	MT-CO11	2.33316e-102	0.507938	1	0.994	2.69433e-98	iCAF1
	GTF2H5	3.29848e-102	0.669534	0.51	0.231	3.80908e-98	iCAF1
	ARL6IP5	4.43963e-102	0.553678	0.842	0.537	5.12689e-98	iCAF1
	PAPSS1	5.06841e-102	0.837988	0.455	0.197	5.853e-98	iCAF1
	RBP4	7.10582e-102	1.25513	0.299	0.098	8.2058e-98	iCAF1
	HSBP1L1	9.56596e-102	0.920766	0.45	0.188	1.10468e-97	iCAF1
	SMIM20	9.83482e-102	0.644079	0.631	0.315	1.13573e-97	iCAF1
	PSMG1	1.45128e-101	0.88234	0.422	0.174	1.67594e-97	iCAF1
	AGA	1.60371e-101	0.918423	0.347	0.126	1.85197e-97	iCAF1
	LRRC41	2.2926e-101	1.0315	0.404	0.164	2.6475e-97	iCAF1
	TROVE2	3.85701e-101	1.0299	0.367	0.143	4.45407e-97	iCAF1
	MT-CO3	4.52748e-101	0.4514	0.999	0.986	5.22834e-97	iCAF1
	OGFOD3	6.12371e-101	0.915889	0.396	0.159	7.07166e-97	iCAF1
	MT-ND4	1.60126e-100	0.250107	0.999	0.985	1.84913e-96	iCAF1
	SCOC	2.41585e-100	0.699038	0.438	0.186	2.78983e-96	iCAF1
	PTS	2.99676e-100	0.740885	0.445	0.193	3.46066e-96	iCAF1
	PTPLAD2	3.07228e-100	0.741742	0.338	0.118	3.54787e-96	iCAF1
	GGPS1	3.28286e-100	1.04559	0.4	0.164	3.79104e-96	iCAF1
	CPNE1	3.71451e-100	0.484166	0.579	0.27	4.28952e-96	iCAF1
	SAMM50	5.57261e-100	0.957853	0.401	0.164	6.43525e-96	iCAF1
	FAM177A1	5.70232e-100	0.703575	0.668	0.348	6.58504e-96	iCAF1
	PSMG2	7.05987e-100	0.66487	0.621	0.32	8.15274e-96	iCAF1
	SDC2	8.85196e-100	1.06624	0.304	0.105	1.02222e-95	iCAF1
	ZFAND5	1.70441e-99	0.935771	0.534	0.26	1.96825e-95	iCAF1
	CMPK1	2.35667e-99	0.715107	0.603	0.303	2.72149e-95	iCAF1
	EPHX1	3.62462e-99	0.765132	0.533	0.247	4.18571e-95	iCAF1
	SMAD2	4.39112e-99	1.12473	0.325	0.119	5.07087e-95	iCAF1
	CCT4	5.98194e-99	0.519585	0.743	0.409	6.90794e-95	iCAF1
	HNRNPK	8.10553e-99	0.528175	0.888	0.59	9.36026e-95	iCAF1
	IL10	1.18158e-98	2.10282	0.402	0.166	1.36449e-94	iCAF1
	EIF3I	1.4865e-98	0.651108	0.851	0.527	1.71661e-94	iCAF1
	MLF1	1.99368e-98	0.456449	0.338	0.123	2.3023e-94	iCAF1
	SMC2	2.01629e-98	1.46593	0.306	0.106	2.32842e-94	iCAF1
	C14orf166	2.61826e-98	0.46295	0.773	0.431	3.02357e-94	iCAF1
	SF3B14	3.49304e-98	0.396892	0.843	0.529	4.03376e-94	iCAF1
	RWDD1	1.10715e-97	0.646588	0.706	0.394	1.27854e-93	iCAF1
	DCTD	1.49952e-97	0.821863	0.48	0.219	1.73165e-93	iCAF1
	CDK7	1.54293e-97	1.13811	0.293	0.1	1.78178e-93	iCAF1
	GTF2E2	2.02966e-97	0.386595	0.415	0.174	2.34385e-93	iCAF1
	THRAP3	2.3072e-97	0.705649	0.57	0.278	2.66436e-93	iCAF1
	MYC	3.13349e-97	0.589586	0.466	0.212	3.61855e-93	iCAF1
	EXT2	4.88545e-97	1.47898	0.252	0.078	5.64172e-93	iCAF1
	TPR	4.95676e-97	0.708596	0.445	0.194	5.72406e-93	iCAF1
	BEX4	5.11218e-97	0.705777	0.639	0.331	5.90355e-93	iCAF1
	BCL3	5.70187e-97	1.13035	0.317	0.112	6.58452e-93	iCAF1
	FAM63B	6.78041e-97	1.45371	0.254	0.079	7.83002e-93	iCAF1
	SYAP1	1.69525e-96	0.985552	0.442	0.197	1.95768e-92	iCAF1
	PHTF1	1.81023e-96	1.32117	0.268	0.087	2.09046e-92	iCAF1
	PHGDH	2.31592e-96	1.26361	0.322	0.118	2.67442e-92	iCAF1
	DCTN3	3.26477e-96	0.419068	0.741	0.429	3.77016e-92	iCAF1
	FIP1L1	4.37942e-96	0.646917	0.383	0.153	5.05736e-92	iCAF1
	TMX1	4.64426e-96	0.465467	0.51	0.241	5.36319e-92	iCAF1
	FKBP1A	1.55492e-95	0.347553	0.971	0.811	1.79562e-91	iCAF1
	TCEA2	2.52509e-95	0.560512	0.36	0.137	2.91597e-91	iCAF1
	UPK1B	2.73569e-95	1.62796	0.285	0.098	3.15917e-91	iCAF1
	PPP4R2	2.93039e-95	0.957454	0.404	0.171	3.38402e-91	iCAF1
	DNAJA1	3.16873e-95	0.438585	0.833	0.505	3.65925e-91	iCAF1
	C17orf89	5.51411e-95	0.671746	0.668	0.371	6.36769e-91	iCAF1
	C3orf14	6.72425e-95	0.979017	0.314	0.112	7.76516e-91	iCAF1
	SNUPN	8.31081e-95	1.0043	0.332	0.122	9.59732e-91	iCAF1
	PPP2R2A	1.18261e-94	1.17393	0.325	0.121	1.36568e-90	iCAF1
	SLC22A18	2.75292e-94	0.77612	0.357	0.14	3.17907e-90	iCAF1
	HERPUD1	2.78424e-94	0.450889	0.87	0.569	3.21524e-90	iCAF1
	TAX1BP1	3.46807e-94	0.663193	0.623	0.325	4.00492e-90	iCAF1
	NDUFB6	3.95056e-94	0.5898	0.782	0.475	4.5621e-90	iCAF1
	SSR1	8.29517e-94	0.302363	0.675	0.366	9.57927e-90	iCAF1
	DCTN6	8.69769e-94	0.703339	0.559	0.275	1.00441e-89	iCAF1
	GNL1	1.0279e-93	1.07174	0.329	0.124	1.18702e-89	iCAF1
	KIAA1430	1.07535e-93	1.05189	0.26	0.083	1.24182e-89	iCAF1
	TMEM205	2.0865e-93	0.463992	0.723	0.388	2.40949e-89	iCAF1
	SLC40A1	3.26323e-93	0.75013	0.327	0.119	3.76838e-89	iCAF1
	EBNA1BP2	3.93295e-93	0.630107	0.613	0.305	4.54177e-89	iCAF1
	IGFBP3	4.49595e-93	2.15487	0.29	0.102	5.19192e-89	iCAF1
	ALG2	5.10841e-93	0.990361	0.37	0.15	5.89919e-89	iCAF1
	CCDC47	5.52521e-93	0.588196	0.51	0.239	6.38052e-89	iCAF1
	HSP90AB1	1.04099e-92	0.53102	0.914	0.626	1.20214e-88	iCAF1
	HYAL2	1.05316e-92	1.27732	0.326	0.123	1.21619e-88	iCAF1
	DLD	1.08438e-92	0.884721	0.509	0.245	1.25224e-88	iCAF1
	SLC2A4RG	2.40493e-92	1.53349	0.259	0.085	2.77722e-88	iCAF1
	XRCC6	6.16023e-92	0.612816	0.762	0.432	7.11383e-88	iCAF1
	ISOC1	7.019e-92	0.883088	0.351	0.14	8.10554e-88	iCAF1
	MFF	8.04695e-92	0.36965	0.608	0.319	9.29262e-88	iCAF1
	LRRC59	8.38856e-92	0.972243	0.668	0.351	9.68711e-88	iCAF1
	LINC00667	8.46373e-92	0.702708	0.415	0.173	9.77391e-88	iCAF1
	PLOD1	8.70213e-92	1.0746	0.317	0.115	1.00492e-87	iCAF1
	OST4	8.95105e-92	0.477815	0.977	0.901	1.03367e-87	iCAF1
	CALHM2	1.18847e-91	0.569351	0.392	0.159	1.37245e-87	iCAF1
	PSMA4	1.75852e-91	0.577317	0.851	0.567	2.03073e-87	iCAF1
	OSBPL9	2.83315e-91	1.17138	0.316	0.12	3.27172e-87	iCAF1
	FAM104B	3.35568e-91	0.872428	0.387	0.161	3.87514e-87	iCAF1
	P4HTM	4.51108e-91	1.06597	0.335	0.131	5.20939e-87	iCAF1
	DCAF13	5.35549e-91	0.644678	0.491	0.229	6.18452e-87	iCAF1
	MVB12A	5.423e-91	0.71118	0.518	0.247	6.26248e-87	iCAF1
	TMEM5	5.82069e-91	1.09136	0.318	0.12	6.72173e-87	iCAF1
	ISYNA1	6.11708e-91	1.17424	0.284	0.099	7.06401e-87	iCAF1
	SEC61B	6.85908e-91	0.266574	0.957	0.783	7.92087e-87	iCAF1
	SRP54	9.61858e-91	0.480184	0.5	0.234	1.11075e-86	iCAF1
	CUX1	1.05129e-90	1.06521	0.334	0.128	1.21403e-86	iCAF1
	TMEM123	2.66856e-90	0.753243	0.552	0.278	3.08166e-86	iCAF1
	BCL7C	3.07177e-90	0.722294	0.445	0.196	3.54728e-86	iCAF1
	SUGT1	3.52912e-90	0.53425	0.542	0.263	4.07543e-86	iCAF1
	GARS	3.884e-90	0.86232	0.447	0.204	4.48524e-86	iCAF1
	PPIE	4.02094e-90	0.719308	0.576	0.293	4.64338e-86	iCAF1
	NHP2L1	4.20654e-90	0.519252	0.88	0.614	4.85771e-86	iCAF1
	RAB31	4.86046e-90	0.428607	0.546	0.256	5.61286e-86	iCAF1
	MGST3	7.74938e-90	0.546036	0.929	0.729	8.94898e-86	iCAF1
	STX4	1.53073e-89	0.726353	0.549	0.277	1.76768e-85	iCAF1
	GORASP2	2.00799e-89	0.771978	0.476	0.223	2.31883e-85	iCAF1
	PGRMC2	2.67422e-89	0.790433	0.368	0.153	3.08819e-85	iCAF1
	MAP4	3.8585e-89	1.06532	0.341	0.135	4.4558e-85	iCAF1
	KLF10	4.43253e-89	0.911231	0.351	0.14	5.11868e-85	iCAF1
	MRPL37	4.71735e-89	0.630269	0.555	0.267	5.44759e-85	iCAF1
	ANG	7.53564e-89	0.904662	0.255	0.081	8.70216e-85	iCAF1
	CASP4	1.06349e-88	0.520529	0.737	0.44	1.22812e-84	iCAF1
	HBP1	1.28777e-88	0.608592	0.397	0.169	1.48712e-84	iCAF1
	GCC2	1.50006e-88	1.11989	0.352	0.142	1.73227e-84	iCAF1
	KIAA1279	1.9536e-88	1.28147	0.275	0.096	2.25602e-84	iCAF1
	PLRG1	2.32974e-88	0.905542	0.389	0.166	2.69038e-84	iCAF1
	RANBP1	2.93851e-88	0.466363	0.859	0.564	3.39339e-84	iCAF1
	IAH1	3.53173e-88	0.657697	0.534	0.262	4.07844e-84	iCAF1
	ISCU	4.5088e-88	0.266494	0.916	0.69	5.20676e-84	iCAF1
	UBXN2A	6.92827e-88	1.23936	0.258	0.086	8.00077e-84	iCAF1
	PRCP1	6.94251e-88	0.49252	0.47	0.21	8.01721e-84	iCAF1
	ATP6V1D	7.20329e-88	0.610452	0.593	0.306	8.31835e-84	iCAF1
	PRKAR1A	3.00657e-87	0.57568	0.672	0.364	3.47199e-83	iCAF1
	CBX3	3.08012e-87	0.569209	0.726	0.402	3.55692e-83	iCAF1
	TIMM13	5.36287e-87	0.557528	0.854	0.58	6.19304e-83	iCAF1
	CDC37L1	7.42539e-87	1.06397	0.293	0.107	8.57484e-83	iCAF1
	MYO1C	1.62364e-86	1.26691	0.279	0.099	1.87498e-82	iCAF1
	ZMPSTE24	1.76264e-86	1.07832	0.348	0.142	2.0355e-82	iCAF1
	C21orf59	1.82868e-86	0.783156	0.458	0.208	2.11176e-82	iCAF1
	MAN1B1	2.91028e-86	0.799505	0.361	0.149	3.36079e-82	iCAF1
	CNRIP1	4.24681e-86	0.311816	0.275	0.091	4.90422e-82	iCAF1
	CHMP5	4.71912e-86	0.505363	0.795	0.496	5.44964e-82	iCAF1
	RCN3	6.32543e-86	1.64626	0.303	0.115	7.30461e-82	iCAF1
	BOD1	6.97732e-86	0.858473	0.348	0.14	8.05741e-82	iCAF1
	HINT1	7.01923e-86	0.511243	0.968	0.828	8.10581e-82	iCAF1
	SERINC1	1.04753e-85	0.806428	0.445	0.204	1.20969e-81	iCAF1
	HNRNPC	1.09614e-85	0.565282	0.761	0.446	1.26582e-81	iCAF1
	DHRSX	2.13809e-85	0.738512	0.392	0.167	2.46907e-81	iCAF1
	TADA3	3.17672e-85	0.388837	0.518	0.256	3.66847e-81	iCAF1
	EMC2	3.9648e-85	0.906349	0.349	0.14	4.57855e-81	iCAF1
	PTRHD1	4.12714e-85	0.480812	0.614	0.317	4.76602e-81	iCAF1
	TPGS1	6.59874e-85	0.732704	0.575	0.3	7.62022e-81	iCAF1
	INTS10	1.20646e-84	0.92709	0.362	0.151	1.39322e-80	iCAF1
	FIBP	2.18497e-84	0.387107	0.739	0.433	2.5232e-80	iCAF1
	THYN1	3.33625e-84	0.641135	0.529	0.263	3.8527e-80	iCAF1
	PAPSS2	4.65754e-84	0.6573	0.278	0.094	5.37853e-80	iCAF1
	NOTCH2NL1	5.15479e-84	0.616675	0.49	0.23	5.95275e-80	iCAF1
	DDX1	7.34054e-84	0.845257	0.418	0.189	8.47686e-80	iCAF1
	ATRX	1.48828e-83	1.18732	0.301	0.114	1.71866e-79	iCAF1
	CSDE1	1.68518e-83	0.269509	0.756	0.437	1.94605e-79	iCAF1
	MRPS6	2.10743e-83	0.493774	0.623	0.338	2.43366e-79	iCAF1
	NAA20	3.2366e-83	0.281076	0.799	0.483	3.73763e-79	iCAF1
	FEZ2	3.55001e-83	0.599823	0.493	0.239	4.09956e-79	iCAF1
	MZT2B	4.44807e-83	0.337021	0.829	0.511	5.13663e-79	iCAF1
	PLOD3	6.39408e-83	0.840083	0.352	0.145	7.38388e-79	iCAF1
	MMD	7.15114e-83	1.05727	0.406	0.181	8.25814e-79	iCAF1
	DCTN2	9.41667e-83	0.559388	0.552	0.277	1.08744e-78	iCAF1
	POLD4	1.18029e-82	0.546636	0.816	0.53	1.363e-78	iCAF1
	TOR1A	1.52219e-82	0.637005	0.465	0.22	1.75782e-78	iCAF1
	PRRC1	1.91954e-82	1.22749	0.294	0.112	2.21669e-78	iCAF1
	PRPF40A	2.19729e-82	0.57305	0.564	0.29	2.53743e-78	iCAF1
	UXT	2.50817e-82	0.513052	0.803	0.514	2.89644e-78	iCAF1
	GRSF1	3.35388e-82	0.609084	0.431	0.199	3.87306e-78	iCAF1
	PSMB1	6.65729e-82	0.319458	0.945	0.774	7.68784e-78	iCAF1
	PSMC5	7.34483e-82	0.40871	0.789	0.473	8.48181e-78	iCAF1
	CLIP1	7.41049e-82	1.07971	0.291	0.108	8.55763e-78	iCAF1
	PPHLN1	7.58093e-82	0.554336	0.51	0.252	8.75446e-78	iCAF1
	HRSP12	9.70331e-82	0.614076	0.303	0.115	1.12054e-77	iCAF1
	ALG14	1.15827e-81	0.790903	0.321	0.128	1.33756e-77	iCAF1
	GLRX2	1.5703e-81	0.722958	0.412	0.186	1.81338e-77	iCAF1
	HOMER3	1.69467e-81	0.630064	0.396	0.171	1.95701e-77	iCAF1
	METAP2	2.05664e-81	0.668142	0.467	0.224	2.375e-77	iCAF1
	TSTA3	2.89135e-81	0.366531	0.544	0.264	3.33893e-77	iCAF1
	USO1	2.97105e-81	0.789036	0.324	0.13	3.43096e-77	iCAF1
	CLPP	3.38011e-81	0.349572	0.591	0.306	3.90335e-77	iCAF1
	TRAF4	4.73331e-81	1.32766	0.268	0.097	5.46602e-77	iCAF1
	PSMD8	4.91916e-81	0.3289	0.906	0.639	5.68065e-77	iCAF1
	COX7A2L	5.28523e-81	0.455586	0.867	0.581	6.10338e-77	iCAF1
	PAIP1	5.66183e-81	0.735382	0.437	0.201	6.53829e-77	iCAF1
	PLK3	5.76253e-81	0.925449	0.347	0.143	6.65457e-77	iCAF1
	CCT3	7.76808e-81	0.344508	0.737	0.405	8.97058e-77	iCAF1
	PDCD6	8.17512e-81	0.521828	0.851	0.547	9.44063e-77	iCAF1
	THG1L	1.00847e-80	0.901647	0.278	0.101	1.16458e-76	iCAF1
	ADSL	1.05107e-80	0.566028	0.471	0.222	1.21378e-76	iCAF1
	IMP3	1.11835e-80	0.483917	0.659	0.372	1.29147e-76	iCAF1
	NUP54	1.12981e-80	1.21768	0.25	0.087	1.3047e-76	iCAF1
	TMEM50A	1.52888e-80	0.504112	0.876	0.615	1.76554e-76	iCAF1
	WDR54	2.65436e-80	0.766947	0.338	0.139	3.06525e-76	iCAF1
	BLOC1S4	3.06427e-80	0.468403	0.531	0.265	3.53862e-76	iCAF1
	SREK1	4.34696e-80	0.647994	0.389	0.171	5.01987e-76	iCAF1
	GPBP1	4.99596e-80	0.532247	0.428	0.197	5.76933e-76	iCAF1
	CCNDBP1	5.03169e-80	0.397603	0.549	0.283	5.8106e-76	iCAF1
	SARS	5.88836e-80	0.485545	0.582	0.301	6.79988e-76	iCAF1
	TMEM39A	6.15661e-80	1.30132	0.259	0.093	7.10965e-76	iCAF1
	KLF6	7.77441e-80	0.934614	0.832	0.619	8.97789e-76	iCAF1
	TRAPPC4	9.54989e-80	0.551777	0.668	0.381	1.10282e-75	iCAF1
	RPS12	9.74143e-80	0.265425	0.992	0.98	1.12494e-75	iCAF1
	TAP1	1.06367e-79	0.563227	0.428	0.195	1.22832e-75	iCAF1
	MT-CYB	1.13873e-79	0.433672	0.998	0.978	1.31501e-75	iCAF1
	ARID4B	1.33845e-79	0.70947	0.374	0.165	1.54564e-75	iCAF1
	TUBB4B	1.40612e-79	0.440566	0.691	0.399	1.62379e-75	iCAF1
	UNC50	1.93249e-79	0.642482	0.524	0.265	2.23164e-75	iCAF1
	NDUFA11	3.25941e-79	0.389011	0.937	0.775	3.76397e-75	iCAF1
	NDUFB5	3.39496e-79	0.562345	0.779	0.479	3.92049e-75	iCAF1
	POLDIP2	4.02938e-79	0.546581	0.568	0.295	4.65313e-75	iCAF1
	DNAJC19	4.19113e-79	0.531665	0.553	0.287	4.83992e-75	iCAF1
	TIMM23	5.35527e-79	0.798016	0.381	0.169	6.18427e-75	iCAF1
	TSG101	5.38026e-79	0.550158	0.625	0.34	6.21313e-75	iCAF1
	G3BP1	5.39241e-79	0.832298	0.464	0.228	6.22716e-75	iCAF1
	YTHDF2	7.43857e-79	0.401803	0.572	0.292	8.59006e-75	iCAF1
	CCDC25	7.51474e-79	0.783331	0.346	0.146	8.67802e-75	iCAF1
	SRSF9	1.22163e-78	0.371423	0.856	0.538	1.41073e-74	iCAF1
	RNF167	1.55297e-78	0.584699	0.519	0.262	1.79336e-74	iCAF1
	MUM1	1.66211e-78	1.24109	0.253	0.089	1.91941e-74	iCAF1
	SMIM19	1.77275e-78	0.59373	0.524	0.268	2.04718e-74	iCAF1
	SLC52A2	1.90365e-78	0.757421	0.464	0.223	2.19833e-74	iCAF1
	TCTN3	2.16719e-78	1.06639	0.332	0.139	2.50267e-74	iCAF1
	SCAMP3	2.62048e-78	0.592017	0.494	0.247	3.02614e-74	iCAF1
	DYNLL1	3.2672e-78	0.313385	0.985	0.924	3.77296e-74	iCAF1
	COPS5	3.33666e-78	0.359949	0.547	0.277	3.85318e-74	iCAF1
	COA4	3.45405e-78	0.511493	0.529	0.271	3.98874e-74	iCAF1
	EDF1	3.79345e-78	0.392324	0.958	0.819	4.38068e-74	iCAF1
	C11orf73	4.81009e-78	0.547291	0.582	0.31	5.55469e-74	iCAF1
	UBA5	5.4051e-78	0.72015	0.363	0.156	6.24181e-74	iCAF1
	RSL1D1	7.87621e-78	0.487158	0.756	0.448	9.09544e-74	iCAF1
	GSDMD	1.05089e-77	0.583428	0.445	0.212	1.21357e-73	iCAF1
	TMEM43	1.72178e-77	1.16182	0.267	0.099	1.98831e-73	iCAF1
	DNAJC4	1.8831e-77	0.542676	0.445	0.209	2.1746e-73	iCAF1
	GCLM	2.70334e-77	1.22254	0.302	0.12	3.12182e-73	iCAF1
	MRPL14	2.72405e-77	0.513867	0.741	0.436	3.14573e-73	iCAF1
	TSEN15	2.88418e-77	1.00148	0.376	0.171	3.33065e-73	iCAF1
	GTF2A2	2.96952e-77	0.258492	0.8	0.497	3.42921e-73	iCAF1
	HSPE1	3.36481e-77	0.40664	0.862	0.599	3.88568e-73	iCAF1
	PLXNB2	3.83312e-77	0.809487	0.354	0.15	4.42649e-73	iCAF1
	GPR137	5.91168e-77	1.11493	0.286	0.111	6.8268e-73	iCAF1
	ZDHHC4	6.18519e-77	0.633581	0.472	0.229	7.14265e-73	iCAF1
	MBIP	8.34878e-77	0.558451	0.296	0.115	9.64117e-73	iCAF1
	SEC22C	9.43843e-77	0.658477	0.306	0.121	1.08995e-72	iCAF1
	FUNDC1	9.69846e-77	0.860764	0.377	0.168	1.11998e-72	iCAF1
	SOX4	1.80326e-76	0.471702	0.275	0.101	2.0824e-72	iCAF1
	ZFAND1	1.98603e-76	1.03644	0.304	0.123	2.29347e-72	iCAF1
	YY1	2.25439e-76	0.728752	0.422	0.2	2.60337e-72	iCAF1
	RBMX	2.73068e-76	0.481244	0.637	0.345	3.15338e-72	iCAF1
	RBMS1	2.77219e-76	0.671774	0.445	0.213	3.20133e-72	iCAF1
	IL13RA1	3.53133e-76	0.662395	0.454	0.219	4.07797e-72	iCAF1
	BET1	3.54218e-76	0.320441	0.474	0.231	4.09051e-72	iCAF1
	CAPN1	5.1443e-76	0.3646	0.48	0.234	5.94064e-72	iCAF1
	C1orf122	6.54551e-76	0.327118	0.722	0.42	7.55876e-72	iCAF1
	GPR108	6.60598e-76	0.682243	0.481	0.241	7.62859e-72	iCAF1
	ARMC10	7.38088e-76	0.713773	0.477	0.239	8.52344e-72	iCAF1
	C16orf13	1.20102e-75	0.396507	0.721	0.418	1.38694e-71	iCAF1
	COMMD8	1.30209e-75	0.578713	0.59	0.322	1.50365e-71	iCAF1
	MAT2B	1.38058e-75	0.422662	0.446	0.213	1.5943e-71	iCAF1
	ZNF226	1.50775e-75	0.508969	0.381	0.165	1.74115e-71	iCAF1
	TANK	2.18055e-75	0.729153	0.405	0.188	2.5181e-71	iCAF1
	HEXA1	2.2355e-75	0.496697	0.787	0.482	2.58156e-71	iCAF1
	KLHDC3	2.40684e-75	0.65126	0.493	0.248	2.77942e-71	iCAF1
	WDR46	2.88162e-75	0.473282	0.394	0.18	3.3277e-71	iCAF1
	MCFD2	3.14139e-75	0.657179	0.501	0.255	3.62768e-71	iCAF1
	MRPL19	4.59825e-75	0.602224	0.438	0.21	5.31006e-71	iCAF1
	CRYZL1	4.74376e-75	0.532793	0.384	0.175	5.47809e-71	iCAF1
	ODC1	1.20259e-74	0.662204	0.471	0.235	1.38875e-70	iCAF1
	C1QBP	1.25359e-74	0.371757	0.835	0.545	1.44765e-70	iCAF1
	ACP1	2.12494e-74	0.37366	0.748	0.439	2.45388e-70	iCAF1
	NUP37	2.42467e-74	0.976789	0.291	0.116	2.80001e-70	iCAF1
	GOLGB1	2.45115e-74	1.16234	0.273	0.105	2.83059e-70	iCAF1
	HTRA2	2.89066e-74	0.837237	0.309	0.128	3.33813e-70	iCAF1
	MIR22HG	4.34883e-74	0.703979	0.261	0.096	5.02203e-70	iCAF1
	FXR1	4.93754e-74	0.733481	0.384	0.175	5.70187e-70	iCAF1
	COPG1	5.00045e-74	0.799133	0.407	0.192	5.77452e-70	iCAF1
	MCTS1	5.89e-74	0.690309	0.542	0.286	6.80177e-70	iCAF1
	TMEM243	6.79647e-74	0.693281	0.454	0.221	7.84856e-70	iCAF1
	PELO	8.26541e-74	1.03914	0.29	0.115	9.54489e-70	iCAF1
	ANXA7	1.01172e-73	0.484154	0.714	0.416	1.16833e-69	iCAF1
	CELF2	1.38827e-73	0.520091	0.44	0.205	1.60317e-69	iCAF1
	NOB1	1.43776e-73	0.91076	0.34	0.148	1.66033e-69	iCAF1
	TAF1D	1.56958e-73	0.647164	0.34	0.148	1.81256e-69	iCAF1
	MPV17	1.60464e-73	0.465041	0.594	0.325	1.85304e-69	iCAF1
	PIH1D1	1.68809e-73	0.439518	0.573	0.303	1.94941e-69	iCAF1
	PSMC3	1.72485e-73	0.478071	0.806	0.51	1.99185e-69	iCAF1
	NPEPPS	1.76879e-73	0.958471	0.275	0.107	2.0426e-69	iCAF1
	EPB41L4A-AS1	1.83644e-73	0.430259	0.325	0.138	2.12072e-69	iCAF1
	NDUFA10	1.97854e-73	0.540924	0.653	0.372	2.28481e-69	iCAF1
	EIF2S2	2.42189e-73	0.372715	0.826	0.508	2.79679e-69	iCAF1
	SLC39A3	2.96092e-73	0.663538	0.412	0.196	3.41927e-69	iCAF1
	PSMA2	3.41058e-73	0.500933	0.839	0.545	3.93854e-69	iCAF1
	SRP14	3.46138e-73	0.345945	0.989	0.942	3.99721e-69	iCAF1
	BCLAF1	3.72362e-73	0.56669	0.387	0.178	4.30003e-69	iCAF1
	TRIAP1	5.51967e-73	0.453262	0.499	0.257	6.37411e-69	iCAF1
	CIRBP	6.07455e-73	0.533953	0.904	0.699	7.01489e-69	iCAF1
	BRIX1	6.85453e-73	0.325021	0.428	0.202	7.91561e-69	iCAF1
	SHMT2	6.9991e-73	0.559606	0.403	0.188	8.08256e-69	iCAF1
	PSMC2	8.44061e-73	0.447246	0.712	0.415	9.74722e-69	iCAF1
	2005-03-01	8.61128e-73	0.724818	0.376	0.172	9.9443e-69	iCAF1
	TCF25	1.04378e-72	0.527127	0.611	0.341	1.20536e-68	iCAF1
	EIF4E2	1.08221e-72	0.259644	0.744	0.453	1.24973e-68	iCAF1
	UBL7	1.16553e-72	0.670162	0.445	0.218	1.34595e-68	iCAF1
	EIF2S3	1.35959e-72	0.889428	0.29	0.115	1.57005e-68	iCAF1
	MORN2	1.89943e-72	0.898463	0.327	0.14	2.19347e-68	iCAF1
	CALM2	4.27774e-72	0.465507	0.988	0.968	4.93993e-68	iCAF1
	HTATSF1	4.48011e-72	0.845752	0.373	0.171	5.17363e-68	iCAF1
	SNHG8	4.48895e-72	0.363371	0.507	0.259	5.18383e-68	iCAF1
	GLB1	5.05127e-72	0.572057	0.482	0.243	5.8332e-68	iCAF1
	PSMB7	5.32189e-72	0.420246	0.878	0.61	6.14572e-68	iCAF1
	CNIH4	6.16681e-72	0.507795	0.702	0.404	7.12143e-68	iCAF1
	SYF2	6.51487e-72	0.358786	0.727	0.429	7.52338e-68	iCAF1
	SNF8	7.06187e-72	0.441816	0.745	0.451	8.15505e-68	iCAF1
	YIPF4	9.13348e-72	0.631399	0.469	0.235	1.05473e-67	iCAF1
	ZNF32	9.35285e-72	0.764377	0.325	0.139	1.08007e-67	iCAF1
	TOR1AIP2	1.22317e-71	1.36916	0.263	0.103	1.41252e-67	iCAF1
	UQCRC2	1.22654e-71	0.442833	0.676	0.391	1.41641e-67	iCAF1
	PNISR	1.36162e-71	0.424452	0.567	0.305	1.5724e-67	iCAF1
	SQSTM1	1.51212e-71	0.599421	0.807	0.528	1.74619e-67	iCAF1
	PSMD6	3.75664e-71	0.466038	0.59	0.322	4.33817e-67	iCAF1
	ACBD6	5.34009e-71	0.931937	0.346	0.155	6.16674e-67	iCAF1
	ZFPL1	5.53102e-71	0.811483	0.339	0.15	6.38723e-67	iCAF1
	THOC6	5.57461e-71	0.615081	0.451	0.221	6.43756e-67	iCAF1
	KDSR	8.10455e-71	0.750385	0.291	0.117	9.35913e-67	iCAF1
	SERTAD3	1.22205e-70	0.497061	0.456	0.223	1.41122e-66	iCAF1
	MSRB2	1.6064e-70	0.433936	0.652	0.369	1.85507e-66	iCAF1
	C11orf74	1.75058e-70	0.817584	0.278	0.11	2.02157e-66	iCAF1
	TMEM242	2.1001e-70	0.552128	0.421	0.2	2.42519e-66	iCAF1
	SMYD2	2.20762e-70	0.920813	0.3	0.124	2.54936e-66	iCAF1
	CCM2	2.24145e-70	0.558239	0.449	0.223	2.58842e-66	iCAF1
	MAP3K7	2.33749e-70	1.15628	0.252	0.096	2.69933e-66	iCAF1
	APOBEC3C	2.92858e-70	0.582548	0.334	0.139	3.38193e-66	iCAF1
	CCDC127	3.81291e-70	1.08719	0.259	0.099	4.40315e-66	iCAF1
	ANAPC13	5.04187e-70	0.398773	0.552	0.292	5.82235e-66	iCAF1
	QDPR	5.44964e-70	0.469649	0.46	0.226	6.29325e-66	iCAF1
	RAB14	5.97822e-70	0.56468	0.441	0.217	6.90365e-66	iCAF1
	RPL26L1	7.85141e-70	0.516797	0.64	0.361	9.0668e-66	iCAF1
	SMARCB1	8.75658e-70	0.549604	0.531	0.279	1.01121e-65	iCAF1
	MSRA	9.24392e-70	0.724925	0.375	0.169	1.06749e-65	iCAF1
	PRCC	1.31802e-69	0.371493	0.451	0.224	1.52205e-65	iCAF1
	MVP	1.52399e-69	0.593756	0.652	0.37	1.7599e-65	iCAF1
	GOLGA7	1.57679e-69	0.536424	0.516	0.268	1.82087e-65	iCAF1
	TMF1	1.85197e-69	0.931094	0.286	0.116	2.13866e-65	iCAF1
	ALDH3A2	2.28922e-69	0.964688	0.291	0.119	2.64359e-65	iCAF1
	SLC30A5	2.76744e-69	0.875898	0.301	0.126	3.19584e-65	iCAF1
	ATP5D	3.07147e-69	0.364179	0.884	0.667	3.54693e-65	iCAF1
	MALSU1	3.49226e-69	0.700995	0.354	0.16	4.03286e-65	iCAF1
	CDC16	3.58856e-69	0.862693	0.307	0.13	4.14407e-65	iCAF1
	MRPL40	3.90765e-69	0.330789	0.68	0.391	4.51255e-65	iCAF1
	TXN	4.06975e-69	0.417391	0.954	0.81	4.69975e-65	iCAF1
	IER3	4.76654e-69	0.701569	0.529	0.285	5.5044e-65	iCAF1
	TMEM115	6.46667e-69	0.975888	0.293	0.123	7.46771e-65	iCAF1
	XIST	9.21622e-69	0.478291	0.324	0.134	1.06429e-64	iCAF1
	XRN2	1.10837e-68	0.408785	0.534	0.277	1.27995e-64	iCAF1
	ZFYVE21	1.11638e-68	0.471742	0.438	0.217	1.28919e-64	iCAF1
	PWP1	1.89493e-68	0.758998	0.361	0.167	2.18827e-64	iCAF1
	PNPLA8	2.05115e-68	0.99748	0.278	0.112	2.36866e-64	iCAF1
	HEBP1	3.02076e-68	0.3123	0.544	0.287	3.48837e-64	iCAF1
	ATF1	3.82039e-68	0.834723	0.315	0.137	4.41179e-64	iCAF1
	ELOVL1	4.41893e-68	0.43881	0.484	0.252	5.10298e-64	iCAF1
	GLRX3	5.07976e-68	0.263663	0.624	0.341	5.86611e-64	iCAF1
	MRPL27	6.32236e-68	0.299631	0.831	0.543	7.30106e-64	iCAF1
	KATNBL1	1.05674e-67	0.575833	0.352	0.159	1.22032e-63	iCAF1
	DHRS1	1.23539e-67	0.761145	0.288	0.117	1.42662e-63	iCAF1
	CPNE3	1.2663e-67	0.281546	0.319	0.137	1.46232e-63	iCAF1
	TIMM21	1.38528e-67	0.912372	0.268	0.106	1.59972e-63	iCAF1
	ADAM15	1.73377e-67	0.753695	0.356	0.163	2.00216e-63	iCAF1
	NDFIP1	2.04793e-67	0.429779	0.713	0.421	2.36495e-63	iCAF1
	GALNS	3.73406e-67	0.954387	0.254	0.096	4.31209e-63	iCAF1
	PIGX	3.7826e-67	0.894475	0.295	0.124	4.36814e-63	iCAF1
	VCP	4.75804e-67	0.600675	0.712	0.429	5.49458e-63	iCAF1
	EMC3	4.94204e-67	0.493583	0.702	0.417	5.70706e-63	iCAF1
	CHMP2B	5.57524e-67	0.532257	0.456	0.228	6.43829e-63	iCAF1
	MRPL45	5.88434e-67	0.823257	0.309	0.133	6.79524e-63	iCAF1
	TM9SF2	7.15654e-67	0.455207	0.526	0.278	8.26437e-63	iCAF1
	CDK16	7.55425e-67	0.854904	0.303	0.131	8.72365e-63	iCAF1
	CNOT2	8.13459e-67	0.681452	0.331	0.148	9.39383e-63	iCAF1
	NDUFC2	1.20014e-66	0.348103	0.942	0.805	1.38592e-62	iCAF1
	SEC61A1	1.58274e-66	0.396925	0.52	0.272	1.82775e-62	iCAF1
	EWSR1	1.58877e-66	0.431785	0.656	0.379	1.83471e-62	iCAF1
	GDI2	1.76516e-66	0.309377	0.721	0.432	2.0384e-62	iCAF1
	GALNT11	1.7866e-66	0.897193	0.287	0.12	2.06317e-62	iCAF1
	ETHE1	2.04808e-66	0.303688	0.529	0.276	2.36512e-62	iCAF1
	LINC009981	2.155e-66	0.651273	0.448	0.227	2.4886e-62	iCAF1
	CPSF3L	2.1582e-66	0.473883	0.4	0.192	2.49229e-62	iCAF1
	SUCLG2	2.88624e-66	0.335524	0.377	0.178	3.33303e-62	iCAF1
	TIAL1	3.16018e-66	0.495217	0.399	0.194	3.64937e-62	iCAF1
	WDR34	3.34672e-66	0.883827	0.287	0.12	3.86479e-62	iCAF1
	ENO1	3.58741e-66	0.431975	0.983	0.898	4.14274e-62	iCAF1
	TMX2	3.64131e-66	0.465851	0.462	0.237	4.20499e-62	iCAF1
	SEC61G	5.1995e-66	0.497419	0.841	0.597	6.00438e-62	iCAF1
	DDRGK1	5.70389e-66	0.467384	0.609	0.336	6.58685e-62	iCAF1
	GRHPR	5.78291e-66	0.595313	0.516	0.277	6.6781e-62	iCAF1
	TMED1	5.8943e-66	0.701906	0.461	0.233	6.80674e-62	iCAF1
	SIGIRR	6.08309e-66	0.282112	0.466	0.235	7.02475e-62	iCAF1
	RUVBL2	7.3491e-66	0.48456	0.455	0.23	8.48674e-62	iCAF1
	SLBP	7.68638e-66	0.444006	0.553	0.298	8.87623e-62	iCAF1
	GTF2F1	8.21877e-66	0.86552	0.336	0.152	9.49103e-62	iCAF1
	AHCYL1	1.07949e-65	0.957769	0.309	0.135	1.24659e-61	iCAF1
	DYNC1LI2	1.23398e-65	0.785482	0.305	0.132	1.425e-61	iCAF1
	AHSA1	1.27719e-65	0.470907	0.529	0.283	1.4749e-61	iCAF1
	URM1	1.32891e-65	0.33944	0.491	0.255	1.53463e-61	iCAF1
	NIFK	1.42052e-65	0.552414	0.448	0.226	1.64041e-61	iCAF1
	AIMP1	1.77211e-65	0.53023	0.421	0.211	2.04644e-61	iCAF1
	CLPTM1	1.77732e-65	0.587033	0.449	0.228	2.05245e-61	iCAF1
	SRSF4	2.57317e-65	0.638534	0.435	0.22	2.9715e-61	iCAF1
	TRUB2	2.93795e-65	0.539866	0.333	0.153	3.39275e-61	iCAF1
	OBFC1	3.80879e-65	0.523727	0.258	0.103	4.39839e-61	iCAF1
	GGNBP2	4.61411e-65	0.598837	0.375	0.179	5.32838e-61	iCAF1
	TMEM261	5.13337e-65	0.444612	0.632	0.36	5.92802e-61	iCAF1
	COMMD6	6.12977e-65	0.280303	0.926	0.733	7.07866e-61	iCAF1
	GALK1	9.35585e-65	0.566268	0.371	0.171	1.08041e-60	iCAF1
	FBXL5	1.3768e-64	0.304209	0.39	0.189	1.58993e-60	iCAF1
	UBE2J2	1.66579e-64	0.341897	0.517	0.27	1.92365e-60	iCAF1
	OXA1L	2.89881e-64	0.411218	0.567	0.308	3.34755e-60	iCAF1
	METTL5	2.93589e-64	0.331243	0.529	0.279	3.39037e-60	iCAF1
	PEF1	3.02405e-64	0.632034	0.437	0.223	3.49217e-60	iCAF1
	EGLN1	4.74007e-64	1.05314	0.261	0.107	5.47383e-60	iCAF1
	JKAMP	4.78988e-64	0.761998	0.402	0.199	5.53135e-60	iCAF1
	CNOT7	5.61519e-64	0.53693	0.459	0.235	6.48442e-60	iCAF1
	TMED7	6.31299e-64	0.819771	0.294	0.127	7.29024e-60	iCAF1
	ATL3	6.51214e-64	0.880087	0.27	0.112	7.52022e-60	iCAF1
	HNRNPH2	6.97992e-64	0.321275	0.541	0.299	8.06041e-60	iCAF1
	METTL1	7.51322e-64	0.880105	0.255	0.103	8.67627e-60	iCAF1
	ZCRB1	8.02152e-64	0.527015	0.546	0.29	9.26325e-60	iCAF1
	B4GALT7	1.05793e-63	0.735213	0.396	0.195	1.2217e-59	iCAF1
	DNAJB6	1.05864e-63	0.351716	0.705	0.421	1.22252e-59	iCAF1
	C1orf86	2.22043e-63	0.403935	0.748	0.46	2.56416e-59	iCAF1
	MRPL33	2.3672e-63	0.261855	0.66	0.379	2.73365e-59	iCAF1
	UBTD1	2.47942e-63	1.009	0.259	0.105	2.86324e-59	iCAF1
	RHOB1	2.48807e-63	0.490607	0.521	0.282	2.87322e-59	iCAF1
	RAB5A	2.83739e-63	0.584103	0.422	0.213	3.27662e-59	iCAF1
	SYNCRIP	3.83869e-63	0.560052	0.472	0.247	4.43292e-59	iCAF1
	DGUOK	4.05629e-63	0.275452	0.743	0.456	4.6842e-59	iCAF1
	CCS	5.35419e-63	0.730643	0.376	0.18	6.18302e-59	iCAF1
	RRBP1	5.45643e-63	0.337033	0.426	0.213	6.30109e-59	iCAF1
	NSMCE1	5.61697e-63	0.309704	0.566	0.312	6.48648e-59	iCAF1
	HNRNPA2B1	5.65789e-63	0.35067	0.911	0.666	6.53373e-59	iCAF1
	SSB	9.01221e-63	0.337863	0.781	0.516	1.04073e-58	iCAF1
	ARL16	9.01537e-63	0.640636	0.384	0.187	1.0411e-58	iCAF1
	CCDC50	9.04799e-63	0.524863	0.432	0.22	1.04486e-58	iCAF1
	NOP16	9.53107e-63	0.32889	0.441	0.228	1.10065e-58	iCAF1
	BLOC1S6	1.47702e-62	0.590867	0.324	0.143	1.70566e-58	iCAF1
	C8orf82	2.03745e-62	0.931099	0.266	0.109	2.35285e-58	iCAF1
	CCT7	3.23443e-62	0.306734	0.669	0.39	3.73513e-58	iCAF1
	AASDHPPT	4.12283e-62	0.271375	0.32	0.145	4.76105e-58	iCAF1
	MICU2	7.58478e-62	0.65881	0.312	0.14	8.75891e-58	iCAF1
	DNPEP	9.59065e-62	0.60481	0.456	0.24	1.10753e-57	iCAF1
	TMEM141	1.03096e-61	0.445063	0.6	0.333	1.19056e-57	iCAF1
	GLTP	1.1415e-61	0.525805	0.318	0.141	1.31821e-57	iCAF1
	MRPS35	1.23727e-61	0.472451	0.487	0.256	1.4288e-57	iCAF1
	GSKIP	1.38414e-61	0.973968	0.275	0.117	1.5984e-57	iCAF1
	PAICS	1.39323e-61	0.614815	0.338	0.156	1.60891e-57	iCAF1
	NPM3	1.99849e-61	0.399151	0.487	0.252	2.30785e-57	iCAF1
	NFKBIA	2.0114e-61	0.428116	0.813	0.616	2.32276e-57	iCAF1
	OSTM1	2.06941e-61	0.807867	0.275	0.115	2.38976e-57	iCAF1
	HNRNPDL	3.52176e-61	0.26982	0.826	0.567	4.06693e-57	iCAF1
	CRIPT	3.99863e-61	0.54929	0.446	0.232	4.61762e-57	iCAF1
	SCCPDH	4.11406e-61	0.331651	0.58	0.33	4.75091e-57	iCAF1
	SRPRB	7.23796e-61	0.305825	0.4	0.199	8.3584e-57	iCAF1
	PNPLA2	8.24012e-61	0.708706	0.325	0.148	9.51569e-57	iCAF1
	HSPBP1	8.88974e-61	0.730135	0.351	0.168	1.02659e-56	iCAF1
	EIF2A	9.87961e-61	0.374325	0.446	0.229	1.1409e-56	iCAF1
	NUDT9	1.00299e-60	0.478944	0.336	0.158	1.15826e-56	iCAF1
	HNRNPD	1.01825e-60	0.388333	0.469	0.245	1.17588e-56	iCAF1
	SRP9	1.10801e-60	0.255204	0.85	0.546	1.27953e-56	iCAF1
	RABGGTB	1.15886e-60	0.570517	0.418	0.214	1.33826e-56	iCAF1
	COPS3	1.17566e-60	0.363378	0.462	0.24	1.35765e-56	iCAF1
	C6orf203	1.91778e-60	0.790887	0.274	0.115	2.21466e-56	iCAF1
	TOMM22	5.32512e-60	0.322603	0.665	0.391	6.14945e-56	iCAF1
	CAMTA1	5.6856e-60	0.397993	0.733	0.447	6.56573e-56	iCAF1
	CASP6	6.60445e-60	0.605295	0.28	0.121	7.62682e-56	iCAF1
	COPS7A	1.00223e-59	0.457686	0.442	0.229	1.15738e-55	iCAF1
	MXD4	1.0871e-59	0.29652	0.321	0.146	1.25538e-55	iCAF1
	ALKBH5	1.13988e-59	0.652662	0.392	0.196	1.31633e-55	iCAF1
	MRPL18	1.19658e-59	0.412784	0.788	0.497	1.38181e-55	iCAF1
	NEAT1	1.40075e-59	0.623392	0.951	0.852	1.61759e-55	iCAF1
	RAB11B	1.81437e-59	0.287313	0.599	0.338	2.09523e-55	iCAF1
	USP16	2.09964e-59	0.633325	0.371	0.181	2.42467e-55	iCAF1
	ELP5	2.16031e-59	0.422756	0.368	0.176	2.49472e-55	iCAF1
	MEAF6	2.96615e-59	0.37402	0.555	0.304	3.42531e-55	iCAF1
	SNW1	4.49934e-59	0.408437	0.463	0.243	5.19584e-55	iCAF1
	NFYB	4.76323e-59	0.947593	0.252	0.105	5.50058e-55	iCAF1
	NEU1	5.47243e-59	0.390006	0.569	0.316	6.31956e-55	iCAF1
	TXNRD1	6.95199e-59	0.261782	0.338	0.161	8.02815e-55	iCAF1
	STUB1	7.07399e-59	0.324264	0.774	0.481	8.16904e-55	iCAF1
	ASNSD1	7.58845e-59	0.287658	0.318	0.147	8.76314e-55	iCAF1
	FBXO25	8.48489e-59	0.740733	0.265	0.111	9.79835e-55	iCAF1
	ACTR1B	9.30198e-59	0.745564	0.257	0.107	1.07419e-54	iCAF1
	GAS6	1.12858e-58	0.361089	0.496	0.263	1.30328e-54	iCAF1
	COA3	1.23905e-58	0.25257	0.769	0.503	1.43086e-54	iCAF1
	TUFM	1.24641e-58	0.287543	0.747	0.45	1.43935e-54	iCAF1
	MRPS18B	1.86656e-58	0.478007	0.57	0.322	2.1555e-54	iCAF1
	TCEAL1	2.35455e-58	0.430056	0.315	0.142	2.71904e-54	iCAF1
	ZNF148	3.54945e-58	0.742617	0.273	0.12	4.09891e-54	iCAF1
	GTPBP8	4.03759e-58	0.769032	0.292	0.131	4.66261e-54	iCAF1
	EBP	4.3216e-58	0.402884	0.378	0.185	4.99059e-54	iCAF1
	UBA3	4.44611e-58	0.353767	0.361	0.176	5.13437e-54	iCAF1
	SF3B2	4.73761e-58	0.518212	0.539	0.304	5.47099e-54	iCAF1
	NDUFAF1	5.33804e-58	0.570936	0.329	0.152	6.16436e-54	iCAF1
	SLC38A2	6.41147e-58	0.941938	0.299	0.138	7.40396e-54	iCAF1
	AAMP	7.08582e-58	0.283165	0.548	0.306	8.1827e-54	iCAF1
	N4BP2L2	7.64877e-58	0.303865	0.407	0.207	8.8328e-54	iCAF1
	CTNNA1	7.76863e-58	0.403103	0.52	0.286	8.97121e-54	iCAF1
	TAF10	1.1294e-57	0.706807	0.305	0.138	1.30423e-53	iCAF1
	LGALS8	1.54649e-57	0.723067	0.36	0.176	1.78588e-53	iCAF1
	TMEM11	1.62445e-57	0.424405	0.496	0.27	1.87592e-53	iCAF1
	PEA15	1.91586e-57	0.424573	0.479	0.256	2.21244e-53	iCAF1
	ZFR	1.93538e-57	0.351759	0.283	0.126	2.23498e-53	iCAF1
	FBXO9	2.42351e-57	0.68148	0.299	0.135	2.79867e-53	iCAF1
	SCYL1	2.55219e-57	0.730454	0.32	0.15	2.94727e-53	iCAF1
	MCEE	2.60591e-57	0.654561	0.273	0.117	3.00931e-53	iCAF1
	PAK1IP1	3.03933e-57	0.635243	0.325	0.153	3.50982e-53	iCAF1
	ADSS	3.66417e-57	0.687834	0.314	0.148	4.23138e-53	iCAF1
	OS9	4.01581e-57	0.468642	0.66	0.401	4.63746e-53	iCAF1
	TM9SF3	4.05068e-57	1.00708	0.273	0.121	4.67773e-53	iCAF1
	PCBP1	6.22225e-57	0.273886	0.9	0.702	7.18545e-53	iCAF1
	RIC8A	6.67527e-57	0.552909	0.371	0.185	7.70861e-53	iCAF1
	BCAP29	1.02302e-56	0.53831	0.368	0.181	1.18138e-52	iCAF1
	EMC10	1.27901e-56	0.473386	0.557	0.317	1.477e-52	iCAF1
	SET	1.42576e-56	0.49396	0.459	0.239	1.64646e-52	iCAF1
	RNF10	1.5339e-56	0.506638	0.406	0.212	1.77135e-52	iCAF1
	SMC3	1.79369e-56	0.583997	0.319	0.15	2.07135e-52	iCAF1
	PSMD2	1.96923e-56	0.365869	0.619	0.35	2.27407e-52	iCAF1
	WBP4	2.26866e-56	0.715074	0.262	0.111	2.61985e-52	iCAF1
	KMT2E	2.46446e-56	0.443877	0.439	0.231	2.84595e-52	iCAF1
	PLXDC2	2.72778e-56	0.715639	0.299	0.133	3.15004e-52	iCAF1
	NUDCD2	5.11881e-56	0.496835	0.557	0.322	5.9112e-52	iCAF1
	RBCK1	5.13811e-56	0.288649	0.487	0.26	5.93349e-52	iCAF1
	NDUFC1	5.98378e-56	0.363192	0.808	0.551	6.91007e-52	iCAF1
	SLTM	6.24989e-56	0.628711	0.382	0.194	7.21737e-52	iCAF1
	TWISTNB	6.68726e-56	0.96776	0.275	0.122	7.72244e-52	iCAF1
	SLC43A2	7.87856e-56	0.298767	0.407	0.2	9.09816e-52	iCAF1
	HARS	8.02572e-56	0.593072	0.373	0.187	9.2681e-52	iCAF1
	ERGIC1	1.01161e-55	0.556507	0.355	0.174	1.16821e-51	iCAF1
	FH	1.26319e-55	0.626149	0.325	0.154	1.45873e-51	iCAF1
	MRPS23	1.41021e-55	0.305515	0.622	0.351	1.62851e-51	iCAF1
	ZSWIM7	1.59558e-55	0.386659	0.391	0.197	1.84258e-51	iCAF1
	POLR1C	1.85809e-55	0.515462	0.288	0.131	2.14572e-51	iCAF1
	DDX50	2.04027e-55	0.679498	0.288	0.131	2.3561e-51	iCAF1
	SLC25A1	2.66074e-55	0.692341	0.327	0.157	3.07263e-51	iCAF1
	MRPL15	2.80446e-55	0.271833	0.587	0.338	3.23859e-51	iCAF1
	DNAJC8	3.95067e-55	0.372823	0.731	0.455	4.56224e-51	iCAF1
	QARS	5.07395e-55	0.467817	0.416	0.216	5.8594e-51	iCAF1
	SF3B1	7.25691e-55	0.391472	0.435	0.228	8.38028e-51	iCAF1
	ARFIP2	7.64185e-55	0.6798	0.291	0.134	8.82481e-51	iCAF1
	TMEM147	8.09748e-55	0.422412	0.863	0.651	9.35096e-51	iCAF1
	C8orf33	8.767e-55	0.644026	0.327	0.157	1.01241e-50	iCAF1
	MATR3	1.01782e-54	0.384126	0.433	0.227	1.17537e-50	iCAF1
	TUBG1	1.16317e-54	0.595881	0.333	0.16	1.34323e-50	iCAF1
	PHAX	1.34562e-54	0.554255	0.363	0.181	1.55392e-50	iCAF1
	BNIP3L1	1.45553e-54	0.275973	0.802	0.544	1.68084e-50	iCAF1
	EIF3J	1.4759e-54	0.5166	0.406	0.21	1.70437e-50	iCAF1
	NME1	1.57754e-54	0.266786	0.79	0.501	1.82174e-50	iCAF1
	SUMF1	1.6191e-54	0.686474	0.312	0.148	1.86973e-50	iCAF1
	NRBP1	1.90467e-54	0.42769	0.493	0.272	2.19951e-50	iCAF1
	SPAG7	2.01146e-54	0.387032	0.737	0.471	2.32283e-50	iCAF1
	TIMP2	2.01436e-54	0.527077	0.453	0.237	2.32618e-50	iCAF1
	MRPS7	2.09723e-54	0.424221	0.735	0.474	2.42188e-50	iCAF1
	SLC50A1	2.12786e-54	0.43116	0.438	0.229	2.45725e-50	iCAF1
	CAST	2.2698e-54	0.414392	0.565	0.327	2.62117e-50	iCAF1
	CAPZA2	2.56265e-54	0.426123	0.741	0.48	2.95935e-50	iCAF1
	RAB8B	2.61124e-54	0.507743	0.303	0.136	3.01546e-50	iCAF1
	FDFT1	3.06075e-54	0.30592	0.378	0.188	3.53455e-50	iCAF1
	DPAGT1	4.00475e-54	0.680507	0.297	0.138	4.62469e-50	iCAF1
	STK16	5.446e-54	0.400125	0.319	0.154	6.28904e-50	iCAF1
	SNRNP27	8.28949e-54	0.546889	0.348	0.172	9.5727e-50	iCAF1
	HADHB	9.41582e-54	0.411653	0.577	0.336	1.08734e-49	iCAF1
	YME1L1	1.15138e-53	0.679074	0.301	0.141	1.32961e-49	iCAF1
	GLRX5	1.37597e-53	0.354162	0.412	0.211	1.58897e-49	iCAF1
	C1orf123	1.47065e-53	0.468297	0.464	0.256	1.6983e-49	iCAF1
	MRPL50	2.08249e-53	0.501428	0.366	0.184	2.40486e-49	iCAF1
	DLGAP4	2.11833e-53	0.745989	0.314	0.151	2.44625e-49	iCAF1
	KNOP1	2.43681e-53	0.956891	0.272	0.123	2.81403e-49	iCAF1
	DNAJC30	2.66948e-53	0.697637	0.285	0.131	3.08272e-49	iCAF1
	MMAB	5.13129e-53	0.680678	0.33	0.161	5.92561e-49	iCAF1
	PHF23	6.79001e-53	0.672315	0.337	0.167	7.8411e-49	iCAF1
	RAB6A	7.9253e-53	0.479841	0.347	0.173	9.15214e-49	iCAF1
	NSRP1	8.97233e-53	0.588044	0.367	0.187	1.03612e-48	iCAF1
	ZFAND6	1.1402e-52	0.439436	0.613	0.369	1.31671e-48	iCAF1
	MED11	1.14208e-52	0.309033	0.333	0.161	1.31887e-48	iCAF1
	LCMT1	1.64488e-52	0.452484	0.408	0.212	1.89951e-48	iCAF1
	MRPS10	1.94874e-52	0.477934	0.401	0.21	2.25041e-48	iCAF1
	HMG20B	2.0378e-52	0.616706	0.36	0.184	2.35326e-48	iCAF1
	STAU1	2.13471e-52	0.545896	0.341	0.169	2.46517e-48	iCAF1
	PRPF31	2.48378e-52	0.48679	0.493	0.275	2.86827e-48	iCAF1
	UBE2R2	3.19873e-52	0.31895	0.385	0.196	3.69389e-48	iCAF1
	PBDC1	3.3655e-52	0.530049	0.381	0.196	3.88648e-48	iCAF1
	PPA2	4.00613e-52	0.322422	0.494	0.278	4.62628e-48	iCAF1
	PPP1R12A	4.06937e-52	0.56399	0.337	0.167	4.69931e-48	iCAF1
	LRRFIP2	4.76083e-52	0.529637	0.327	0.159	5.49781e-48	iCAF1
	NDUFV1	8.2425e-52	0.285885	0.579	0.34	9.51844e-48	iCAF1
	TXNDC9	1.46691e-51	0.39282	0.474	0.263	1.69398e-47	iCAF1
	CYB5R1	1.63337e-51	0.631566	0.338	0.168	1.88621e-47	iCAF1
	RER1	2.12067e-51	0.376522	0.862	0.621	2.44895e-47	iCAF1
	HMGN3	2.25669e-51	0.355404	0.834	0.589	2.60603e-47	iCAF1
	EIF5B	2.61748e-51	0.274093	0.569	0.328	3.02266e-47	iCAF1
	CCAR1	4.14108e-51	0.840444	0.276	0.128	4.78212e-47	iCAF1
	MFAP1	4.25593e-51	0.725216	0.277	0.128	4.91475e-47	iCAF1
	CBX5	4.4574e-51	0.722256	0.282	0.131	5.14741e-47	iCAF1
	NDUFA8	4.81162e-51	0.297767	0.689	0.421	5.55645e-47	iCAF1
	CLIC3	5.13201e-51	0.296169	0.33	0.166	5.92644e-47	iCAF1
	DNAJA2	6.19884e-51	0.301222	0.339	0.169	7.15842e-47	iCAF1
	NR1H2	6.36339e-51	0.265772	0.476	0.266	7.34845e-47	iCAF1
	ALAS1	7.29184e-51	0.608715	0.255	0.114	8.42062e-47	iCAF1
	FNTA	7.94238e-51	0.302173	0.472	0.262	9.17186e-47	iCAF1
	DCAF6	8.86488e-51	0.790021	0.263	0.12	1.02372e-46	iCAF1
	APEH	9.01825e-51	0.575785	0.383	0.201	1.04143e-46	iCAF1
	MRPL39	9.34768e-51	0.632065	0.291	0.137	1.07947e-46	iCAF1
	ARAF	1.2118e-50	0.545168	0.335	0.168	1.39939e-46	iCAF1
	NIPA2	1.22231e-50	0.413346	0.415	0.224	1.41152e-46	iCAF1
	STOM1	1.41168e-50	0.446362	0.547	0.317	1.6302e-46	iCAF1
	SNX17	1.5464e-50	0.293135	0.678	0.411	1.78579e-46	iCAF1
	BRE	2.15971e-50	0.54474	0.369	0.192	2.49403e-46	iCAF1
	ST3GAL1	2.44755e-50	0.692154	0.289	0.135	2.82644e-46	iCAF1
	IFT52	2.54067e-50	0.383194	0.3	0.141	2.93397e-46	iCAF1
	TSPAN31	2.84934e-50	0.488852	0.303	0.145	3.29042e-46	iCAF1
	SMARCE1	3.01189e-50	0.541402	0.38	0.199	3.47813e-46	iCAF1
	PDE4DIP	3.17728e-50	0.381147	0.352	0.174	3.66912e-46	iCAF1
	ACTN4	3.19632e-50	0.379996	0.445	0.239	3.69111e-46	iCAF1
	UTP11L	4.31489e-50	0.343535	0.497	0.279	4.98283e-46	iCAF1
	DFFA	4.72055e-50	0.575311	0.308	0.149	5.4513e-46	iCAF1
	DDX24	6.18462e-50	0.490682	0.407	0.221	7.142e-46	iCAF1
	CNN2	6.82462e-50	0.425978	0.394	0.208	7.88107e-46	iCAF1
	TMEM126B	7.02134e-50	0.443349	0.371	0.192	8.10824e-46	iCAF1
	TGFB1	8.31104e-50	0.425765	0.43	0.229	9.59759e-46	iCAF1
	ANKRD37	9.02979e-50	1.14988	0.28	0.131	1.04276e-45	iCAF1
	PEX13	1.16555e-49	0.643294	0.255	0.115	1.34598e-45	iCAF1
	UBE2H	1.18209e-49	0.603515	0.269	0.122	1.36507e-45	iCAF1
	METTL21A	1.28111e-49	0.834534	0.28	0.132	1.47942e-45	iCAF1
	DGCR6L	1.46925e-49	0.391	0.554	0.327	1.69669e-45	iCAF1
	NCK1	1.91712e-49	0.412617	0.398	0.21	2.21389e-45	iCAF1
	TIPRL	2.31201e-49	0.362953	0.467	0.259	2.66991e-45	iCAF1
	NUTF2	3.96279e-49	0.255378	0.629	0.375	4.57623e-45	iCAF1
	USP11	4.7794e-49	0.688222	0.253	0.114	5.51925e-45	iCAF1
	NONO	5.0511e-49	0.516051	0.383	0.201	5.83301e-45	iCAF1
[truncated: 26,082 more rows]

## Sheet: Table S5
	Table S5: Number of markers that define cell type clusters via differential expression features.
	Cluster*	Cell Type	Cluster Name	Acronyms	Number of markers
	1	macrophage	macrophage1	mac1	219
	2	fibroblast	iCAF1	iCAF1	2021
	3	fibroblast	myCAF1	myCAF1	698
	4	epithelial	epithelial1	ep1	3178
	5	macrophage	macrophage2	mac2	372
	7	epithelial	epithelial2	ep2	3824
	8	B	B	B	1605
	9	myCAF2	myCAF2	myCAF2	3230
	10	macrophage	macrophage3	mac3	325
	11	macrophage	macrophage4	mac4	827
	13	fibroblast	iCAF2	iCAF2	2431
	15	T	T	T	702
	16	erythroblast	erythroblast	ery	1611
	17	epithelial	epithelial3	ep3	2833
	18	DC	DC1	DC1	332
	19	DC	DC2	DC2	534
	20	epithelial	epithelial4	ep4	2775
	21	epithelial	epithelial5	ep5	563
	* According to Izar et al., A single-cell landscape of high-grade serous ovarian cancer. Nat Med 2020; 26(8):1271-1279.

## Sheet: Table S6
	Table S6: Markers that define cancer-associated fibroblast clusters via differential expression features against all cell types.
	iCAF1	iCAF2	myCAF1	myCAF2
	DCN	COL8A1	TPM2	COL6A3
	LUM	MAOB	ALDH1A2	TNC
	FGF7	TNXB	TAGLN	DIRAS3
	FBLN1	AQP1	PDLIM1	CD70
	COL3A1	THY1	UCHL1	SLC22A3
	IL6	CPA4	TPM1	F2R
	CHI3L2	PLA2G2A	CRYAB	DKK3
	CXCL12	UPK3B	S100A16	IGFL2
	C1R	CALB2	KRT8	TIMP3
	APOA1	HP	CNN3	CDH2
	SOD3	PROCR	MYL9	MFAP5
	SBSN	CFB	IFI27	GLT8D2
	SPARC	TJP2	CAPN2	SLC12A8
	EGFL6	PTGER3	NBL1	MRC2
	TDO2	OSR1	PAEP	TGFB1I1
	COL1A2	RDH10	PDLIM3	KIAA1324
	BDKRB1	SMOC2	PKM	EDARADD
	C11orf96	KIAA1199	CLIC4	AC009501.4
	CCDC80	PTGIS	KRT19	SCG5
	MGP	LRRN4	KRT18	UCHL1
	MMP2	ARSI	DSTN	SULF1
	IL13RA2	MATN2	S100A10	LINC01116
	ENPP2	RAMP2	PRR9	ANTXR1
	VCAM1	SERPINB2	YWHAQ	PAEP
	COL1A1	PTRF	LGALS1	TAGLN
	CA12	LINC01133	PGAM1	PDLIM3
	VTN	ALDH1A3	GAPDH	FBN1
	SERPING1	PRSS23	IFITM3	EHD2
	C1S	MT1M	THY1	GFPT2
	COL5A1	FBLIM1	ANXA2	MAP1B
	PDPN	LOX	TAGLN2	TNFAIP8L3
	FAM19A3	VTN	PRKCDBP	CNN1
	PCOLCE	RP11-572C15.6	CAV2	DPYSL3
	CYR61	MGP	TPM4	GNG11
	CXCL6	EEF1G	CNN1	NT5E
	PLAT	FLNC	MYL12B	STRA6
	RCAN2	AP1S3	PLS3	BAALC
	IGF1	PDZK1IP1	S100A6	KCNJ3
	MXRA8	KLK11	ANXA3	MXRA5
	C3	AEBP1	IGFL2	LAMC2
	CADM3	SOD3	ACTN1	NEXN
	PTGDS	ARL4D	TAX1BP3	GPC4
	EFEMP1	RPS26	CTNNAL1	PDLIM4
	EFEMP2	SLIT3	VIM	ANGPTL2
	HAS1	PODN	SRP9	SLC7A2
	STEAP1	SH2D4A	GNG12	MICAL2
	AEBP1	EGFL6	C12orf75	COL5A2
	TMEM98	EPGN	RHOC	IFITM1
	GDF15	GPC3	MYL12A	THY1
	OLFML3	CCDC64	MT2A	ISLR
	RP11-572C15.6	CNN3	CALB2	EPDR1
	CPXM1	STEAP1	EDARADD	TSPAN5
	GSTA4	FAM153B	IL32	MEG3
	LINC00162	CXCL14	EIF4G2	RNASE4
	COL6A2	GPR176	ANXA5	KLHL4
	SERPINE1	CFI	SEC23A	SPON2
	HTRA1	CDH11	SKP1	LOXL1
	OSR1	LOXL1	NME1	FBXO2
	LOX	UPK1B	KRT7	THBS2
	CALD1	CFH	PSMA2	RP11-417E7.1
	CFI	EFEMP1	EEF2	ULBP2
	RARRES2	ABI3BP	FKBP1A	RP1-17K7.2
	PLS3	DES	PPA1	CCNA1
	CTHRC1	RGS4	2002-09-01	THBS3
	CPE	GOLM1	MFAP5	STXBP6
	CFH	MFI2	ACTG1	LEPREL1
	LXN	CD200	LARP6	SBSPON
	GPC3	EHD2	IFITM1	COL8A1
	THBS2	CD248	TINAGL1	NBL1
	ADAMTS1	MRGPRF	AP2M1	PLOD2
	DES	C9orf3	MEST	SDC2
	RAMP1	PDPN	MIF	BGN
	LAMA4	RGS3	PTRF	PRUNE2
	NNMT	GALNT18	MGST1	CRIP2
	SDPR	CAV2	ATP5B	MAP1A
	FAP	TUSC3	PARVA	FKBP7
	SERPINE2	MGARP	LDHA	CERCAM
	COL5A2	PARVA	DYNLT3	PFN2
	EMILIN1	PLS3	RARRES1	AADAC
	SPON2	FKBP10	CYSTM1	FHL2
	RAMP2	RNASE4	NEK7	RBPMS
	CXCL14	LIMA1	CRIP2	SGCB
	PROCR	ALDH1A2	NNMT	P4HA2
	IGFBP6	SLC12A8	NGFRAP1	COL6A1
	SERPINH1	EFEMP2	LDHB	ALCAM
	PAPPA	VCAM1	TUBB6	MFGE8
	SNAI2	RPL7	HSPB7	PTHLH
	KDELR3	MEST	FHL1	PPAPDC1A
	GAS1	EVA1C	FBXO2	FSTL1
	PTGER3	CCDC80	PFN2	CTHRC1
	LGI2	IGFBP4	SPARC	UBBP4
	GJA1	COL6A2	UPK3B	POSTN
	SGCE	PDLIM3	SLPI	LEPREL4
	CD200	ASPHD1	COPS6	ITGB1
	NID2	SERPINE1	LY6E	FKBP10
	FAM153B	RAMP1	IGFBP6	CREB3L1
	MST1	CALD1	ANXA1	TPM2
	DPP4	DPYSL3	IGFBP4	TMOD1
	ERRFI1	EEF1A1	PARK7	LOXL2
	ASPHD1	TMEM98	TPI1	RP5-940J5.9
	CAV1	LAMA4	TXN	TSKU
	CDH11	IL1R1	TMEM98	TNFRSF11B
	GSTM3	HSPB7	ALDH1A3	MICA
	PPIC	SELENBP1	SELM	MYL9
	MMP23B	WT1	PERP	SERPINE1
	PRRX2	PRKCDBP	PRDX3	IFIT1
	CERCAM	IL1RL1	ARF4	HSPB8
	CD248	DPP4	IFITM2	VIM-AS1
	PTGIS	CTNNAL1	ENO1	MSRB3
	BMP4	APLP1	PLP2	CD82
	RGS3	LINC00839	APOA1BP	TINAGL1
	SELENBP1	NME1-NME2	RGS5	CCDC74A
	IL1R1	C1S	TNFRSF12A	IGFBP7
	LINC01133	TPD52L1	DOK5	SNHG18
	SLIT3	CDC42EP1	RPL4	ADIRF
	FAS	RPP21	FKBP10	CPE
	FKBP10	C3	NPM1	HLA-G
	HSPB7	KRT18	SLC25A3	COL6A2
	TMEM45A	IGFBP6	VDAC1	BMP1
	DSC3	KRT8	PYCR1	ITGA5
	TIMP1	CPXM1	ACTA2	AK1
	CLEC11A	DOK5	ISOC2	CRYAB
	TNFAIP6	AKAP12	CRIP1	MLLT11
	SELM	GALNT1	SERPINB2	TPBG
	MEIS2	CA12	CYB5R3	PCBP4
	COL6A1	SBSN	PRDX6	PCSK1N
	CTNNAL1	MYLK	PPIA	CDC42EP1
	FEZ1	ID4	RPL19	GPC1
	IL6ST	MYL9	ANXA4	PRKCDBP
	LIMA1	PGM1	RGS4	ACTN1
	TMEM200A	SMTNL2	RPS27L	WFDC3
	C1QTNF1	TPM2	HMGA1	MATN2
	CALB2	SERPINH1	TFG	UNC5B
	BAMBI	FNDC4	SPON2	RBP1
	PLOD2	COL6A1	PHLDA2	PLEKHB1
	APLP1	SAA1	CYCS	TMEM132A
	FDXR	CPE	DES	PAX8
	GJB2	GPR133	UBB	LAYN
	EVA1C	PHYHD1	MTCH1	HERC6
	NBL1	PLAT	RPL5	TNXB
	CLDN1	RARRES2	ATP5A1	POMZP3
	RND3	S100A3	HINT1	MUC12
	IGFBP4	COL18A1	BDH2	DNAJC12
	BGN	ROR2	PSMB5	ATL1
	SERPINB2	CRYAB	HIBADH	GAS2L1
	CAV2	RPP25	TMEM14C	SNX7
	IGFBP2	SERPINE2	SLC25A4	ACTA2
	SGCB	RPL36A	PDLIM7	CALD1
	FILIP1L	COL1A2	NT5C	PTRF
	SPSB1	ENC1	ALDOA	SPTBN1
	GATA6	FSTL1	OCIAD2	NPDC1
	LGALS3BP	SNAI2	HSPB1	FSTL3
	TM4SF1	KDELR3	FSTL1	PHLDA3
	UPK3B	NDN	SCP2	PRAF2
	TNFRSF9	COL1A1	MORF4L2	TUSC3
	HAND2	ACTA2	AK1	PNRC2
	GPX8	BCHE	UAP1	KRT7
	CTSF	S100A16	FHL2	FBLN2
	WT1	RRAS2	TCEB1	GPX8
	CXADR	B4GALT4	KDELR3	TPM1
	MFI2	SGCB	ARF1	TMEM98
	PRKCDBP	PSMC1	CAPZB	BAG2
	PRSS23	MLLT11	ISG15	PARVA
	PODN	TAGLN	TFPI2	KDELR3
	FBLN2	TNFRSF12A	RPL7A	S100A3
	MEDAG	FAM114A1	CAV1	ERRFI1
	ALDH1A3	C1R	NME7	DNAJB4
	PTRF	DUSP14	DYNLT1	CNN3
	HSPB2	MRPS24	LOX	BCAR1
	TPBG	GPX8	RAMP1	LMCD1
	PDLIM1	PHGDH	ACADVL	MX1
	RBFOX2	RPL3	PSMD8	C16orf45
	CCNG1	ADAMTS1	BTF3	DES
	2003-03-01	EIF5AL1	RRAS2	PTGIS
	LAYN	SEC14L2	DPYSL3	CRISPLD2
	S100A16	FAM110B	CCT8	DCBLD2
	DMKN	ST3GAL5	DAP	PDIA5
	ABI3BP	TM4SF1	EIF2S2	NNMT
	TNFRSF11B	SPRY1	CFL2	FEZ1
	MLLT11	AP1M2	TBCB	ANGPTL4
	ARID5B	TMEM151A	PRMT1	RAB23
	TUSC3	PGM3	SDPR	LAMB2
	ARL4D	TIMP3	GNB2L1	PKP2
	HP	RBFOX2	SEPW1	COL1A2
	AQP1	OLFML3	CHCHD2	SPARCL1
	COPZ2	DPYS	LMNA	CHI3L1
	COL8A1	CAV1	PPDPF	CHPF
	GPC1	IL6ST	IFI6	ASPHD1
	HS2ST1	MXRA8	XRCC6	RCN1
	THY1	RPL17	EID1	LIMA1
	CMBL	PDLIM1	DKK3	RECK
	FLRT2	SLC39A8	NDUFS5	SEC14L2
	SLC16A1	PDGFRL	LINC00842	COL12A1
	MAOB	NNMT	PON2	BACE2
	KLK11	MEDAG	MLLT11	MBNL2
	SEZ6L2	NQO1	STRAP	PDLIM7
	CDKN1A	LHFP	PROCR	EFEMP2
	CDC42EP1	DMKN	PRSS23	GPR176
	ID4	PNRC2	CAPG	SELM
	TPM2	HSPB2	RAN	S100A16
	MGST1	MEIS2	PGM1	2010-09-01
	ANXA3	ENPP2	TSPO	B3GNT1
	P4HA2	TPM1	ITGB1	PTGES
	FSTL1	TPBG	RPL10A	PDLIM1
	HSPA2	TGFB1I1	PGK1	TUBB2A
	LOXL1	CHPF	RPL29	NID2
	HEG1	TNFRSF11B	PARP3	SGCE
	FAM114A1	REC8	CD151	GPR1
	PARVA	SDPR	ACTB	DOK4
	UGDH	COL5A1	MINOS1	CYB5R3
	GOLM1	CAP2	SLC12A8	YIPF5
	KRT8	APOA1	ADI1	IGFBP6
	EHD2	RCAN2	GSTP1	COPZ2
	LARP6	UGDH	S100A11	GNG12
	PTPLA	BMP4	PPIC	MFAP4
	NDN	TCTN1	YWHAE	ITGA3
	CHPF	MAGED1	RCN1	YWHAQ
	DUSP1	CRTAC1	SLC9A3R1	IFI27
	MAGED1	ARMC9	RPL3	TPPP3
	FAIM3	PTGDS	CETN2	IL32
	TNFRSF12A	CKAP4	RARRES2	LGALS3BP
	MEG3	GBP3	ADIRF	CLU
	PRAF2	MT1E	OLA1	LTBP4
	AK1	LAYN	PCSK1N	IFI27L1
	RARRES1	NBL1	WDR1	IGFBP4
	DUSP14	SPTBN1	OAT	NAALADL1
	MYL9	GAS1	SRP14	IFI6
	CNN3	PODXL	RPL6	EVA1A
	CD151	SELM	PRDX2	SHISA4
	FHL2	TSPAN5	SH3GLB1	HTRA2
	DOK5	PAPPA	NQO1	ST3GAL4
	CKAP4	TGM1	RPL8	ID1
	DAXX	GPC1	LINC01133	PPIC
	ACTA2	SLC16A1	UPK1B	KCTD9
	IGFBP7	SEMA3C	ANXA7	C6orf99
	PDLIM2	TOM1L1	SAE1	ZNF667-AS1
	TMEM14A	DIAPH3	HMGN1	PGAM1
	GNG12	C1orf21	SRM	CTH
	PDZK1IP1	RPL9	HNRNPA1	LARP6
	C1orf21	GNG12	TWF1	CD151
	TMEM14C	COL3A1	TPT1	TMEM45A
	GALNT1	MYH10	PDHA1	COL1A1
	TUBB6	HAND2-AS1	SPATA20	LOX
	WBP5	C1QTNF1	CMPK1	HSPB2
	TCTN1	FILIP1L	HN1L	LXN
	KRT19	ANXA3	SMS	PTGR2
	TPM1	QSOX1	CCDC53	BAMBI
	TSPAN3	TMEM45A	CCT3	TPD52L1
	2015-09-01	CXCL6	PTMS	IFI44L
	TP53I3	ACO1	UFC1	LY6E
	DPYSL3	IL13RA2	FIS1	NAV1
	CLU	DFNA5	RNH1	RRAS2
	CTGF	GPX7	PEBP1	TNKS1BP1
	GSTT1	C12orf75	PDZD11	CAV1
	C9orf3	DIRAS1	DCTD	PTPLA
	REXO2	PPIC	DYNLL1	LBH
	RAB13	ARHGAP29	RPLP0	FN1
	SPATS2L	CLIC4	LXN	PLK2
	PGM1	PRR9	VDAC2	PSD3
	PKIG	KRT19	GDI2	PDGFRL
	TRIP6	LGALS3BP	PRDX5	LDOC1
	GPX7	MIF	MLF2	TUSC1
	QSOX1	PGM2	ATP5C1	PRR9
	TMEM165	ACOT2	SYAP1	MSLN
	OPTN	TLE1	MRTO4	TVP23B
	RCN1	SEZ6L2	EIF3I	CFL2
	CALU	ITIH5	IGFBP7	MFSD2A
	VKORC1	HSPA2	PSMD2	RRAD
	SH3GLB1	RPS10	SOD1	PNMA1
	NGFRAP1	ST6GALNAC6	RPS23	FAM211A
	CLIC4	CSDC2	CRABP2	UNC5B-AS1
	IKBIP	AK1	ACP1	PERP
	CNIH1	HS2ST1	AKR7A2	SYNC
	KRT18	RPS27	TMEM230	MAN1B1
	ANXA2	PLOD2	CCT2	ID3
	PDLIM4	SULF2	COL1A1	TFPI2
	AK3	CCBE1	S100A13	COL5A1
	FAM110B	RPL21	MCTS1	NUDT11
	PDLIM3	TECR	MDH1	2011-09-01
	GADD45A	DDX47	EIF4A1	ACOT2
	MAGED2	SAA2	AP1M2	NUDT15
	HSPB8	SOCS2	MRFAP1	MEST
	SOD2	RCN1	RHOA	TCEAL7
	EGR1	SEC23A	IMPDH2	TUBB6
	RRAS	CAPN2	PCNP	PYCR1
	AUH	DSG2	ARL1	GJB2
	TJP2	MEG3	MAL2	SLC39A6
	TCEAL3	PDLIM4	RPS6	FKBP5
	RAB34	HAND2	PFN1	KRT19
	OAT	CADM3	TYMS	OBSL1
	CDK4	FERMT2	STMN1	MYLK
	YBX3	RPSAP58	FEZ1	COL3A1
	LGALS1	SPARC	REXO2	DKK1
	BTG3	CCNYL1	HSPA8	TMEM43
	RPS27L	BAIAP2L2	CNN2	VIM
	ZFP36L2	HAS1	C11orf58	RARRES1
	SLPI	TMEM200A	CALM1	CDH11
	BSG	LEPRE1	HIGD1A	UAP1
	MORF4L2	MFGE8	NDUFA4	ITPR3
	PON2	MGST1	COPG1	C12orf75
	EID1	IGFBP7	CSDE1	SEC23A
	TFG	SLC39A13	RANBP1	IL15
	CAPN2	BCAR1	RPS3	SERPINE2
	CD99	LRRC61	CD82	TMEM200A
	CYB5R3	RERG	RPL37A	FBXO32
	NUCB2	OAF	NACA	AGAP2-AS1
	MT2A	EZR	COPS8	ECI2
	LMNA	HMGN2	GNG11	PPAP2A
	TAX1BP3	OPTN	RABAC1	DDX58
	DSTN	RARRES1	UBBP4	RAI14
	EI24	RPL13A	CSRP1	FSCN1
	C12orf57	HTRA1	FERMT2	SAMD11
	MT1E	NR2F1	SBDS	HOXA5
	CFB	HSPB8	YWHAH	VCL
	MEST	TCEAL2	HDLBP	SLC39A13
	RHOC	RBMS1	ELAVL1	DYNLT3
	OSTC	ITGA3	CDC37	MXRA8
	S100A6	GPR1	SPATS2L	MTHFD1L
	C2	COL5A2	PPP2R1A	EFEMP1
	PIGT	CYR61	ARL3	TWSG1
	ARF4	ITGB1	ERH	FHL1
	LAPTM4A	BMP1	IFT43	RSPRY1
	TSC22D1	SERPING1	LINC00162	SLC20A1
	MORF4L1	PDLIM2	RPL14	CLIC4
	IFITM2	LSAMP	CALD1	IFIT3
	PERP	RCAN1	UGP2	C1orf198
	IFI16	RP11-14N7.2	MDH2	CFH
	PRDX6	NRSN2	TBCA	TCTN1
	YWHAQ	CREB3L1	ILF2	C19orf33
	IFITM3	RGS5	PTGR1	PLAU
	ATRAID	TWSG1	ACTR10	SEZ6L2
	EEF2	EMILIN1	PHPT1	PFKP
	ANXA5	CRIP1	CKS1B	RCN3
	RPLP0	GATA6	ATXN10	CCDC92
	LY6E	SNX21	RPL23A	SPARC
	ANXA1	GJB2	RPLP1	TWF1
	SLC25A6	ANXA2	VKORC1	CKAP4
	RPL10A	GFPT1	CCT6A	GOLM1
	MFGE8	LGI2	CTHRC1	CAV2
	SSR2	BAG2	PHB	C1QTNF1
	MYL12B	FHL1	TOM1L1	COL4A2
	PRDX5	SGCE	CNPY2	HAND2
	CRYAB	ERRFI1	LIMA1	CLEC11A
	CUTA	SLC20A1	TBCE	LAMA5
	ACTG1	NPDC1	RPS18	TSPAN2
	TPT1	SCG5	TMEM14B	CALB2
	RPS4X	DNAJC22	METTL9	EXTL2
	GYPC	LXN	LSM4	TOM1L1
	VAPA	CLU	STOML2	ENDOD1
	MDK	ID3	ACAA2	CDC42EP4
	PPIB	FHL2	PDLIM4	LRRC61
	RPS6	CYB5R2	CALM2	BICC1
	RPS18	SLC9A3R1	GHITM	SERPINH1
	PRDX4	TMEM14A	RPL9	MAP3K7CL
	RPL34	RPL6	MSLN	PRSS23
	RPL4	RSPRY1	C1orf198	DBN1
	PRDX2	CTSK	CENPW	TMCO3
	RPL5	OBSL1	ATIC	FGFR1
	RPS8	LTBP4	ERGIC1	WT1
	PHPT1	SLPI	RPL11	FOXP1
	RPL13	GJA1	RPL15	CAPN2
	ID1	LMCD1	GLRX3	PLP2
	RPS3	CDON	UBE2N	CALU
	RPLP1	CXCL12	SERBP1	MTHFD1
	LMAN1	PON2	GSTA4	MYO1C
	RPS5	DOK4	RCN2	QSOX1
	S100A13	PPFIBP1	SPCS1	LMF2
	KCNK1	P4HA2	SNX7	SLC35B2
	RABAC1	LMNA	EIF5A	CD9
	VNN1	RPS3A	GLO1	SLC25A4
	TMX4	NT5C3B	TMBIM4	ANTXR2
	C12orf75	RP5-1172A22.1	EZR	OPTN
	BMP1	SVEP1	PTOV1	PROCR
	EZR	FGFR1	USP11	ENAH
	UGP2	ROBO3	PTS	C9orf3
	HCFC1R1	BZW1	CCT5	YES1
	ROR2	LEPREL4	EIF3L	USP11
	LHFP	IFT43	HSPD1	PDGFC
	TGFB3	TVP23B	HLA-G	ASS1
	AAMDC	ID1	TOMM7	FAM114A1
	CCDC85B	PKIG	ARL2BP	SLC25A38
	EVA1B	RP11-244H3.4	CDKN3	ALDH1A2
	LEPRE1	FLRT3	CLU	DDIT4
	NDFIP2	FAS	TUSC3	PTK7
	NPDC1	LAMB1	PDAP1	RARG
	FAM127A	MTRR	CCNB1	GRAMD3
	RPS19	FSTL3	ATP5H	SORT1
	RBPMS	TRIP6	RPS4X	TAGLN2
	SLC9A3R1	ABHD16A	SDC2	LEPRE1
	UAP1	KRT7	VPS29	MMP2
	VASN	GRIA2	NHP2L1	ANXA2
	CRLS1	RABL5	CISD1	CENPT
	RRAGA	TMCO3	RAB2A	CLIC3
	CYSTM1	FPGS	DNAJB4	VCAM1
	LINC00839	MSRB3	TUBB2A	FAM3C
	MAGEH1	PTGR1	QSOX1	SNX21
	SLC12A8	CD151	MAP1LC3B	PGM3
	RDH14	EGLN3	GYG1	DAG1
	TMEM59	LINC00842	OSTC	FERMT2
	OCIAD2	SHISA4	RHEB	SLC35F5
	SLC25A3	MT2A	EHD2	FAM83D
	MYLK	HEG1	CAPZA2	NPTN
	CREB3L1	TFG	IFRD2	GLT8D1
	ATP1A1	ATP1B1	ILK	ARMCX2
	RPL29	SPR	MVP	PAWR
	YIF1A	ASS1	RPL36	APLP1
	GALNT18	OAT	ARMC10	DAPK3
	AADAC	FAM92A1	ZNF667-AS1	MAGED1
	SH2D4A	SPTAN1	HMGN3	CTGF
	RRAS2	RAI14	RPS5	MYH9
	ALDH9A1	PGAM1	CAP1	PLS3
	LINC00842	MUC12	NDUFS4	TNFAIP6
	TUBB2A	RPL18A	SERPINH1	CAPRIN1
	RPS14	PTPLA	RUVBL2	FBLIM1
	KDELR2	GNG11	DGUOK	TAP2
	AP2M1	CRIP2	POMP	KRT8
	EGLN3	NMU	PSMB2	HSPG2
	RCN2	FAM71D	MX1	CCDC104
	OBSL1	SERPINB4	SLC25A5	DOK5
	HIBADH	GSTM3	CARHSP1	TNFAIP1
	SVEP1	MYL12B	TMED3	MSMO1
	CYBRD1	FAIM3	TCP1	GNAI1
	B4GALT4	MDK	PFDN2	DNAJB5
	PRDX3	IFT57	TNFRSF11B	KRT18
	MRGPRF	NID2	KIAA0101	IFT43
	SKP1	PINLYP	HMGB3	PKM
	CFL2	ARSA	IGFBP2	FKBP9
	DCBLD2	TUBB6	C14orf166	TMED7
	SMTNL2	TMEM183A	DTD1	OXCT1
	RPL15	C1QTNF6	2011-09-01	STAT1
	SHISA4	ALDH7A1	HSBP1	RAB34
	GNB2L1	CRY1	NUDT5	PGRMC1
	ITM2B	HNRNPA1	VAMP3	MAGED2
	RTN4	SPATS2L	RRM1	AHNAK2
	PMP22	ADAMTS9	RAB34	SRR
	IFI27	PHACTR2	CUTA	ISYNA1
	CARHSP1	EMP2	HSP90AB1	SLC4A2
	DECR1	TIMP1	TCTEX1D2	ITFG3
	RHOD	ACTN1	CBX3	FAP
	ROR1	YWHAQ	TSTD1	SNAI2
	MLF2	PRG4	DYNLRB1	MYH10
	TNFRSF21	TDO2	RPS24	SRSF101
	KDELR1	PHLDA2	EBNA1BP2	NDFIP2
	GNG11	DECR2	FAM177A1	SCRN2
	WTAP	RIN1	COX6A1	COPS8
	PLA2G2A	SQLE	POLR2C	ROR1
	EPGN	PLA2G12A	SLC25A6	TBC1D10A
	COPS6	ARID5B	RPL26	F3
	RGS4	TMEM132A	2015-09-01	TUBG1
	NENF	TNFRSF9	ACOT7	CRIP1
	DDB2	CERCAM	CACYBP	RBFOX2
	ECI2	ODC1	PYURF	DONSON
	REC8	FAP	NUTF2	RHOD
	MXRA5	SPSB1	RPL32	NQO1
	TGFB1I1	PERP	RRAGA	GOLIM4
	HSPB1	CXADR	UROD	DLGAP4
	CYB5R2	MT1F	ASS1	SORD
	TOMM7	LEO1	SUMO2	PTPLAD1
	FLNC	PSMA2	POLE4	NUDCD1
	PSMB5	PPIA	RBBP7	LRP10
	PGM2	ATP1A1	BANF1	CEP290
	LDHB	FAM3C	PLA2G2A	IARS
	PTMS	B9D1	EIF3F	ST6GALNAC5
	KIAA1199	GGH	RBM3	CPA4
	ARHGAP29	RNF24	GUK1	S100A13
	PDIA3	MRPL38	BZW1	TSC22D1
	DSG2	SNCAIP	CD99	RP5-1172A22.1
	RPL11	FLRT2	UCHL3	PHLDB2
	PTOV1	ATL1	EFEMP2	CD200
	PROS1	LINC00162	TMEM14A	IKBIP
	SPRY1	CD320	SHISA4	ACLY
	CD82	TRIOBP	C1QBP	CRAT
	FXYD1	LARP6	GBE1	HYAL2
	ACTN1	AGAP2-AS1	ASNA1	REXO2
	NAMPT	FBLN2	FKBP3	TMEM14A
	SDF4	EIF4E	RIC8A	EIF5A2
	PHLDA1	VASN	COX6A1P2	MLF1
	FAM229B	AAMDC	PEA15	GPC3
	PGM3	TMEM165	FAM3C	TNFRSF12A
	PCBP2	KIAA0020	ST6GALNAC6	ZC2HC1A
	EEF1D	GPRC5B	EIF4E2	MOSPD1
	MPST	SULF1	CCNG1	B4GALT4
	DTWD1	CYB5R3	ARPC1A	HEG1
	RPL14	PFN2	EIF4A2	FKBP1B
	FMOD	NUCB2	UBE2E3	ACOT7
	LMO4	CHI3L2	FIBP	CPPED1
	2007-09-01	PTN	AHSA1	AC093673.5
	MPZL1	CBY1	RPS13	BLZF1
	S100A10	AFAP1	CHMP5	ISG15
	MPG	PCBP4	EIF3M	CYLD
	TMED2	ECI2	GGCT	PPFIBP1
	ADH5	HMOX2	MPV17	AKAP12
	IMPDH2	PRDX2	HSD17B10	SLC22A17
	ID3	MAGED2	SNX6	PPA1
	SLC25A4	CYTL1	TCTN1	MORF4L2
	C5orf15	SNCG	ETFA	UPK3B
	PTGR1	PRAF2	PSMD13	RP11-834C11.4
	IFT57	IL6	FH	FKBP14
	ZNF667-AS1	CDH2	RPL13A	SMYD2
	RHOU	UAP1	TPD52L1	PDPN
	SMOC2	RPL41	RP1-241P17.4	ZMPSTE24
	ARSI	CDH6	CBX1	RCAN1
	MAF	DIMT1	FSCN1	AK4
	RPL31	KCNK1	NDN	FAS
	TAGLN2	POSTN	NDUFAF3	SPHK1
	LRPAP1	PSMD3	AP3S1	UGDH
	C10orf10	BACE2	C1orf122	CRB2
	ECHDC2	CALU	SNRPB	RHOC
	ATXN10	DAPK3	AP1S1	IP6K2
	CYB5A	RBPMS	PTGER3	MAP9
	TCEA3	LAMB2	NBEAL1	CFI
	PNRC1	SH3PXD2B	C7orf73	SNHG7
	RAB2A	DAXX	FAM114A1	RSAD2
	SNHG18	SLC25A4	ACTR1B	PGM1
	PHLDA3	RPS28	CNIH1	PALLD
	FBXO32	MTUS1	TSPAN3	GOLPH3L
	GINM1	ACTG1	PKIG	HSPB6
	SBDS	TSPAN3	CKS2	MARVELD1
	FAM3C	SNHG18	NT5DC1	ELAC2
	FAM46A	SPON2	C3orf14	MTFR1
	SMIM14	SLC39A7	GSTT1	MELK
	ARL1	KLHL4	RUVBL1	OCIAD2
	RARRES3	SEMA5A	SUGT1	L3HYPDH
	GPR133	HYI	NDUFA7	ATP2B4
	ST6GALNAC6	MTX1	IFI44	CHST14
	CISD1	RCN2	ALDH9A1	AGA
	TMCO3	MAP1LC3A	HK1	DSTN
	BDH2	TVP23A	EFEMP1	UBL4A
	UBXN4	L3HYPDH	TSTA3	TBC1D23
	TYMS	RARS	CCDC104	IGFBP2
	LEPREL4	EVA1A	CAPN1	PRRC1
	BACE2	CD82	RAB11B	FNDC4
	PBX1	FAM19A3	DCTN3	NOV
	SLC39A1	DCBLD2	OPTN	MFI2
	BAD	CTGF	TGFB1I1	WDR41
	MTUS1	GPR143	PLOD2	SMPDL3B
	TMED3	AXL	PSMB6	CRABP2
	LGALS2	MMEL1	PGRMC1	ST6GALNAC6
	KLHDC2	AMOTL2	DMKN	EMP2
	BTF3	CHKB	RPSA	SLC16A1
	RPL23A	RAP1B	TMEM106C	CD276
	TRAF3IP2	RAB34	IFIT1	VEZT
	ATP1B1	FAM126A	CREB3	SPATA20
	ERGIC3	ANGPTL4	IFI27L1	RND3
	TUSC1	EXT2	CSNK2B	TFG
	LRRN4	THBS3	IFT57	PLLP
	ITIH5	CDH3	NPDC1	C1QTNF6
	RPP25	MT1X	EEF1B2	TMED1
	CCNYL1	NDFIP2	PLIN3	KCNK1
	EIF3L	TCTN3	RPS7	IL1R1
	EIF4G2	MT1G	GPX8	HES4
	PARK7	BAG3	VBP1	MAP4
	CSRP2	SPEG	HSP90AA1	TAP1
	TSPAN5	SLC16A4	PSMC5	KIAA1279
	TCEAL2	RBBP7	RPL27	TPM4
	TMED9	RPL7L1	ZNF90	RDH10
	MGARP	PAM	PTGES3	BZW1
	GPRC5B	CLEC11A	TRAPPC2L	PJA1
	AP1S1	PAIP1	GAS6	GATSL3
	SEPP1	SPG20	POLR2E	PXDN
	PFN2	ECHDC3	PSMD3	RGS5
	RPL12	RHOU	GSTM3	ZP3
	EIF3F	TIMM22	CORO1C	PAICS
	ELOVL5	MST1	HNRNPA2B1	SOX9
	CRABP2	CMAS	MARCKSL1	WDR34
	PPDPF	DSC3	CMAS	TMEM237
	GGH	MORC4	AMZ2	C1S
	FERMT2	ADH5	B4GALT4	ZNF302
	NEO1	EIF5A2	PEX19	CCNB1
	MAP1LC3A	SNX15	SUCLA2	ZC3H14
	ARMCX1	MORF4L1	SMYD3	DLGAP1
	MYL12A	G3BP1	RAB11A	ASPH
	UFSP2	RNF214	2007-09-01	ZNF90
	APOA1BP	SLC4A2	RPL37	TPST1
	AP1M2	SLC25A1	MZT2A	GALNT18
	PVRL2	CFL2	LGALS3BP	CTTN
	PHLDA2	FAM101A	PSME1	MGST1
	TCEAL4	MORF4L2	MORF4L1	TMEM159
	TMED10	APITD1	REC8	REC8
	PLA2G12A	HIBADH	TP53I3	SLPI
	VIM	CLUAP1	ARPC2	UPK1B
	SEC63	COPZ2	NDUFV2	ITIH5
	RPL19	FBN1	ARPC5	SLC44A2
	CCDC51	MYO1C	CTNNA1	C10orf10
	ORMDL3	KANK2	PRELID1	PRG4
	FHL1	CRISPLD2	SERPINE1	C12orf29
	CLTB	DIABLO	SGCB	FAM102A
	MMP14	SMPD1	ACTR3	HMG20B
	RABL5	ARMCX1	NENF	OAT
	SCP2	PYCR1	TIMM17A	TRMU
	NPM1	NOMO1	SARS	EMILIN1
	CENPW	CYP7B1	HARS	SPEG
	G6PC3	HABP4	TIMP3	MEDAG
	DUT	APOA1BP	RPS27A	EMC1
	SYNGR1	FEZ1	MRPL24	PPP2R5B
	DDOST	GPC6	MSRA	TMEM54
	LRP10	DCUN1D5	CCNI	ANKLE2
	RNH1	ASPH	PRDX1	EXT2
	ST3GAL5	SHC1	ATP5D	CYR61
	BIRC3	LGALS1	CCT4	FHL3
	KRT10	COPB1	RWDD1	APP
	GLT8D1	KDELC1	NDUFAF2	FAM63B
	FIS1	SH3GLB1	CTTN	SLC12A4
	MMP19	SLC35C1	SCFD1	SNAPC1
	RPL35A	PCOLCE	TAF6	NDN
	OLA1	TRAF3IP2	ANAPC11	RP1-241P17.4
	GAPDH	PCGF2	ATP5J2	PNPLA2
	BCAR1	HSPA5	COPB2	CABYR
	SLCO3A1	MYRF	PDLIM2	ARL4D
	CYP1B1	ECHDC2	ST13	RGS4
	NAP1L1	EIF4G2	NDUFB6	TRIP13
	MSLN	TNFRSF21	PSMB1	IFI44
	MRFAP1	NME7	RNF14	PIGT
	CCDC71L	HMGB1	C1orf43	SLC35G2
	CPQ	NPM1	NIPSNAP3A	HOXA-AS2
	TMEM136	SMC2	ATP5O	PELO
	EBPL	PPP1R14B	TMED2	KCTD1
	UROD	TMEM246	MAGED2	NMU
	FBXO22	PLP2	SUCLG2	ANO10
	MUC12	PIGT	BUB3	TRIM47
	UBE2E3	EGFR	TPGS2	SSH3
	LMCD1	UST	PRAF2	DTX3
	PHYHD1	SDC2	NABP2	RAB6A
	DYNLT1	LRRC59	NDUFB5	TES
	TXNDC15	CYP39A1	MFGE8	SHMT2
	SNX7	RP11-834C11.4	POLR1D	BSG
	BAG3	SCO1	PAPSS1	PAM
	CCNI	PHLDB2	COX7C	HAS1
	RPL28	MANBAL	C14orf1	PPP2R5D
	SMARCA1	CDC42EP2	COMMD4	NFIC
	FOS	SRSF101	NDUFAB1	GPR143
	CHID1	PDIA3	CCT7	MANBAL
	RARS	KDELC2	FTSJ1	FILIP1L
	EIF3M	TUBB2A	ARF5	PHLDB1
	TMEM173	SLC35A2	CPPED1	TM4SF1
	MANBAL	RNH1	C12orf57	TCEA2
	RBBP7	SYAP1	RARS2	SORBS3
	SEC23A	G6PC3	CLTB	ITGAV
	MAP3K7CL	POLD2	ATP5G1	TMEM136
	YIPF3	ZDHHC16	SNAP23	GNPDA2
	NME4	RPLP0	WDR41	BCAR3
	SPTSSA	ATXN10	TRAF7	TOMM34
	ADIRF	TMEM9	DNAJA1	RBBP7
	EIF5A2	SORBS3	NAA50	MAP1LC3A
	PPAP2A	ADAM9	EIF6	CD46
	NQO1	ALDH9A1	NUDCD2	TMEM9
	TSPAN6	MYO1B	CHPF	SHC1
	CTTN	2015-09-01	NAA10	OAF
	PRNP	GNL3	TXNL1	AGRN
	MRPL32	CARHSP1	C10orf32	LINC01133
	SQLE	HSPD1	HN1	PTS
	CCDC90B	MMP15	CTBS	MPZL1
	CDKN1C	OSTM1	SYNCRIP	SF3A2
	NFIC	GCAT	SDHC	UBAP1
	ASS1	UFSP2	ENOPH1	SLC37A3
	RBM7	ADAMTS2	EIF3K	GEMIN8
	C1GALT1	GLB1L	GFPT1	FAM92A1
	HILPDA	TAX1BP3	DCTN2	PAIP1
	HNRNPA0	CYSTM1	ECI2	SEMA3C
	FSCN1	AP2M1	RSU1	DST
	ANGPTL4	BAMBI	AKIP1	FAT1
	SCARB2	CLIP1	NIT2	PON2
	MAFF	PDIA5	HNRNPAB	BSCL2
	NFE2L2	PTMA	TUBB	CDK2
	RPS13	SMARCA1	BFAR	AXL
	DNAJB9	TPPP3	RPS15	IL11RA
	TCEAL8	HSPBP1	PSMA3	SNAPC3
	TSPAN4	CD99	COX11	TMEM47
	TRAPPC2L	PDLIM7	EDF1	PCGF6
	TM2D3	CYB561A3	RGS3	RRAGA
	CMTM3	ELAC2	FAM162A	GAS6
	EMC4	PTMS	ATP5F1	CSF1
	RAB1A	TNKS1BP1	CDC42EP1	EXOC5
	ST13	ADI1	BUD31	HDGFRP3
	COPS2	2003-03-01	ADSS	SQLE
	MAPK3	SGOL2	MOCS2	NT5DC2
	NFIA	PVRL2	COX7A2	ARID5B
	FAM92A1	PRDM4	TM4SF1	SNRPN
	APEX1	PXDN	ADH5	NFE2L3
	SEC11A	LRRC42	SCOC	NME7
	PDLIM7	TUBE1	ODC1	NIPSNAP1
	PRG4	CCDC51	CFL1	NSG1
	BBC3	PFKM	PSMC4	SLC10A3
	METTL9	LMAN1	MRPS2	FLNC
	CD320	MAPK6	TUBA1C	MRGPRF
	HMOX2	SGK1	APOBEC3C	SCAMP1
	MT1M	LIMCH1	MZT2B	PDE4DIP
	ARL2BP	GSTA4	RTCA	HN1L
	C7orf73	ATP2B4	CLIC1	HSD17B12
	FOSL1	DHX15	ABHD14B	MT2A
	KRCC1	DSTN	PTTG1	NREP
	SPCS2	PROS1	NAP1L1	SMARCA1
	PHACTR2	TMEM54	ANXA11	PTGER3
	TUBA1C	RUVBL2	EIF2B1	MAP1LC3B2
	ADI1	RPL10	ACOT9	AGPAT4
	TMCO1	CAMK2D	FDPS	PPP3CC
	FBLIM1	NEXN	KDELR2	TRIQK
	RECK	SLC52A2	GPR137	PML
	PTP4A2	RABEPK		ERGIC1
	TRAM1	RHOD		IFITM3
	TLE1	CTC-524C5.2		DCBLD1
	CRIP2	HARS		ZNF259
	CDC42EP2	GBP1		GPR180
	CREB3	COX6A1P2		FAM127B
	ANKRD28	RTN4		SMPD1
	SLC39A7	COPS6		STMN3
	TMEM14B	RRAGA		STK19
	C14orf1	FBXW9		C11orf49
	TGIF1	CTTN		XAF1
	DFNA5	HOXA-AS2		POLR3D
	RNF11	ORMDL3		AZIN1
	SHC1	TXNRD1		COPB1
	CCDC53	RAD23B		C9orf9
	CD59	MTHFD1L		PARP3
	EIF3E	TAF6		PLEKHA4
	CETN2	TMEM136		RAMP1
	MDH1	PBX1		DALRD3
	MMADHC	TMEM220		SPR
	HEBP2	TAGLN2		LMNA
	ARPC1A	NFIX		C5orf45
	BBX	GRWD1		KIAA1191
	FLYWCH2	FAM35A		ATAD1
	EAPP	PHTF1		OTUD4
	CBY1	EIF1AX		C5orf15
	PLP2	APEH		UBE2Q2
	QPRT	KLK5		AHCYL1
	SUCLG1	F8A1		RABL5
	IFT43	POLR3H		GARS
	C4orf27	HIF1A		SEC22C
	TP53I13	AUH		HIBADH
	HIF1A	CDC42EP4		MAGEF1
	SUB1	ABI2		THAP9-AS1
	C11orf58	STEAP2		AEBP1
	SPG20	PDHA1		FBXO7
	GUK1	PXMP2		KLK11
	TUBB	TMX4		GSTM3
	KANK2	OCIAD2		CBR3
	MESDC2	PMM1		MTERFD1
	GBP2	ACAA2		RCN2
	PPFIBP1	TWF1		KDELC1
	ADAM9	LMF2		EIF4E
	PSMD3	DOLK		TMEM184B
	PRMT1	SF3A2		MBOAT7
	PDHB	MSANTD3		HABP4
	GGCT	GLT8D1		CLDN10
	FAM127B	DKK3		RETSAT
	AP3S1	PPIB		FAM127A
	TMEM9	NPTN		HTRA1
	EMP2	BCKDHA		CDK7
	HYI	NEO1		PPP2R2A
	DUSP6	ARMC10		GNPNAT1
	EIF3H	DYNC2LI1		SLC1A5
	EFNB1	2010-09-01		PMM1
	BCAT1	EBNA1BP2		SMARCD3
	YIPF5	CDK9		HSD3B7
	MAP4K4	UBXN6		C19orf66
	OCIAD1	CTSF		SYAP1
	FAM162A	SLC35G2		SH3BP5
	SDF2	MPZL1		MT1E
	DNAJC1	ABCB8		HELZ2
	RDX	RHOC		CALCOCO2
	TMEM54	WDR41		WDR55
	DCUN1D5	GMPPA		CERS5
	ILK	ROR1		BMI1
	NDUFA4	GALNS		MST1
	PMPCB	GBE1		CTSF
	GPAA1	C8orf33		DIRAS1
	YIPF2	EI24		SBDS
	PDIA5	MYADM		ALDH1B1
	TTC3	BDH2		KLHL35
	PLK2	IQCA1		PDLIM5
	SYPL1	RIC8A		PINK1
	SLC35F5	PTPRF		PHGDH
	MGAT2	SNHG9		TCTN3
	NUDT5	HSPA9		CREB3
	ZFAS1	MAGEH1		SSRP1
	TSFM	GCNT1		PARP9
	PABPC1	BGN		STAP2
	MRPL51	HSPA8		TMEM106C
	VIMP	TSFM		FMOD
	HDDC2	IARS		KLHDC2
	TP53TG1	SMARCE1		RBCK1
	GRAMD1A	REXO2		LRRFIP2
	MAP7D3	C12orf57		SLC39A14
	ACO1	SPCS2		BAG3
	RPS2	UACA		STX2
	LDHA	RDH14		FADS3
	EMP1	PTK7		SLC44A1
	ARL14EP	ITFG1		TMEM214
	DHRS7	TARS		TAF6
	BTD	AHNAK2		KBTBD4
	SULF2	ENO1		EPRS
	ALDOA	ARL2BP		EIF2AK2
	PTMA	THOC3		RNF11
	DYNLT3	TMED9		MBTPS1
	GCNT1	SIAE		MYO6
	ERLEC1	C4orf27		SLC41A3
	COPS8	CCDC58		TP53I3
	KIF5B	PGRMC1		ANAPC2
	UGCG	ZNF395		TRIOBP
	AIG1	WDR13		DLST
	ATP2C1	CIRH1A		CD320
	TBC1D1	SCYL1		TMED3
	LMAN2	RARS2		TNFRSF10B
	HSD17B12	OSBPL1A		MORC4
	TNFRSF10B	NMT2		GRSF1
	NME7	C16orf80		SEC31A
	CHIC2	TMEM14C		BRF2
	IGBP1	HYAL2		TP53I13
	SEC13	DEXI		SARS
	SLC39A8	RAD50		PNOC
	NDUFA5	CIAPIN1		XPOT
	DRAM1	MUT		KDELR1
	TPI1	HNRNPA3		TXNRD1
	PGRMC1	SNUPN		DUSP14
	GLS	MAP1B		AARSD1
	TWSG1	BIVM		RSPH3
	GALNT2	NT5E		IFT46
	SORBS3	ILVBL		PTMS
	P4HB	FKBP7		TLDC1
	RNF24	SLC39A1		CTNNAL1
	MTX2	PAK1IP1		C3orf14
	PIM1	BIN3		ASMTL
	GAMT	MMP23B		FOPNL
	HIBCH	MTRF1L		DNAJC1
	DAB2	ABCF2		ANXA3
	SNX21	GYPC		CTC-524C5.2
	TMEM30A	NOL8		ATP2C1
	TP53RK	CREB3		LGI2
	AMZ2	LTV1		PTOV1
	RDH10	CRABP2		WDR46
	TMEM66	RPL22		RNF26
	ATP5A1	GSKIP		PPP2R1B
	CMAS	TPM4		CBFB
	SURF4	CAPRIN2		ARSI
	CCDC104	EIF2B1		FUT8
	COPB2	BCAR3		TRAF4
	PSMC6	RPSA		MYADM
	JUN	POLR1C		NEK7
	CRTAP	C11orf49		UQCC1
	ACTR10	ZNF503		SORBS2
	STOML2	SLC1A5		CREB5
	ARL3	NFIA		RARRES2
	TPM4	SYNCRIP		PRC1
	PAM	SMN1		ARF4
	TMEM237	PSMG1		SNUPN
	ESD	COL4A2		RRM1
	AKR7A2	GAS2L1		DCAF6
	MYL6B	CTSO		NIT2
	C6orf48	MGAT2		PHF1
	ODF2L	EPHB6		CROT
	PDIA6	BDKRB1		PRNP
	UBB	EPDR1		RNF24
	PMM1	PAPSS1		EEF2
	FOSL2	LRRC41		PSMD5
	SIL1	IQCK		MAL2
	ATP2B4	PTPLAD1		VAMP7
	GBP3	CRLS1		PHTF2
	CNPY2	PSMD9		TMED2
	ANXA4	SYNGR1		CBY1
	BAG2	UGP2		CTSO
	SRI	SCOC		UACA
	YWHAE	PSMD2		TOB1
	TM2D1	SYCE1L		TRIM16
	ITFG1	ANGPTL2		ANXA1
	PLIN2	HDLBP		RIN2
	PLIN3	COPB2		CEP57L1
	ICAM1	EHD1		NLRP1
	AZI2	ASH2L		COPG1
	TXNL1	METRN		2005-03-01
	LEPROT	GRAMD1A		EZR
	MRPL17	RRP9		ERMARD
	EEA1	PRDX3		DCAF8
	LAMB2	WDR34		SLC52A2
	IFT20	FKBP1B		UBTD1
	MZT2A	ADSL		SLMAP
	JUNB	TRNT1		PPP1R21
	SEC31A	CCZ1		C1GALT1C1
	PHB2	EEF1B2		MBOAT2
	HDLBP	ADAM15		AKR7A2
	RPL27A	NOV		NDEL1
	HSPA5	C5orf15		SERINC1
	SPHK1	AP4M1		SERPING1
	WDR41	ADD3		CCZ1B
	STRAP	DNPEP		NMD3
	ATF3	APOL1		COG6
	H1F0	SSX2IP		GDI1
	PPIL4	STRADB		RTN4
	RPL32	TNFAIP1		DIAPH3
	PLAGL1	PWP1		SUCLA2
	CCBL2	COQ9		TJP2
	SNX10	CENPV		TMOD3
	RAD23B	TP53I13		AQP1
	RHBDD2	SMPD2		WBP5
	DEXI	SRP68		FYTTD1
	DUSP11	RNF8		DFNA5
	AKAP9	PRRC1		RAC3
	CFDP1	ARF4		PSMD2
	RBM3	MAP7D3		SSPN
	RPS9	SURF4		TCTEX1D2
	FUNDC2	SNRPA1		NT5C3B
	PTP4A1	TMEM115		KCMF1
	WDR45	DBN1		PRDX6
	DAD1	LMO4		SMC4
	B9D1	SLCO3A1		RDH14
	ABI2	VCP		RPL7L1
	ADD3	MAP4		MOCS2
	PRRC2C	C21orf59		BBX
	CEBPD	RNF10		NCAPH2
	ASPH	TMEM43		OLFML3
	PEX2	SNAPC1		LAMB1
	GBE1	PDGFRA		CPQ
	SPTAN1	ATP2C1		LINC00842
	ERGIC2	CDK16		FAM134B
	HMGN1	TBC1D23		TRIP6
	P4HA1	ZC3HC1		CCNG1
	SLC35B2	NBEAL1		ST7
	NT5DC1	KLK1		DDX39B
	PCNP	TINAGL1		RPP21
	VPS37A	PPP1R13L		SS18
	TIMP3	NGFRAP1		ZWILCH
	INO80C	NUTF2		GSTT1
	CHI3L1	RRAS		DDX56
	RPL7A	LDHA		CLUAP1
	RAB27A	IGF1		KDELC2
	NACA	FSCN1		CYB5D2
	CYB561A3	TP53I11		CDA
	APP	SEC63		NIF3L1
	CXCL1	SNX7		HSF1
	SERINC3	MAN1B1		CADM3
	PXMP2	HSD3B7		TLE1
	PMF1	C1orf198		CNPY4
	LRRC42	MARVELD1		SLC2A4RG
	IPO5	ZFPL1		OBFC1
	NME3	STMN1		ATP1B1
	KCNQ1OT1	FAHD2A		ANKRD37
	UBE2E2	CERS5		2007-03-01
	PNPLA4	DPAGT1		ROBO3
	PPP2R1A	PTOV1		SLC25A43
	SUMO1	RNF26		INO80E
	FAM198B	KCTD14		ISOC2
	EMC7	TMEM237		NRP2
	CLNS1A	STK25		ASNS
	RAB9A	HNRNPH2		TXNDC15
	PRKRA	RASSF8-AS1		CDC16
	GSN	PPP4R2		PVRL2
	CDIPT	DDOST		MINPP1
	SLC39A13	TLDC1		MYRF
	GBP1	HMGN1		UXS1
	TMEM179B	TRIM47		PEMT
	DERL2	RAB13		MYL12B
	ARMCX3	TMEM173		STAMBP
	RSPRY1	GTF2F1		GAPDH
	RPL23	NFYB		RARS2
	BNIP3	CRISPLD1		DNAAF2
	C16orf80	KLC1		TARS
	SULT1A1	PSEN2		COL18A1
	MYADM	SUCLA2		PRPS1
	KTN1	YIF1A		KLC1
	DPCD	NLRP1		BTG3
	PDIA4	SLC35F5		WARS
	RSF1	COPS8		RASSF7
	VPS25	EXTL2		EVA1C
	JAK1	STMN3		MSANTD3
	LDOC1	KIAA0101		DESI2
	MOB4	ISOC2		YIPF3
	TMEM18	GEMIN8		P4HTM
	C10orf54	DLD		DHRSX
	ILVBL	SLC35B2		UBE2S
	CAMLG	ALDH1B1		SOCS2
	C10orf32	NAE1		YAP1
	CDC42EP4	MAF		ARHGAP1
	EIF5A	CHI3L1		PARP4
	RPS7	TMEM42		EXOC1
	RCHY1	CXorf40B		CCND3
	RAD50	DHRS9		DNAJC22
	PTPLAD1	ITFG3		PPP1R16A
	2002-09-01	ATIC		DCTD
	TIMM17A	RPL7A		SURF4
	NFKBIZ	NOP16		MYO1E
	POLD2	PAWR		AHSA1
	NDUFV2	PLCD1		ENO2
	CDC123	PLXDC2		SPATS2L
	MTDH	CETN2		APOL1
	SOCS3	KRTCAP2		MEIS2
	IQCK	GPAA1		NUDT4
	DAPK3	NOB1		ARMC10
	HSD3B7	DNAJC12		RTKN
	COPB1	OSTC		PSMB5
	SPAG16	NEK7		UBQLN1
	FUCA2	WBP5		DNPEP
	ANXA11	PPIL4		CARHSP1
	FPGS	ETV7		PAPSS1
	DNAJB4	SRM		AP4M1
	SMARCA2	IFRD2		MCEE
	UBXN6	MAEA		WNT2
	TUBA1A	FBXW2		CD99
	SNCG	SMARCA2		OSBPL9
	UROS	PDLIM5		SLC25A17
	ILF2	PRMT5		SPSB3
	FSTL3	GPRC5C		DCUN1D5
	PKM	PAICS		SMTN
	ATP5C1	VPS37A		GFPT1
	TPST1	FAM229B		LZTS2
	SCFD1	TCEA1		ALDH1A3
	COPS4	2007-09-01		C11orf74
	CUEDC2	UXS1		SCYL1
	SPTBN1	CLPTM1		RCAN3
	NDUFS4	PNPLA4		GPR89A
	SLC39A6	INTS10		SLC9A3R2
	LAMC1	EMP1		SLC35C1
	ADAMTS2	B4GALT2		GPRC5C
	PCNA	IL1R2		APOA1
	FAM20A	NARS		MRPL49
	LMF2	LRP10		FAHD2A
	DPM1	CHMP4B		RUVBL2
	DAP	EEA1		TUBB4B
	ZFP36L1	C10orf10		PSMA6
	COQ4	UTP11L		SYNE2
	TSEN34	RASSF7		SLC39A7
	NAE1	LDHB		CRK
	ID2	RAB14		JAZF1
	PPP2CA	HNRNPR		PHLDA2
	MED10	CYBRD1		ARHGEF3
	GPRC5A	SNRPA		GPRC5A
	WRB	MAGEF1		TRUB2
	RSL24D1	HSPH1		DCUN1D4
	LYRM1	YWHAE		NUCB2
	PDLIM5	SNRPN		IFRD1
	TMEM87A	ARL14EP		ZFPL1
	RPL26	GPR137		TSTA3
	ERH	PMP22		PAFAH1B2
	FAM210B	NSG1		DSG2
	NMB	FMOD		YIPF2
	ERP29	PDHB		SPOCK2
	COL18A1	BMS1		ILK
	DRG1	WDR18		PPP1R14B
	MIF	FXYD1		MGP
	COPRS	TSC22D1		MRPL37
	TEX264	POMGNT1		WWTR1
	LSM1	ALG2		API5
	PDCD4	FADD		PPOX
	RAB11A	PLIN3		RBBP8
	HRAS	ERGIC1		ANKRD28
	SERBP1	DYNLT3		HSPA2
	TPD52L1	NMT1		ALDH7A1
	WDR13	ADAM10		HSPB1
	EIF1B	BCS1L		CDC37L1
	KIAA0020	C9orf116		TMEM87A
	ZNF503	MUM1		RP11-400F19.6
	ATP5B	CCT3		STPG1
	NT5C3B	DOHH		RUSC1
	MAGEF1	GOLGA5		FTO
	NCOR1	CTU2		EMP1
	NT5C	NFIC		TTC19
	TMEM42	NRBP1		CDK5RAP2
	ATP2B1	S100A10		ZFP64
	PHYH	CMTM3		KEAP1
	VDAC1	F3		MPST
	HDAC2	ARHGAP5		ZDHHC9
	TIMMDC1	CDK4		STK25
	ACAA2	C12orf29		PDLIM2
	WDR18	KIAA1279		GOLT1B
	ERI3	AK4		LEO1
	MTHFD1L	MRPS9		SYCE1L
	CCT2	ANXA1		ZNF287
	ALDH7A1	GALNT2		TOR1A
	WDR61	MBOAT7		GNPAT
	CD164	HSD17B12		RCE1
	SUMF2	B3GNT1		LAMA4
	SRSF11	RBM7		RNF187
	SMYD3	MRPS10		SPG20
	HSPA8	EFNB1		SETD6
	DRAP1	JAK1		PKIG
	GEMIN8	TRUB2		MOV10
	RPL36	EIF3J		FUBP3
	RAB18	TSTA3		SH3BP4
	GFPT1	PRMT1		GPR56
	DYNC2LI1	UBXN2A		DDX47
	TMEM106B	TSEN15		BTBD10
	CSNK1A1	DDX1		LTBP3
	NDUFS5	SHMT2		CXorf40B
	SUCLA2	TMED2		P4HB
	CD63	RPL4		RP11-14N7.2
	CLN5	TMEM5		PLK1
	PPP2CB	GTPBP4		BTD
	SPPL2A	APP		KPNA2
	ATP6AP2	IPO5		PRKAG2
	CCT8	TMEM248		TRIB3
	PPP1R15A	RPS6KA3		GALNS
	SLC10A3	RPS2		FAM65A
	REST	CCT2		RIC8A
	DARS	ARMCX2		PHACTR2
	JAGN1	C10orf54		RAP1B
	ZNF580	MOB4		PLIN3
	PSMA1	DDX56		ERCC3
	JOSD2	METTL1		VDAC2
	MFSD10	SPATA20		TMEM66
	TAGLN	MDH1		CDK16
	MRPL36	ELOVL5		PLRG1
	GNL3	ATP5B		APITD1
	SEC62	HSBP1L1		TGFBR1
	PEBP1	API5		ADK
	FKBP3	GOT2		FARP1
	TMBIM4	INO80C		LAMC1
	EIF3D	TADA3		SNAPC2
	MRPL3	TMEM106C		C12orf57
	VGLL4	STT3A		HDAC2
	UBE2V2	HNRNPK		TGIF1
	TMEM138	PRKCI		NMT2
	LAMP2	GPATCH4		SIGMAR1
	SMPD1	DTWD1		DEGS1
	RARS2	YIPF5		POR
	MOSPD3	CCDC71		TGFBI
	RAB11FIP1	DNAJB4		IFT57
	RPN2	DPCD		HRH1
	PLA2G16	PKM		EPS8L2
	CRADD	SLC39A6		GJA1
	PMAIP1	DKC1		AUH
	NUCKS1	KIF21A		GPX7
	PDZD11	SIGMAR1		ARMC8
	RPL24	TUBG2		TCEAL3
	OSBPL1A	AP1G2		ACBD6
	PYCR1	PIEZO2		RHOBTB3
	SPR	CNTROB		MTX1
	ZNF207	FBXO9		PIGV
	HSPD1	HIVEP3		AHI1
	DNAJC25	PSME3		UFSP2
	STAT3	MRPL37		MICU1
	SNAPC1	SCFD1		GPN1
	ZNHIT1	ACTN4		DARS
	ACADM	C11orf70		RABEPK
	HNRNPR	DALRD3		COPS7A
	C1orf198	NEK6		PPP2CB
	FN1	SAE1		RGS3
	UBE2D3	USP14		ADAM9
	SLC20A1	ANGPTL1		PROS1
	GMPPA	TCTEX1D2		COQ4
	IP6K2	LINC00094		RIN1
	MOCS2	RFT1		THOC3
	TNFRSF1A	DNAJC10		RABAC1
	WSB1	C2		RPL39L
	DHX29	TMX2		NGFRAP1
	EIF4A3	PES1		MIF
	TMEM91	UBA5		CHST2
	SERTAD1	PTS		TNIP1
	NEK6	EPHX1		AMD1
	MT-CO1	CHCHD3		MAD2L1
	GTF2H5	DPP3		RAB5A
	ARL6IP5	NIT2		ABHD5
	PAPSS1	HTATSF1		TMEM259
	RBP4	CBX1		EPSTI1
	HSBP1L1	GARS		EFNB1
	SMIM20	AKAP9		CRLS1
	PSMG1	ADIRF		LRRC42
	AGA	RAB8B		AGBL5
	LRRC41	TMEM87B		PSPH
	TROVE2	DYNC1LI2		LGALS1
	MT-CO3	EPN2		FAM189B
	OGFOD3	RP11-69E11.4		CERS2
	MT-ND4	TMEM106B		SRM
	SCOC	DDR2		LRRC57
	PTS	PDIA6		LRRFIP1
	PTPLAD2	TRMU		TJP1
	GGPS1	AIFM2		EPS8L1
	CPNE1	C10orf32		BHLHE40
	SAMM50	SLC22A18		ECHDC2
	FAM177A1	FYTTD1		SUN1
	PSMG2	TOMM40		PFKM
	SDC2	SIL1		CFB
	ZFAND5	DCAF13		RARS
	CMPK1	VAPA		TMX4
	EPHX1	SMARCD3		YIF1A
	SMAD2	PLAGL1		DFFA
	CCT4	NIPA2		DDX27
	HNRNPK	SEC31A		TMEM222
	IL10	CCDC104		CHPT1
	EIF3I	CCDC174		BCAS4
	MLF1	EBPL		RMDN3
	SMC2	ZFP36L2		TPGS2
	C14orf166	ANXA5		SCOC
	SF3B14	ERAL1		ACD
	RWDD1	MRPS17		BAIAP2
	DCTD	SDHA		VWA9
	CDK7	NPM3		STAU1
	GTF2E2	SOX4		MLF2
	THRAP3	SLC25A17		BBS4
	MYC	IDUA		PWP1
	EXT2	TM2D3		DOLK
	TPR	GNL2		SC5D
	BEX4	ALG1		TMEM175
	BCL3	SMYD2		LYPD1
	FAM63B	CARS2		AP1S1
	SYAP1	PHF23		CAMLG
	PHTF1	GINM1		MRPL10
	PHGDH	ARL16		C12orf44
	DCTN3	VDAC1		RHBDD3
	FIP1L1	KIAA1430		BCAT2
	TMX1	C14orf1		PRKRA
	FKBP1A	AHSA1		ZFR
	TCEA2	CNIH1		USP40
	UPK1B	DMAP1		GPT2
	PPP4R2	GALNT11		CSNK2A1
	DNAJA1	FUCA2		PAFAH1B3
	C17orf89	MAP9		PSMD9
	C3orf14	PLEKHA4		VKORC1
	SNUPN	WDR46		DTWD1
	PPP2R2A	ATL3		AAR2
	SLC22A18	CECR5		RAD51C
	HERPUD1	ERI3		RPL3
	TAX1BP1	GNAI1		MFSD10
	NDUFB6	TMEM161A		PACSIN2
	SSR1	APOBEC3B		CNN2
	DCTN6	ATP5A1		FAHD2B
	GNL1	DTD1		PLOD1
	KIAA1430	S100A6		ATXN10
	TMEM205	EGLN2		ORMDL3
	SLC40A1	BIRC5		GOLGA7
	EBNA1BP2	SLC39A14		WDR13
	IGFBP3	DHODH		CCSER2
	ALG2	NAMPT		TMEM42
	CCDC47	MSTO1		APOA1BP
	HSP90AB1	DDX50		AP2M1
	HYAL2	C1QBP		FAM127C
	DLD	BCAT2		TRIP10
	SLC2A4RG	DCUN1D4		CBX7
	XRCC6	HSPB1		GORASP2
	ISOC1	COPS7B		NOB1
	MFF	RDX		C19orf10
	LRRC59	FKBP1A		PDHA1
	LINC00667	SBDS		PLEC
	PLOD1	BTBD1		DUT
	OST4	MT1H		CTR9
	CALHM2	ILK		COG4
	PSMA4	FBXO25		HMOX2
	OSBPL9	TXNRD2		MSC
	FAM104B	ABCE1		STRADB
	P4HTM	FAM65A		C1orf35
	DCAF13	PMPCA		SERINC3
	MVB12A	PDCD6IP		SLC38A2
	TMEM5	WDR25		CAPG
	ISYNA1	HNRNPA2B1		CARS
	SEC61B	SLC25A22		SYPL1
	SRP54	GRAMD3		UCK1
	CUX1	NIFK		ALKBH5
	TMEM123	GLS		CCNB1IP1
	BCL7C	EBP		AHNAK
	SUGT1	MCAT		HSPA8
	GARS	SLC43A2		IGFBP3
	PPIE	KLHDC2		HSD11B1L
	NHP2L1	HBS1L		IQCA1
	RAB31	ATP10D		YWHAH
	MGST3	RBP4		RHOT1
	STX4	CDK10		SETD4
	GORASP2	MTFP1		MARS
	PGRMC2	MRPL32		REST
	MAP4	MFSD10		MTFR1L
	KLF10	RCE1		BCAP29
	MRPL37	RNF11		NAE1
	ANG	SPA17		ZNF622
	CASP4	PLRG1		PEX13
	HBP1	COMTD1		TMEM109
	GCC2	HDDC2		SP100
	KIAA1279	IKBIP		PPAP2C
	PLRG1	PRDX6		CXADR
	RANBP1	TUBG1		ZDHHC16
	IAH1	PRPS1		POLR1E
	ISCU	EIF3A		SAE1
	UBXN2A	ANXA6		PRDX4
	PRCP	FRAS1		RECQL
	ATP6V1D	ABCD4		GMNN
	PRKAR1A	ELOVL1		TMEM183A
	CBX3	MYL12A		CCNL2
	TIMM13	EIF3I		RINT1
	CDC37L1	COPG1		CCDC28B
	MYO1C	GAR1		ARCN1
	ZMPSTE24	ZNF668		BEX1
	C21orf59	YDJC		SLC30A9
	MAN1B1	GART		AIG1
	CNRIP1	COPS4		VDAC1
	CHMP5	ZNF7		HSPH1
	RCN3	MVP		CSRP1
	BOD1	ACSL4		CHID1
	HINT1	TTC19		PLOD3
	SERINC1	BLMH		MVB12A
	HNRNPC	PRPF31		C16orf80
	DHRSX	ANTXR1		IRF2BPL
	TADA3	RPP40		RAB13
	EMC2	EIF2B3		PEF1
	PTRHD1	FOSL2		CYP39A1
	TPGS1	TCEAL3		DNAJB9
	INTS10	STOML2		SMYD3
	FIBP	UBXN4		DXO
	THYN1	MICAL2		APTX
	PAPSS2	LARS		HOOK2
	NOTCH2NL	ZFYVE21		ZNF574
	DDX1	GATA6-AS1		HARS
	ATRX	BTD		CMBL
	CSDE1	NDUFS1		LAS1L
	MRPS6	CERS4		OGFOD3
	NAA20	RNF6		ERGIC2
	FEZ2	ST3GAL1		FAH
	MZT2B	PCYOX1		MCRS1
	PLOD3	TMED7		TMEM30A
	MMD	ACADVL		FBXO17
	DCTN2	DSC2		R3HCC1
	POLD4	TROVE2		GLO1
	TOR1A	NUDCD1		ADAMTS2
	PRRC1	CISD1		AP5M1
	PRPF40A	TRAP1		TMEM165
	UXT	POMZP3		TAX1BP3
	GRSF1	SPPL2A		FARSB
	PSMB1	ZNF148		LRRC41
	PSMC5	GPS2		FKBP1C
	CLIP1	KCNQ1OT1		DCTN2
	PPHLN1	TBRG4		RHBDD2
	HRSP12	PI4KB		CSRP2
	ALG14	RIOK1		ARMCX3
	GLRX2	FAM127A		TCEA3
	HOMER3	CDC123		LMF1
	METAP2	2002-09-01		TBL3
	TSTA3	SRPR		PGRMC2
	USO1	BSG		RAB18
	CLPP	DFFA		ACTN4
	TRAF4	UROD		MMD
	PSMD8	NREP		DYNC2LI1
	COX7A2L	HSP90B1		BOD1
	PAIP1	AIMP2		MPG
	PLK3	CAPN1		RFC1
	CCT3	USO1		RCAN2
	PDCD6	UBE2S		CDPF1
	THG1L	FAT1		KIF5B
	ADSL	BCAS4		DPCD
	IMP3	PPAP2A		N6AMT1
	NUP54	AFG3L2		FAHD1
	TMEM50A	PARP3		PSMG1
	WDR54	HMG20B		SHQ1
	BLOC1S4	CSTF2		JUP
	SREK1	HSP90AB1		CMAS
	GPBP1	COQ4		MAEA
	CCNDBP1	CPSF6		NFIX
	SARS	HSPG2		IGBP1
	TMEM39A	RPL39		MCAT
	KLF6	MPHOSPH10		SLC25A1
	TRAPPC4	PPP2R2A		TCEAL2
	RPS12	IMPDH2		SUMF1
	TAP1	MBTPS1		HOXB2
	MT-CYB	TOR1A		SFXN1
	ARID4B	SLC22A17		MTCH1
	TUBB4B	SKP1		NRSN2
	UNC50	PSMD1		PCMT1
	NDUFA11	MESDC2		FAM120B
	NDUFB5	SUCLG2		CD248
	POLDIP2	CNPY4		KLK1
	DNAJC19	IGFBP3		TTC3
	TIMM23	UBA3		TMEM187
	TSG101	CUL5		SLC36A4
	G3BP1	PELO		VPS37A
	YTHDF2	DNAJA1		BDH2
	CCDC25	CCDC127		GOT1
	SRSF9	MRPL53		RALA
	RNF167	NDUFA7		AP1M1
	MUM1	CRADD		CD109
	SMIM19	RAN		C19orf48
	SLC52A2	OGFOD3		CBX1
	TCTN3	C12orf23		ARMCX1
	SCAMP3	PEF1		FYN
	DYNLL1	TSPAN2		DPAGT1
	COPS5	KLHL5		MAP4K4
	COA4	SLC2A6		C11orf96
	EDF1	RAB6A		PNO1
	C11orf73	NEIL2		RPP25
	UBA5	MAPK3		GPS2
	RSL1D1	KRCC1		FDFT1
	GSDMD	PRKRA		LUM
	TMEM43	AARS		FOSL2
	DNAJC4	RABAC1		PSMD1
	GCLM	INPP1		S100A10
	MRPL14	KTI12		HSPA9
	TSEN15	EMC8		STRAP
	GTF2A2	SPTLC1		GSPT1
	HSPE1	FAM110C		CCDC50
	PLXNB2	ETFDH		C1orf21
	GPR137	SLC30A5		SRPX
	ZDHHC4	PRDX5		CYBRD1
	MBIP	YWHAZ		SHISA5
	SEC22C	WARS		ERLEC1
	FUNDC1	UBQLN2		RNF10
	SOX4	PPDPF		KPNA3
	ZFAND1	GOT1		WLS
	YY1	TFIP11		GCNT1
	RBMX	RUVBL1		TSFM
	RBMS1	SRGAP1		WBSCR27
	IL13RA1	CBR3		POLR2M
	BET1	RNF187		TP53I11
	CAPN1	CUX1		AMZ2
	C1orf122	2005-03-01		CRYZL1
	GPR108	ARPC1A		PITRM1
	ARMC10	TMEM185B		PIGG
	C16orf13	XRCC6		ST3GAL5
	COMMD8	DPH5		LRRC59
	MAT2B	GGPS1		TMEM185B
	ZNF226	VWA9		SCRN1
	TANK	TGIF1		EGLN1
	HEXA	ECHDC1		ZNF880
	KLHDC3	RBFA		AHCY
	WDR46	SDF4		FAM35A
	MCFD2	RECQL		UBAC2
	MRPL19	NCOA7		PDE6D
	CRYZL1	MCRS1		DNAJC30
	ODC1	GRHPR		ARL1
	C1QBP	PRRC2C		GIPC1
	ACP1	HSD11B1		CLPTM1
	NUP37	LYRM1		HBS1L
	GOLGB1	CLCC1		TRIM69
	HTRA2	MRPL4		SMAGP
	MIR22HG	ACO2		B3GALNT1
	FXR1	MTHFD1		TUBA4A
	COPG1	CARS		MKRN2
	MCTS1	OSBPL9		LDHB
	TMEM243	FTSJ1		NFYB
	PELO	GORASP2		PIGX
	ANXA7	GALE		MGARP
	CELF2	TBCE		CLPX
	NOB1	MSC		FECH
	TAF1D	CPQ		PPP1CB
	MPV17	COPS5		CASP6
	PIH1D1	COA7		USP14
	PSMC3	IMMT		ACTR10
	NPEPPS	MLF2		SPSB1
	EPB41L4A-AS1	NUDT16L1		STMN1
	NDUFA10	DST		DEXI
	EIF2S2	TMED3		DYNC1LI1
	SLC39A3	SMARCB1		SEC61A1
	PSMA2	ANKS3		THG1L
	SRP14	SEC13		ZFYVE21
	BCLAF1	AKR7A2		DKFZP761J1410
	TRIAP1	NT5DC1		ECSIT
	CIRBP	TCP1		RHOT2
	BRIX1	NT5C		ALDH3A2
	SHMT2	THRAP3		CCT3
	PSMC2	HOXB4		KATNBL1
	2005-03-01	ARL1		PTPLB
	TCF25	MLTK		TTC8
	EIF4E2	EIF3F		EIF2A
	UBL7	PPP2R1B		2009-09-01
	EIF2S3	SUMO2		GOLPH3
	MORN2	SLC25A3		CDC20
	CALM2	SMU1		TOE1
	HTATSF1	ACAD8		ADAM15
	SNHG8	ENAH		BMP4
	GLB1	OLA1		ZNF771
	PSMB7	RFTN1		GSTA4
	CNIH4	ELP6		CLSTN1
	SYF2	UBE2E3		PSMA2
	SNF8	VARS		2003-03-01
	YIPF4	DLGAP4		DNAJC10
	ZNF32	OSMR		FBXL5
	TOR1AIP2	COPRS		GNB5
	UQCRC2	LMAN2		ATG9A
	PNISR	TMF1		THAP1
	SQSTM1	ZNF326		HRAS
	PSMD6	CASP6		GINM1
	ACBD6	TMEM138		TMEM39A
	ZFPL1	SNX9		CPSF3L
	THOC6	ATP6V1D		SH3YL1
	KDSR	DHX29		ELP5
	SERTAD3	CTNNA1		KAT5
	MSRB2	FKBP14		DLD
	C11orf74	SNX10		SPTAN1
	TMEM242	B4GALT7		PMPCB
	SMYD2	CSNK1A1		WRB
	CCM2	HDAC7		WDR25
	MAP3K7	PHAX		ESYT1
	APOBEC3C	TTC3		GLUD1
	CCDC127	FAHD1		TSNAX
	ANAPC13	GPR108		SERPINB8
	QDPR	FEZ2		LPP
	RAB14	ATP13A3		ELOVL5
	RPL26L1	EIF4A1		FDXR
	SMARCB1	PGRMC2		SRGAP1
	MSRA	FARSB		ZFAND1
	PRCC	MRPL19		PDZD11
	MVP	UBA2		NDUFS1
	GOLGA7	BAD		SDHA
	TMF1	RARRES3		CDKN2AIPNL
	ALDH3A2	MMP14		MGAT2
	SLC30A5	GMPS		NRBP1
	ATP5D	NFE2L2		ARL6IP5
	MALSU1	AP5M1		HSPBP1
	CDC16	HOMER3		TELO2
	MRPL40	TTC14		RNH1
	TXN	ALDH6A1		ARL3
	IER3	MRPS35		DRG2
	TMEM115	EFHC1		POMGNT2
	XIST	COPS3		SLC25A36
	XRN2	CCT5		PUSL1
	ZFYVE21	ARAF		NIPAL3
	PWP1	DNAJC25		RBM7
	PNPLA8	THAP4		NPM1
	HEBP1	EIF4H		PARP12
	ATF1	GRSF1		ERAP2
	ELOVL1	NIPSNAP3A		CAP1
	GLRX3	VDAC2		PLA2G12A
	MRPL27	GNL1		GSDMD
	KATNBL1	GNG10		FAM177A1
	DHRS1	MFAP1		WDR54
	CPNE3	KTN1		CUTA
	TIMM21	THUMPD3		GSKIP
	ADAM15	MCEE		TMED9
	NDFIP1	P4HB		POFUT2
	GALNS	EIF4A3		AKAP9
	PIGX	ZNF580		PET112
	VCP	ACTR1B		ANXA4
	EMC3	PSMB5		C18orf8
	CHMP2B	NUDT15		NOMO1
	MRPL45	C3orf14		PSMC6
	TM9SF2	ST6GALNAC4		TUBG2
	CDK16	SAMM50		ZNF580
	CNOT2	STAU2		TMEM181
	NDUFC2	TIAL1		HSPB7
	SEC61A1	YIPF2		RRP9
	EWSR1	AP2B1		HDLBP
	GDI2	TSN		C12orf23
	GALNT11	TOR1AIP2		FBXO25
	ETHE1	MPG		BMS1
	LINC00998	MORN2		EMC9
	CPSF3L	ATPAF1		SLMO2
	SUCLG2	PPP2R5E		RNF34
	TIAL1	CUTA		AKR1B1
	WDR34	MRPL39		GGPS1
	ENO1	YIPF3		SLC35A2
	TMX2	MAFF		TMX2
	SEC61G	WASL		TMEM68
	DDRGK1	AAMP		SEC13
	GRHPR	SAMD9		UBFD1
	TMED1	SLC39A3		DHCR24
	SIGIRR	TIMM21		BFAR
	RUVBL2	CDK7		ISCA1
	SLBP	PRPF40A		HM13
	GTF2F1	ALDH18A1		USP10
	AHCYL1	PEA15		C10orf35
	DYNC1LI2	SLC10A3		HSP90AB1
	AHSA1	SND1		APBB1
	URM1	PDHX		AK3
	NIFK	IL13RA1		AAGAB
	AIMP1	C1orf131		RB1CC1
	CLPTM1	TOMM5		NARS
	SRSF4	HNRNPH3		SLIT3
	TRUB2	C7orf49		NRBF2
	OBFC1	BBX		VPS51
	GGNBP2	DRG1		ATAD3A
	TMEM261	C11orf24		IDH3A
	COMMD6	KLF9		CDC42EP2
	GALK1	ZMPSTE24		SCARB2
	FBXL5	PUF60		GPR133
	UBE2J2	ANKRD17		SACM1L
	OXA1L	TRAF4		MTRF1L
	METTL5	PPWD1		DRG1
	PEF1	METTL2A		TNFRSF21
	EGLN1	VIMP		FAM210B
	JKAMP	ATP2B1		POLR2C
	CNOT7	RAB2A		NT5DC1
	TMED7	FAM63B		SMPD2
	ATL3	PXK		EMC10
	HNRNPH2	TPR		TRAP1
	METTL1	HN1L		EFHC1
	ZCRB1	XRCC5		WDYHV1
	B4GALT7	SARNP		DUS3L
	DNAJB6	GNB5		EIF4A2
	C1orf86	SRP72		TSEN34
	MRPL33	RGS16		NCAPD2
	UBTD1	SRD5A3		CLDND1
	RHOB	TJP1		PTTG1
	RAB5A	ANKRD13A		GNL1
	SYNCRIP	SMARCC2		AP000350.4
	DGUOK	IFITM3		ATG4A
	CCS	PPP2R1A		SDC4
	RRBP1	DECR1		DPP3
	NSMCE1	PISD		DDX1
	HNRNPA2B1	CCDC85B		MNAT1
	SSB	YTHDF2		ARFGAP3
	ARL16	ACOT7		AEN
	CCDC50	LY6E		GNL3
	NOP16	NDUFAF4		NDUFAF1
	BLOC1S6	NAALADL1		MUS81
	C8orf82	SERINC3		TSPAN3
	CCT7	TNFRSF8		SRPK1
	AASDHPPT	SLC37A3		SRD5A1
	MICU2	SRSF1		EIF2B2
	DNPEP	MOCS2		SEC63
	TMEM141	HDAC10		EPHX1
	GLTP	RNF34		TMEM115
	MRPS35	PML		ADSL
	GSKIP	SPTSSA		NOC4L
	PAICS	PHLDA1		FBXO22
	NPM3	RANBP1		COPB2
	NFKBIA	DCAF6		POLE3
	OSTM1	POLR2C		TOR1AIP2
	HNRNPDL	WDR43		LPAR5
	CRIPT	CD276		NPEPPS
	SCCPDH	DNAJB9		SNAP47
	SRPRB	SLC2A4RG		CAND1
	PNPLA2	BANF1		TBC1D7
	HSPBP1	CRAT		CDK6
	EIF2A	NIPSNAP1		ABCD4
	NUDT9	RRM1		FLOT1
	HNRNPD	RPL26L1		PIGK
	SRP9	DPM1		ACAD9
	RABGGTB	STIP1		IFRD2
	COPS3	SSR2		NELFE
	C6orf203	MTFR1L		E4F1
	TOMM22	C1RL		STYX
	CAMTA1	ANXA11		TYW5
	CASP6	PTTG1		OAS3
	COPS7A	KIF1C		RNF167
	MXD4	BNIP3		HEBP2
	ALKBH5	GSDMD		CTSK
	MRPL18	RWDD4		SCFD1
	NEAT1	SLC35A4		UBA5
	RAB11B	N6AMT2		TSSC4
	USP16	SLC44A2		CIAPIN1
	ELP5	MECR		ATP5C1
	MEAF6	CLTB		CASP3
	SNW1	DLAT		TSC22D3
	NFYB	IFI16		MMP23B
	NEU1	LINC00665		TM9SF3
	TXNRD1	PHB2		LAPTM4A
	STUB1	MTX2		TCP1
	ASNSD1	DNALI1		SAMM50
	FBXO25	SSH3		SPATC1L
	ACTR1B	COBLL1		GBP3
	GAS6	POLDIP2		RP11-220I1.1
	COA3	UBAP2L		LHFP
	TUFM	ZDHHC13		DAP
	MRPS18B	C9orf64		GTPBP4
	TCEAL1	ALKBH5		CLK4
	ZNF148	AHNAK		LMO7
	GTPBP8	TNPO1		ADD3
	EBP	USP47		PTDSS2
	UBA3	IFITM2		SLC30A5
	SF3B2	CLN5		TXNDC9
	NDUFAF1	USP11		SEPN1
	SLC38A2	E2F6		GINS2
	AAMP	FBXO3		TAF9B
	N4BP2L2	CDKN3		RFTN1
	CTNNA1	TWISTNB		S100A6
	TAF10	LUZP1		TUBA1A
	LGALS8	CHID1		TK1
	TMEM11	CLDN1		CCM2
	PEA15	G6PD		DIABLO
	ZFR	RNF14		NRAS
	FBXO9	TMEM234		IFIT5
	SCYL1	TMEM87A		YWHAE
	MCEE	PDIA4		RCHY1
	PAK1IP1	PPP1R12A		TERF2IP
	ADSS	UNC50		GLTPD1
	OS9	PPP2CB		MAGEH1
	TM9SF3	NCOR1		YAF2
	PCBP1	NME4		CLCC1
	RIC8A	DPH2		GALE
	BCAP29	ACOT9		MMP14
	EMC10	KDELR1		MAP7D1
	SET	HAUS7		ILF2
	RNF10	CSRP2		EID1
	SMC3	TRIQK		NMRAL1
	PSMD2	MPP5		LEPROT
	WBP4	ZNF32		SPRYD7
	KMT2E	TBC1D1		UBALD1
	PLXDC2	YY1		EVI5
	NUDCD2	RNASEH1		ELAVL1
	RBCK1	SF3B1		SKP1
	NDUFC1	PCSK7		LRRC40
	SLTM	FH		PJA2
	TWISTNB	CLDN15		HSPA13
	SLC43A2	XPOT		CRADD
	HARS	PRKAG1		HDAC5
	ERGIC1	UBB		ITFG1
	FH	GPKOW		DYM
	MRPS23	BTG3		NOP56
	ZSWIM7	LPCAT4		KANK2
	POLR1C	CBX5		UBA2
	DDX50	SYPL1		FBXW2
	SLC25A1	ARF5		PTN
	MRPL15	KPNA2		TMUB1
	DNAJC8	AAED1		PBK
	QARS	ODF2		RSRC2
	SF3B1	CCDC84		DHPS
	ARFIP2	EIF4B		GMPPA
	TMEM147	GBP2		MRPS2
	C8orf33	PSMD5		TMEM203
	MATR3	MLYCD		COPS4
	TUBG1	STRAP		MAPKAPK5
	PHAX	ICMT		AP1S3
	BNIP3L	EXOC1		PRR24
	EIF3J	COPS7A		ACTL6A
	NME1	PIGX		WDR6
	SUMF1	TIMM17A		ELOVL1
	NRBP1	ARL3		PHTF1
	SPAG7	SERBP1		SREK1
	TIMP2	FKBP9		MECR
	MRPS7	VPS26B		TMEM161A
	SLC50A1	GPR180		PRMT5
	CAST	C18orf32		PSPC1
	CAPZA2	PSMC3		CDCA3
	RAB8B	PTDSS2		CCNDBP1
	FDFT1	LDOC1		SMARCE1
	DPAGT1	MOK		ECM1
	STK16	PACSIN2		ATP5SL
	SNRNP27	DAP		TBC1D25
	HADHB	CCDC47		BSDC1
	YME1L1	HNRNPAB		MAP7D3
	GLRX5	EIF2AK1		CENPV
	C1orf123	LAS1L		HIST1H2AC
	MRPL50	SNX1		FAM98A
	DLGAP4	PPME1		PGM2
	KNOP1	DDX52		DNAJC25
	DNAJC30	BBS2		PPHLN1
	MMAB	FCHO1		ARSA
	PHF23	WRB		EMD
	RAB6A	TOB2		PRPF4
	NSRP1	PRMT6		POMGNT1
	ZFAND6	CCT7		FADD
	MED11	DNAJC17		LRRC47
	LCMT1	MRPL17		HYLS1
	MRPS10	PAFAH1B1		HS2ST1
	HMG20B	SPG7		MRPL4
	STAU1	DDX49		CPNE1
	PRPF31	METTL9		ANG
	UBE2R2	HIAT1		TGM2
	PBDC1	AMD1		STT3A
	PPA2	AHCYL1		EBPL
	PPP1R12A	TP53RK		ALDH18A1
	LRRFIP2	PHF20L1		ZNF664
	NDUFV1	IBTK		EMX2
	TXNDC9	CRELD1		DUSP4
	CYB5R1	AMZ2		RUVBL1
	RER1	CDIPT		GUK1
	HMGN3	TBC1D20		MRPL45
	EIF5B	MINA		EIF2B3
	CCAR1	MRPS2		LINC00162
	MFAP1	AIFM1		NFKBIL1
	CBX5	OGG1		EIF4G2
	NDUFA8	CPNE1		PPP1CC
	CLIC3	PPP4R1		C7orf49
	DNAJA2	APPBP2		TASP1
	NR1H2	METAP2		TRAF3IP2
	ALAS1	PREPL		DEAF1
	FNTA	SDF2		HIAT1
	DCAF6	DUT		ASH2L
	APEH	WDR45		PCGF2
	MRPL39	OFD1		C11orf24
	ARAF	CHCHD4		PPM1G
	NIPA2	HSPE1		ABHD14B
	STOM	PPAPDC1A		VANGL1
	SNX17	KNOP1		LUZP1
	BRE	MRPL36		TSR3
	ST3GAL1	ALG8		BZW2
	IFT52	PIK3C3		KIAA1430
	TSPAN31	MAST4		SLC35A5
	SMARCE1	SEC22C		DTD1
	PDE4DIP	CDC42BPA		CAMK2D
	ACTN4	PDZD11		IFT20
	UTP11L	VEZT		OSTM1
	DFFA	LUC7L		SDF2
	DDX24	WDR1		PPP2R5A
	CNN2	NOC2L		UGP2
	TMEM126B	DPH7		CCDC6
	TGFB1	CENPN		2002-09-01
	ANKRD37	TAP1		CCDC127
	PEX13	SARS		GDE1
	UBE2H	ARL6IP1		EIF2B1
	METTL21A	SNAP47		ATF1
	DGCR6L	LTBP3		CCDC47
	NCK1	PDAP1		HYI
	TIPRL	NOL11		CISD1
	NUTF2	VRK2		SDF4
	USP11	TM9SF3		SPATS2
	NONO	HNRNPC		DYNC1LI2
	LMBRD1	CYB561		LDHA
	TBPL1	ERBB2		TTC5
	GOSR1	HDAC2		VIMP
	HAUS1	HSD11B1L		MRPS9
	ITGB1	ELAVL1		IMPDH2
	GAR1	VCL		HOMER3
	ZDHHC16	SNX4		MYC
	FOXP1	MCMBP		WBSCR16
	HP1BP3	SAFB		SUGT1
	PQLC3	UBL7		CAMK2G
	SEPW1	PABPC4		TBL2
	UBE2I	TEX264		RAF1
	ISCA1	TMEM39B		GGH
	SDHD	SBNO1		DCAF10
	TSC22D4	CALM2		OGFOD1
	SLC35C2	POLR1E		TEAD4
	MPHOSPH8	C19orf25		TMEM5
	TMEM176B	NOP2		PRPS2
	EMILIN2	RHEB		AKIRIN1
	FLNA	NPEPPS		RAB6B
	ITPA	RPP14		CNP
	CYHR1	PHB		ATF2
	ZNF146	ARHGAP12		TIMM50
	DDX5	MSMO1		WDR45
	WIPI2	ARPC5L		TIMP1
	ACTL6A	VPS25		LRWD1
	EGLN2	SUPT7L		H1F0
	ALG8	RPS25		SMAD2
	TSN	KPNB1		SUMF2
	THOC2	DTYMK		GPR137
	MRPL1	ANTXR2		LMAN2L
	R3HCC1	NUDT5		PLA2G2A
	DHPS	PEX13		ACSL3
	LGALS3	TCF7L2		ARL2BP
	G0S2	CCNB1		EBNA1BP2
	PRPSAP1	C6orf132		TMEM242
	COX11	MPST		POLDIP2
	STK25	AGBL5		PHB2
	FAM120AOS	IMPA1		TPX2
	CPSF6	EIF2S2		ANKRD39
	RRAGC	POLR3D		NR1H2
	MCMBP	FLOT1		METAP2
	RIPK2	PLEKHA1		TMCO1
	VTA1	AP1S1		AAED1
	YIPF6	KDM5B		GTF2H1
	NDNL2	IDH3A		CYB561
	HIGD2A	LAMC1		TRADD
	IK	ATP5C1		PPIL4
	ATIC	CKS1B		ZNF37A
	TMEM256	ACAD9		ANKRD13A
	SAE1	RBM45		FARSA
	MRPL9	MTA3		FASTKD2
	EIF2B2	ITGA5		TXNL1
	BHLHE40	ACSL3		CBX5
	RALBP1	LIF		TUBE1
	NARS	ADCK4		TADA3
	IFRD2	MOSPD3		CRELD1
	TBCA	PARK7		CETN2
	SSRP1	RRS1		CHMP2B
	GTPBP4	SUMF1		C14orf1
	SDHA	HSF1		BEX2
	MAD2L1BP	TIMM13		LTV1
	CD46	NDRG2		SMC6
	MRPS18A	EWSR1		CYB5R1
	XPNPEP1	CPNE3		RDX
	DTD1	C1orf123		CCS
	SON	ACIN1		MRPL2
	RHBDD3	MFSD2A		CENPW
	RNF115	IARS2		RRAS
	MRPS22	R3HCC1		ROR2
	TCEA1	NDUFS5		MUM1
	AHNAK	HRSP12		FBXO3
	MTSS1	HMGB3		GLRX5
	MT1F	CAPRIN1		GALNT10
	ATP6V1E1	RSF1		RAB14
	DDX18	UBE2L3		G6PD
	CCDC174	RPL10A		CCNB2
	SGK1	TMEM176B		GORAB
	FADD	P4HTM		TACO1
	DDX17	JKAMP		CKS1B
	TMEM176A	EMC1		ASF1A
	PIGC	TMEM128		EIF1AX
	TRNT1	KDSR		PMP22
	FAH	SRSF4		WEE1
	NDUFAF2	SSRP1		ERI3
	MEA1	CSTF1		DYRK4
	PIGK	MRPL12		TCEAL4
	LUC7L3	LSM1		C18orf32
	DUSP12	CPSF3L		INSIG2
	PPP1CB	LAPTM4A		C1orf109
	NIPSNAP3A	MIS12		C10orf32
	PRPF18	RAB7L1		DSP
	TMEM101	GPS1		MRPL48
	SNRNP40	MTERFD1		PNPLA8
	FYTTD1	KBTBD4		TRIM4
	ZDHHC6	OCIAD1		MLST8
	RABEPK	CNOT7		PCNP
	RING1	SNRPE		STK16
	RSU1	CCT4		SETD3
	TNIP1	LRWD1		WDR1
	KEAP1	GPR89A		BDKRB1
	GOLGA4	MINPP1		FBXO9
	MRPL10	LMAN2L		ZDHHC13
	CTBS	THAP3		HBP1
	EIF4B	WDR12		ACSL4
	NMRAL1	TSEN54		URM1
	MTFR1L	EMC4		ABCB8
	LUC7L	GLRX2		BNC2
	MBOAT7	FIP1L1		TMEM248
	SNRNP70	VPS16		RP11-244H3.4
	PMPCA	SEC61A1		NOLC1
	C21orf2	PPP2CA		CD164
	NABP1	TEAD4		PPP1R12A
	VPS72	RAB1A		EPOR
	RPF1	ACTR10		C9orf64
	COQ9	NUDC		AFAP1
	ERP44	DEGS1		WARS2
	MED8	LGALS8		RNF115
	FUBP1	GAMT		ZBTB20
	TMEM203	SLC41A3		TEN1
	DDIT4	MYCBP		VASN
	ACSL3	ANXA7		CLCF1
	CTDSP2	MPI		NECAB3
	QTRT1	WDR61		MAP3K7
	GOLPH3	FBXO21		RAB27A
	TOMM20	EIF2D		TYMS
	UBA2	CMBL		C1orf27
	MRPS9	PIGG		TSPAN6
	EIF2B4	AAGAB		DDX50
	PSMD1	HNRNPM		CDK4
	PHF20L1	SLC35B4		BUB3
	LTV1	HMGA1		CCNC
	CBX1	PTPN11		NUDT9
	C7orf49	NONO		MRPS35
	ROGDI	SLC50A1		SNX9
	WDR1	TMEM14B		QTRT1
	LARP7	CNPY2		METTL13
	C2orf47	UBTD1		TNFRSF1A
	PRKAG1	PSMD14		RNF25
	EMD	NRP2		AURKA
	ELP6	PRMT7		MICU2
	ARSA	TRAM1		STK17A
	ACOT9	GSPT1		ANKRD13C
	RBM25	URM1		ATP5B
	CXCL2	SMIM14		CSNK1D
	SNX4	MTAP		XAB2
	THAP7	YARS2		PEX3
	WHSC1L1	HACL1		SAMD9
	HIAT1	GCLM		KPNA1
	ZDHHC3	MRPL3		MRPS27
	EIF2B3	GMPR		CDK5
	ACO2	CCT6A		G6PC3
	HDGF	DCTN2		PXK
	MRPS2	WLS		PRDX5
	MAPK1IP1L	MANF		NEDD1
	USP14	OGFOD1		UBB
	SRP68	RPS18		UCKL1
	GSTM4	APOO		SLC25A37
	NEMF	SCAP		APPBP2
	LEPROTL1	ILF2		NSFL1C
	TRAPPC2P1	PPP1CB		MDH1
	DYRK4	LDLRAP1		PSMD3
	CCDC91	DHRS7		GMPR
	DNAJC2	RPRD1A		FTSJ1
	ABHD14B	EIF2B4		STK38L
	SRPR	ERCC2		HMGXB4
	TAF11	FAM216A		C7orf55
	ECSIT	EHMT2		CYTH2
	PIGF	PMPCB		RNF8
	SNX6	FAM45A		PISD
	RUVBL1	PLEKHF1		OXSR1
	MAP7D1	NDUFV1		ACTG1
	HSF1	UBE2E2		EML3
	COMTD1	TTC8		OSTC
	APPL1	PABPC1		YBX3
	EIF2AK1	ZFAND5		TTC37
	SPOP	TGM2		IMPA1
	TMUB1	DXO		BCS1L
	PIGH	ALAS1		RAB2A
	HMGCL	TBL2		MLTK
	NABP2	RHBDD2		METTL3
	CWC27	TMEM177		TBC1D17
	TMEM223	CA11		TUBB
	NIT1	SUCLG1		ZMAT3
	PSMG4	PLOD3		HMGN4
	C1D	ZC2HC1A		SSBP2
	SDAD1	SNRNP70		ALG14
	GNL2	EIF3L		MRPL50
	HAT1	COMMD8		INTS12
	RBM23	PPHLN1		LEPROTL1
	KPNB1	APPL2		CCT7
	SND1	SFXN4		MCMBP
	GNPAT	MTG1		SHOC2
	ZNF22	FUZ		PEX19
	C19orf48	GGCT		ELP2
	ERO1L	SLC30A1		C9orf89
	NKTR	CSNK2A1		RPN2
	RALA	MAN1A1		APOBEC3C
	FARSB	PPOX		LDLRAP1
	MRPL42	EID1		MTUS1
	MPHOSPH10	TGFB3		CLIC1
	WBP11	POLR2B		ARFIP2
	CCNL2	USP39		RRM2
	USP48	YBX3		TRMT10B
	PES1	EIF5		ENO1
	DTYMK	THOC2		CDKN2C
	ALDH1A1	FUBP3		POLR3C
	COQ5	SET		RPP14
	HN1L	RBL2		PDCD6IP
	ERAL1	AP3D1		NDRG3
	RNFT1	NOLC1		FBXL12
	MCRS1	COPA		CHMP5
	VPS51	ADPRHL2		SH3GLB1
	CYTH2	ATRX		SERGEF
	GMFB	MAP3K7		CENPF
	TARS	SPATA33		LEMD2
	PGK1	DDX3X		GOPC
	TGFBI	GLB1		HMGB3
	COPA	THYN1		PPME1
[truncated: 1,232 more rows]

## Sheet: Table S7
	Table S7: Top ten markers that define cancer-associated fibroblast clusters via differential expression features against all cell types.
	iCAF1 markers
	DCN	LUM	FGF7	FBLN1	COL3A1	IL6	CHI3L2	CXCL12	C1R	APOA1
	iCAF2 markers
	COL8A1	MAOB	TNXB	AQP1	THY1	CPA4	PLA2G2A	UPK3B	CALB2	HP
	myCFA1 markers
	TPM2	ALDH1A2	TAGLN	PDLIM1	UCHL1	TPM1	CRYAB	S100A16	KRT8	CNN3
	myCFA2 markers
	COL6A3	TNC	DIRAS3	CD70	SLC22A3	F2R	DKK3	IGFL2	TIMP3	CDH2

## Sheet: Table S8
	Table S8: Markers that distinguish cancer-associated fibroblast clusters via differential expression features.
	# Find all markers distinguishing cluster iCAF1 from clusters iCAF2, myCAF1, myCAF2
	iCAF1
		p_val	avg_log2FC	pct.1	pct.2	p_val_adj
	RPL9	1.05132e-255	-5.67317	0.219	0.966	1.21406e-251
	NME1-NME2	1.23405e-221	-4.13311	0.061	0.753	1.42509e-217
	RPS10	3.50458e-215	-5.40845	0.138	0.852	4.04709e-211
	RPL21	5.67128e-211	-7.07045	0.082	0.748	6.5492e-207
	RPL17	6.42228e-200	-5.18812	0.228	0.913	7.41644e-196
	# Find all markers distinguishing cluster iCAF2 from clusters iCAF1, myCAF1, myCAF2
	iCAF2
		p_val	avg_log2FC	pct.1	pct.2	p_val_adj
	IGLL5	1.11995e-305	3.83667	0.787	0.009	1.29332e-301
	EEF1G	1.50996e-305	3.92776	0.757	0.005	1.7437e-301
	RPS26	3.64901e-297	6.68276	0.996	0.085	4.21387e-293
	RPL21	1.28158e-279	6.22933	0.996	0.102	1.47997e-275
	RPL36A	4.35998e-274	5.46524	1	0.11	5.03491e-270
	# Find all markers distinguishing cluster myCAF1 from clusters iCAF1, iCAF2, myCAF2
	myCAF1
		p_val	avg_log2FC	pct.1	pct.2	p_val_adj
	MT-CO3	8.52937e-30	-4.06772	0.553	0.998	9.84971e-26
	MT-ND1	1.94946e-28	-4.27483	0.383	0.987	2.25123e-24
	MT-CO2	2.44051e-28	-3.73339	0.66	0.999	2.81829e-24
	MALAT1	3.26567e-27	-4.10994	0.745	0.995	3.77119e-23
	C1R	6.40996e-27	-4.33389	0.426	0.99	7.40222e-23
	MT-ND4	7.43756e-27	-3.27537	0.638	0.999	8.58889e-23
	# Find all markers distinguishing cluster myCAF2 from clusters ICAF1, iCAF2, myCAF2
	myCAF2
		p_val	avg_log2FC	pct.1	pct.2	p_val_adj
	HBB	1.18784e-203	3.92677	0.874	0.031	1.37171e-199
	CLDN4	5.33643e-132	2.73232	0.602	0.023	6.16251e-128
	IFI44L	4.30452e-110	3.81703	0.65	0.043	4.97086e-106
	LAMC2	4.70995e-102	2.54835	0.447	0.015	5.43905e-98
	HBA2	3.20022e-93	1.80797	0.359	0.008	3.69562e-89
	CCNA1	1.34245e-92	3.97512	0.485	0.025	1.55027e-88
	# Find all markers distinguishing cluster iCAF1 from iCAF2
		p_val	avg_log2FC	pct.1	pct.2	p_val_adj
	RPS26	2.5859e-295	-7.63667	0.075	0.996	2.9862e-291
	EEF1G	1.27015e-289	-4.58302	0.002	0.757	1.46677e-285
	IGLL5	3.54821e-289	-4.06351	0.007	0.787	4.09747e-285
	RPL21	3.64671e-288	-7.63938	0.082	0.996	4.21123e-284
	RPL36A	5.10195e-274	-5.94696	0.099	1	5.89173e-270
	FABP5	1.36639e-251	-5.00017	0.006	0.684	1.57791e-247

## Sheet: Table S9
	Table S9: Inference and analysis of cancer-associated fibroblasts-cancer cells communication from single-cell data using CellChat.
	ID	source	target	ligand	receptor	prob	pval	interaction_name	interaction_name_2	pathway_name	annotation	evidence
	1	iCAF1	myCAF2	TGFB1	TGFbR1_R2	0.000668108	0	TGFB1_TGFBR1_TGFBR2	TGFB1 - (TGFBR1+TGFBR2)	TGFb	Secreted Signaling	KEGG: hsa04350
	2	mac2	myCAF2	TGFB1	TGFbR1_R2	0.00169601	0	TGFB1_TGFBR1_TGFBR2	TGFB1 - (TGFBR1+TGFBR2)	TGFb	Secreted Signaling	KEGG: hsa04350
	3	myCAF2	myCAF2	TGFB1	TGFbR1_R2	0.0018343	0	TGFB1_TGFBR1_TGFBR2	TGFB1 - (TGFBR1+TGFBR2)	TGFb	Secreted Signaling	KEGG: hsa04350
	4	mac4	myCAF2	TGFB1	TGFbR1_R2	0.00161271	0	TGFB1_TGFBR1_TGFBR2	TGFB1 - (TGFBR1+TGFBR2)	TGFb	Secreted Signaling	KEGG: hsa04350
	5	iCAF2	myCAF2	TGFB1	TGFbR1_R2	0.00142647	0	TGFB1_TGFBR1_TGFBR2	TGFB1 - (TGFBR1+TGFBR2)	TGFb	Secreted Signaling	KEGG: hsa04350
	6	T	myCAF2	TGFB1	TGFbR1_R2	0.00209267	0	TGFB1_TGFBR1_TGFBR2	TGFB1 - (TGFBR1+TGFBR2)	TGFb	Secreted Signaling	KEGG: hsa04350
	7	ep3	myCAF2	TGFB1	TGFbR1_R2	0.00116427	0	TGFB1_TGFBR1_TGFBR2	TGFB1 - (TGFBR1+TGFBR2)	TGFb	Secreted Signaling	KEGG: hsa04350
	8	iCAF1	myCAF2	TGFB3	TGFbR1_R2	0.000466992	0	TGFB3_TGFBR1_TGFBR2	TGFB3 - (TGFBR1+TGFBR2)	TGFb	Secreted Signaling	KEGG: hsa04350
	9	iCAF2	myCAF2	TGFB3	TGFbR1_R2	0.000402397	0	TGFB3_TGFBR1_TGFBR2	TGFB3 - (TGFBR1+TGFBR2)	TGFb	Secreted Signaling	KEGG: hsa04350
	10	iCAF1	myCAF2	GDF15	TGFBR2	0.0050479	0	GDF15_TGFBR2	GDF15 - TGFBR2	GDF	Secreted Signaling	KEGG: hsa04350
	11	ep1	myCAF2	GDF15	TGFBR2	0.00289061	0	GDF15_TGFBR2	GDF15 - TGFBR2	GDF	Secreted Signaling	KEGG: hsa04350
	12	ep2	myCAF2	GDF15	TGFBR2	0.00268933	0	GDF15_TGFBR2	GDF15 - TGFBR2	GDF	Secreted Signaling	KEGG: hsa04350
	13	myCAF2	myCAF2	GDF15	TGFBR2	0.00271742	0	GDF15_TGFBR2	GDF15 - TGFBR2	GDF	Secreted Signaling	KEGG: hsa04350
	14	ep3	myCAF2	GDF15	TGFBR2	0.0101165	0	GDF15_TGFBR2	GDF15 - TGFBR2	GDF	Secreted Signaling	KEGG: hsa04350
	15	iCAF1	iCAF2	GDF15	TGFBR2	0.00481575	0	GDF15_TGFBR2	GDF15 - TGFBR2	GDF	Secreted Signaling	KEGG: hsa04350
	16	ep1	iCAF2	GDF15	TGFBR2	0.0027574	0	GDF15_TGFBR2	GDF15 - TGFBR2	GDF	Secreted Signaling	KEGG: hsa04350
	17	ep2	iCAF2	GDF15	TGFBR2	0.00256537	0	GDF15_TGFBR2	GDF15 - TGFBR2	GDF	Secreted Signaling	KEGG: hsa04350
	18	myCAF2	iCAF2	GDF15	TGFBR2	0.00259216	0	GDF15_TGFBR2	GDF15 - TGFBR2	GDF	Secreted Signaling	KEGG: hsa04350
	19	ep3	iCAF2	GDF15	TGFBR2	0.0096535	0	GDF15_TGFBR2	GDF15 - TGFBR2	GDF	Secreted Signaling	KEGG: hsa04350
	4449	myCAF2	ep1	CD99	CD99	0.223039	0	CD99_CD99	CD99 - CD99	CD99	Cell-Cell Contact	KEGG: hsa04514
	21	ep1	ep3	GDF15	TGFBR2	0.0103948	0	GDF15_TGFBR2	GDF15 - TGFBR2	GDF	Secreted Signaling	KEGG: hsa04350
	22	ep2	ep3	GDF15	TGFBR2	0.00967601	0	GDF15_TGFBR2	GDF15 - TGFBR2	GDF	Secreted Signaling	KEGG: hsa04350
	4450	iCAF2	ep1	CD99	CD99	0.220247	0	CD99_CD99	CD99 - CD99	CD99	Cell-Cell Contact	KEGG: hsa04514
	24	ep3	ep3	GDF15	TGFBR2	0.0357075	0	GDF15_TGFBR2	GDF15 - TGFBR2	GDF	Secreted Signaling	KEGG: hsa04350
	4448	iCAF1	ep1	CD99	CD99	0.219804	0	CD99_CD99	CD99 - CD99	CD99	Cell-Cell Contact	KEGG: hsa04514
	26	ep1	ep4	GDF15	TGFBR2	0.00277524	0	GDF15_TGFBR2	GDF15 - TGFBR2	GDF	Secreted Signaling	KEGG: hsa04350
	27	ep2	ep4	GDF15	TGFBR2	0.00258197	0	GDF15_TGFBR2	GDF15 - TGFBR2	GDF	Secreted Signaling	KEGG: hsa04350
	3910	myCAF2	ep4	THBS2	CD47	0.183348	0	THBS2_CD47	THBS2 - CD47	THBS	ECM-Receptor	KEGG: hsa04512
	29	ep3	ep4	GDF15	TGFBR2	0.00971553	0	GDF15_TGFBR2	GDF15 - TGFBR2	GDF	Secreted Signaling	KEGG: hsa04350
	30	ep4	iCAF2	TGFA	EGFR	0.00238148	0	TGFA_EGFR	TGFA - EGFR	EGF	Secreted Signaling	KEGG: hsa04012
	31	ep4	ep3	TGFA	EGFR	0.00117749	0	TGFA_EGFR	TGFA - EGFR	EGF	Secreted Signaling	KEGG: hsa04012
	32	ep4	iCAF2	TGFA	EGFR_ERBB2	0.00229284	0	TGFA_EGFR_ERBB2	TGFA - (EGFR+ERBB2)	EGF	Secreted Signaling	KEGG: hsa04012
	33	ep4	ep3	TGFA	EGFR_ERBB2	0.00303784	0	TGFA_EGFR_ERBB2	TGFA - (EGFR+ERBB2)	EGF	Secreted Signaling	KEGG: hsa04012
	34	iCAF1	myCAF2	FGF7	FGFR1	0.0200414	0	FGF7_FGFR1	FGF7 - FGFR1	FGF	Secreted Signaling	PMC: 4393358
	35	myCAF2	myCAF2	FGF7	FGFR1	0.00536573	0	FGF7_FGFR1	FGF7 - FGFR1	FGF	Secreted Signaling	PMC: 4393358
	36	iCAF2	myCAF2	FGF7	FGFR1	0.004587	0	FGF7_FGFR1	FGF7 - FGFR1	FGF	Secreted Signaling	PMC: 4393358
	37	iCAF1	iCAF2	FGF7	FGFR1	0.0177573	0	FGF7_FGFR1	FGF7 - FGFR1	FGF	Secreted Signaling	PMC: 4393358
	38	myCAF2	iCAF2	FGF7	FGFR1	0.0047461	0	FGF7_FGFR1	FGF7 - FGFR1	FGF	Secreted Signaling	PMC: 4393358
	39	iCAF2	iCAF2	FGF7	FGFR1	0.00405693	0	FGF7_FGFR1	FGF7 - FGFR1	FGF	Secreted Signaling	PMC: 4393358
	3914	myCAF2	ep5	THBS2	CD47	0.177604	0	THBS2_CD47	THBS2 - CD47	THBS	ECM-Receptor	KEGG: hsa04512
	3898	myCAF2	ep3	THBS2	CD47	0.173963	0	THBS2_CD47	THBS2 - CD47	THBS	ECM-Receptor	KEGG: hsa04512
	3520	iCAF1	ep4	COL1A1	SDC4	0.156109	0	COL1A1_SDC4	COL1A1 - SDC4	COLLAGEN	ECM-Receptor	KEGG: hsa04512
	43	ep2	myCAF2	FGF18	FGFR1	0.00362619	0	FGF18_FGFR1	FGF18 - FGFR1	FGF	Secreted Signaling	PMC: 4393358
	44	ep3	myCAF2	FGF18	FGFR1	0.0153316	0	FGF18_FGFR1	FGF18 - FGFR1	FGF	Secreted Signaling	PMC: 4393358
	45	ep4	myCAF2	FGF18	FGFR1	0.0164785	0	FGF18_FGFR1	FGF18 - FGFR1	FGF	Secreted Signaling	PMC: 4393358
	46	ep2	iCAF2	FGF18	FGFR1	0.00320679	0	FGF18_FGFR1	FGF18 - FGFR1	FGF	Secreted Signaling	PMC: 4393358
	47	ep3	iCAF2	FGF18	FGFR1	0.0135768	0	FGF18_FGFR1	FGF18 - FGFR1	FGF	Secreted Signaling	PMC: 4393358
	48	ep4	iCAF2	FGF18	FGFR1	0.0145944	0	FGF18_FGFR1	FGF18 - FGFR1	FGF	Secreted Signaling	PMC: 4393358
	49	ep2	ep3	FGF18	FGFR2	0.0026525	0	FGF18_FGFR2	FGF18 - FGFR2	FGF	Secreted Signaling	PMC: 4393358
	50	ep3	ep3	FGF18	FGFR2	0.0112503	0	FGF18_FGFR2	FGF18 - FGFR2	FGF	Secreted Signaling	PMC: 4393358
	51	ep4	ep3	FGF18	FGFR2	0.0120957	0	FGF18_FGFR2	FGF18 - FGFR2	FGF	Secreted Signaling	PMC: 4393358
	52	ep3	iCAF2	PDGFB	PDGFRA	0.000957682	0	PDGFB_PDGFRA	PDGFB - PDGFRA	PDGF	Secreted Signaling	PMID: 15207812
	53	myCAF2	iCAF2	PDGFC	PDGFRA	0.000178175	0	PDGFC_PDGFRA	PDGFC - PDGFRA	PDGF	Secreted Signaling	PMID: 15207812
	3858	myCAF2	ep1	THBS2	CD47	0.154774	0	THBS2_CD47	THBS2 - CD47	THBS	ECM-Receptor	KEGG: hsa04512
	3524	myCAF2	ep4	COL1A1	SDC4	0.154239	0	COL1A1_SDC4	COL1A1 - SDC4	COLLAGEN	ECM-Receptor	KEGG: hsa04512
	3525	iCAF2	ep4	COL1A1	SDC4	0.153733	0	COL1A1_SDC4	COL1A1 - SDC4	COLLAGEN	ECM-Receptor	KEGG: hsa04512
	57	ep3	ep3	IGF1	IGF1R	0.000142579	0	IGF1_IGF1R	IGF1 - IGF1R	IGF	Secreted Signaling	PMID: 14604834
	4258	myCAF2	ep1	APP	CD74	0.153693	0	APP_CD74	APP - CD74	APP	Cell-Cell Contact	PMID: 19849849
	3558	iCAF1	ep4	COL1A2	SDC4	0.148535	0	COL1A2_SDC4	COL1A2 - SDC4	COLLAGEN	ECM-Receptor	KEGG: hsa04512
	3561	myCAF2	ep4	COL1A2	SDC4	0.148149	0	COL1A2_SDC4	COL1A2 - SDC4	COLLAGEN	ECM-Receptor	KEGG: hsa04512
	61	ep3	ep4	IGF1	IGF1R	0.0002298	0	IGF1_IGF1R	IGF1 - IGF1R	IGF	Secreted Signaling	PMID: 14604834
	62	ep1	ep3	IGF2	IGF1R	0.00127883	0	IGF2_IGF1R	IGF2 - IGF1R	IGF	Secreted Signaling	PMID: 14604834
	63	ep2	ep3	IGF2	IGF1R	0.000667288	0	IGF2_IGF1R	IGF2 - IGF1R	IGF	Secreted Signaling	PMID: 14604834
	3562	iCAF2	ep4	COL1A2	SDC4	0.142563	0	COL1A2_SDC4	COL1A2 - SDC4	COLLAGEN	ECM-Receptor	KEGG: hsa04512
	65	ep3	ep3	IGF2	IGF1R	0.00115735	0	IGF2_IGF1R	IGF2 - IGF1R	IGF	Secreted Signaling	PMID: 14604834
	66	ep4	ep3	IGF2	IGF1R	0.000182616	0	IGF2_IGF1R	IGF2 - IGF1R	IGF	Secreted Signaling	PMID: 14604834
	67	ep5	ep3	IGF2	IGF1R	0.000120009	0	IGF2_IGF1R	IGF2 - IGF1R	IGF	Secreted Signaling	PMID: 14604834
	68	ep1	ep4	IGF2	IGF1R	0.00204988	0	IGF2_IGF1R	IGF2 - IGF1R	IGF	Secreted Signaling	PMID: 14604834
	69	ep2	ep4	IGF2	IGF1R	0.00107168	0	IGF2_IGF1R	IGF2 - IGF1R	IGF	Secreted Signaling	PMID: 14604834
	3733	myCAF2	ep4	FN1	SDC4	0.139164	0	FN1_SDC4	FN1 - SDC4	FN1	ECM-Receptor	KEGG: hsa04512
	71	ep3	ep4	IGF2	IGF1R	0.00185353	0	IGF2_IGF1R	IGF2 - IGF1R	IGF	Secreted Signaling	PMID: 14604834
	72	ep4	ep4	IGF2	IGF1R	0.000294272	0	IGF2_IGF1R	IGF2 - IGF1R	IGF	Secreted Signaling	PMID: 14604834
	73	ep5	ep4	IGF2	IGF1R	0.00019351	0	IGF2_IGF1R	IGF2 - IGF1R	IGF	Secreted Signaling	PMID: 14604834
	4362	myCAF2	ep5	APP	CD74	0.137132	0	APP_CD74	APP - CD74	APP	Cell-Cell Contact	PMID: 19849849
	4259	iCAF2	ep1	APP	CD74	0.136939	0	APP_CD74	APP - CD74	APP	Cell-Cell Contact	PMID: 19849849
	4273	myCAF2	ep2	APP	CD74	0.135697	0	APP_CD74	APP - CD74	APP	Cell-Cell Contact	PMID: 19849849
	77	ep3	ep4	IGF1	ITGA6_ITGB4	0.000536203	0	IGF1_ITGA6_ITGB4	IGF1 - (ITGA6+ITGB4)	IGF	Secreted Signaling	PMID: 28190785; PMID: 28873464
	78	ep1	ep4	IGF2	ITGA6_ITGB4	0.004685	0	IGF2_ITGA6_ITGB4	IGF2 - (ITGA6+ITGB4)	IGF	Secreted Signaling	PMID: 28190785; PMID: 28873464
	79	ep2	ep4	IGF2	ITGA6_ITGB4	0.00246704	0	IGF2_ITGA6_ITGB4	IGF2 - (ITGA6+ITGB4)	IGF	Secreted Signaling	PMID: 28190785; PMID: 28873464
	934	iCAF1	ep3	MDK	NCL	0.134019	0	MDK_NCL	MDK - NCL	MK	Secreted Signaling	PMID: 28356350
	81	ep3	ep4	IGF2	ITGA6_ITGB4	0.00422259	0	IGF2_ITGA6_ITGB4	IGF2 - (ITGA6+ITGB4)	IGF	Secreted Signaling	PMID: 28190785; PMID: 28873464
	82	ep4	ep4	IGF2	ITGA6_ITGB4	0.000686122	0	IGF2_ITGA6_ITGB4	IGF2 - (ITGA6+ITGB4)	IGF	Secreted Signaling	PMID: 28190785; PMID: 28873464
	83	ep5	ep4	IGF2	ITGA6_ITGB4	0.000452298	0	IGF2_ITGA6_ITGB4	IGF2 - (ITGA6+ITGB4)	IGF	Secreted Signaling	PMID: 28190785; PMID: 28873464
	84	myCAF2	mac2	CCL5	CCR1	0.00373104	0	CCL5_CCR1	CCL5 - CCR1	CCL	Secreted Signaling	KEGG: hsa04060
	85	mac4	mac2	CCL5	CCR1	0.00709017	0	CCL5_CCR1	CCL5 - CCR1	CCL	Secreted Signaling	KEGG: hsa04060
	86	iCAF2	mac2	CCL5	CCR1	0.00560771	0	CCL5_CCR1	CCL5 - CCR1	CCL	Secreted Signaling	KEGG: hsa04060
	87	T	mac2	CCL5	CCR1	0.037671	0	CCL5_CCR1	CCL5 - CCR1	CCL	Secreted Signaling	KEGG: hsa04060
	88	ep3	mac2	CCL5	CCR1	0.00510959	0	CCL5_CCR1	CCL5 - CCR1	CCL	Secreted Signaling	KEGG: hsa04060
	89	myCAF2	mac3	CCL5	CCR1	0.00397333	0	CCL5_CCR1	CCL5 - CCR1	CCL	Secreted Signaling	KEGG: hsa04060
	90	mac4	mac3	CCL5	CCR1	0.00754893	0	CCL5_CCR1	CCL5 - CCR1	CCL	Secreted Signaling	KEGG: hsa04060
	91	iCAF2	mac3	CCL5	CCR1	0.00597113	0	CCL5_CCR1	CCL5 - CCR1	CCL	Secreted Signaling	KEGG: hsa04060
	92	T	mac3	CCL5	CCR1	0.0400288	0	CCL5_CCR1	CCL5 - CCR1	CCL	Secreted Signaling	KEGG: hsa04060
	93	ep3	mac3	CCL5	CCR1	0.00544091	0	CCL5_CCR1	CCL5 - CCR1	CCL	Secreted Signaling	KEGG: hsa04060
	94	myCAF2	mac4	CCL5	CCR1	0.00369457	0	CCL5_CCR1	CCL5 - CCR1	CCL	Secreted Signaling	KEGG: hsa04060
	95	mac4	mac4	CCL5	CCR1	0.00702109	0	CCL5_CCR1	CCL5 - CCR1	CCL	Secreted Signaling	KEGG: hsa04060
	96	iCAF2	mac4	CCL5	CCR1	0.00555299	0	CCL5_CCR1	CCL5 - CCR1	CCL	Secreted Signaling	KEGG: hsa04060
	97	T	mac4	CCL5	CCR1	0.0373152	0	CCL5_CCR1	CCL5 - CCR1	CCL	Secreted Signaling	KEGG: hsa04060
	98	ep3	mac4	CCL5	CCR1	0.00505971	0	CCL5_CCR1	CCL5 - CCR1	CCL	Secreted Signaling	KEGG: hsa04060
	99	mac1	mac2	CCL3	CCR1	0.0600362	0	CCL3_CCR1	CCL3 - CCR1	CCL	Secreted Signaling	KEGG: hsa04060
	100	mac2	mac2	CCL3	CCR1	0.0387685	0	CCL3_CCR1	CCL3 - CCR1	CCL	Secreted Signaling	KEGG: hsa04060
	101	mac3	mac2	CCL3	CCR1	0.0358882	0	CCL3_CCR1	CCL3 - CCR1	CCL	Secreted Signaling	KEGG: hsa04060
	102	mac1	mac3	CCL3	CCR1	0.0637011	0	CCL3_CCR1	CCL3 - CCR1	CCL	Secreted Signaling	KEGG: hsa04060
	103	mac2	mac3	CCL3	CCR1	0.041192	0	CCL3_CCR1	CCL3 - CCR1	CCL	Secreted Signaling	KEGG: hsa04060
	104	mac3	mac3	CCL3	CCR1	0.0381387	0	CCL3_CCR1	CCL3 - CCR1	CCL	Secreted Signaling	KEGG: hsa04060
	105	mac1	mac4	CCL3	CCR1	0.0594822	0	CCL3_CCR1	CCL3 - CCR1	CCL	Secreted Signaling	KEGG: hsa04060
	106	iCAF1	mac4	CCL3	CCR1	0.00676502	0	CCL3_CCR1	CCL3 - CCR1	CCL	Secreted Signaling	KEGG: hsa04060
	107	ep1	mac4	CCL3	CCR1	0.00654285	0	CCL3_CCR1	CCL3 - CCR1	CCL	Secreted Signaling	KEGG: hsa04060
	108	mac2	mac4	CCL3	CCR1	0.0384027	0	CCL3_CCR1	CCL3 - CCR1	CCL	Secreted Signaling	KEGG: hsa04060
	109	mac3	mac4	CCL3	CCR1	0.0355485	0	CCL3_CCR1	CCL3 - CCR1	CCL	Secreted Signaling	KEGG: hsa04060
	110	mac4	mac4	CCL3	CCR1	0.0110042	0	CCL3_CCR1	CCL3 - CCR1	CCL	Secreted Signaling	KEGG: hsa04060
	111	iCAF2	mac4	CCL3	CCR1	0.0152554	0	CCL3_CCR1	CCL3 - CCR1	CCL	Secreted Signaling	KEGG: hsa04060
	112	ep3	mac4	CCL3	CCR1	0.00263608	0	CCL3_CCR1	CCL3 - CCR1	CCL	Secreted Signaling	KEGG: hsa04060
	113	mac2	mac2	CCL13	CCR1	0.0118472	0	CCL13_CCR1	CCL13 - CCR1	CCL	Secreted Signaling	KEGG: hsa04060
	114	mac2	mac3	CCL13	CCR1	0.0126099	0	CCL13_CCR1	CCL13 - CCR1	CCL	Secreted Signaling	KEGG: hsa04060
	115	mac2	mac4	CCL13	CCR1	0.0117324	0	CCL13_CCR1	CCL13 - CCR1	CCL	Secreted Signaling	KEGG: hsa04060
	116	mac2	mac2	CCL23	CCR1	0.00738523	0	CCL23_CCR1	CCL23 - CCR1	CCL	Secreted Signaling	KEGG: hsa04060
	117	mac2	mac3	CCL23	CCR1	0.00786294	0	CCL23_CCR1	CCL23 - CCR1	CCL	Secreted Signaling	KEGG: hsa04060
	118	mac2	mac4	CCL23	CCR1	0.0073133	0	CCL23_CCR1	CCL23 - CCR1	CCL	Secreted Signaling	KEGG: hsa04060
	119	DC2	T	CCL19	CCR7	0.0728244	0	CCL19_CCR7	CCL19 - CCR7	CCL	Secreted Signaling	KEGG: hsa04060
	120	DC2	DC2	CCL19	CCR7	0.341851	0	CCL19_CCR7	CCL19 - CCR7	CCL	Secreted Signaling	KEGG: hsa04060
	121	ep3	B	CCL28	CCR10	0.00896415	0	CCL28_CCR10	CCL28 - CCR10	CCL	Secreted Signaling	KEGG: hsa04060
	122	iCAF1	B	CXCL12	CXCR4	0.071648	0	CXCL12_CXCR4	CXCL12 - CXCR4	CXCL	Secreted Signaling	KEGG: hsa04060
	123	myCAF2	B	CXCL12	CXCR4	0.0102373	0	CXCL12_CXCR4	CXCL12 - CXCR4	CXCL	Secreted Signaling	KEGG: hsa04060
	124	iCAF2	B	CXCL12	CXCR4	0.0632053	0	CXCL12_CXCR4	CXCL12 - CXCR4	CXCL	Secreted Signaling	KEGG: hsa04060
	125	iCAF1	iCAF2	CXCL12	CXCR4	0.011701	0	CXCL12_CXCR4	CXCL12 - CXCR4	CXCL	Secreted Signaling	KEGG: hsa04060
	126	myCAF2	iCAF2	CXCL12	CXCR4	0.0015842	0	CXCL12_CXCR4	CXCL12 - CXCR4	CXCL	Secreted Signaling	KEGG: hsa04060
	127	iCAF2	iCAF2	CXCL12	CXCR4	0.0102442	0	CXCL12_CXCR4	CXCL12 - CXCR4	CXCL	Secreted Signaling	KEGG: hsa04060
	128	iCAF1	T	CXCL12	CXCR4	0.0274004	0	CXCL12_CXCR4	CXCL12 - CXCR4	CXCL	Secreted Signaling	KEGG: hsa04060
	129	myCAF2	T	CXCL12	CXCR4	0.00376142	0	CXCL12_CXCR4	CXCL12 - CXCR4	CXCL	Secreted Signaling	KEGG: hsa04060
	130	iCAF2	T	CXCL12	CXCR4	0.0240367	0	CXCL12_CXCR4	CXCL12 - CXCR4	CXCL	Secreted Signaling	KEGG: hsa04060
	131	iCAF1	DC2	CXCL12	CXCR4	0.0263204	0	CXCL12_CXCR4	CXCL12 - CXCR4	CXCL	Secreted Signaling	KEGG: hsa04060
	132	myCAF2	DC2	CXCL12	CXCR4	0.00360969	0	CXCL12_CXCR4	CXCL12 - CXCR4	CXCL	Secreted Signaling	KEGG: hsa04060
	133	iCAF2	DC2	CXCL12	CXCR4	0.0230861	0	CXCL12_CXCR4	CXCL12 - CXCR4	CXCL	Secreted Signaling	KEGG: hsa04060
	134	mac1	B	MIF	CD74_CXCR4	0.131941	0	MIF_CD74_CXCR4	MIF - (CD74+CXCR4)	MIF	Secreted Signaling	PMID: 29637711; PMID: 24760155
	135	iCAF1	B	MIF	CD74_CXCR4	0.216032	0	MIF_CD74_CXCR4	MIF - (CD74+CXCR4)	MIF	Secreted Signaling	PMID: 29637711; PMID: 24760155
	136	myCAF1	B	MIF	CD74_CXCR4	0.241655	0	MIF_CD74_CXCR4	MIF - (CD74+CXCR4)	MIF	Secreted Signaling	PMID: 29637711; PMID: 24760155
	137	ep1	B	MIF	CD74_CXCR4	0.194602	0	MIF_CD74_CXCR4	MIF - (CD74+CXCR4)	MIF	Secreted Signaling	PMID: 29637711; PMID: 24760155
	138	mac2	B	MIF	CD74_CXCR4	0.173059	0	MIF_CD74_CXCR4	MIF - (CD74+CXCR4)	MIF	Secreted Signaling	PMID: 29637711; PMID: 24760155
	139	ep2	B	MIF	CD74_CXCR4	0.18945	0	MIF_CD74_CXCR4	MIF - (CD74+CXCR4)	MIF	Secreted Signaling	PMID: 29637711; PMID: 24760155
	140	B	B	MIF	CD74_CXCR4	0.2097	0	MIF_CD74_CXCR4	MIF - (CD74+CXCR4)	MIF	Secreted Signaling	PMID: 29637711; PMID: 24760155
	141	myCAF2	B	MIF	CD74_CXCR4	0.234192	0	MIF_CD74_CXCR4	MIF - (CD74+CXCR4)	MIF	Secreted Signaling	PMID: 29637711; PMID: 24760155
	142	mac3	B	MIF	CD74_CXCR4	0.214454	0	MIF_CD74_CXCR4	MIF - (CD74+CXCR4)	MIF	Secreted Signaling	PMID: 29637711; PMID: 24760155
	143	mac4	B	MIF	CD74_CXCR4	0.210264	0	MIF_CD74_CXCR4	MIF - (CD74+CXCR4)	MIF	Secreted Signaling	PMID: 29637711; PMID: 24760155
	144	iCAF2	B	MIF	CD74_CXCR4	0.250179	0	MIF_CD74_CXCR4	MIF - (CD74+CXCR4)	MIF	Secreted Signaling	PMID: 29637711; PMID: 24760155
	145	T	B	MIF	CD74_CXCR4	0.143017	0	MIF_CD74_CXCR4	MIF - (CD74+CXCR4)	MIF	Secreted Signaling	PMID: 29637711; PMID: 24760155
	146	ery	B	MIF	CD74_CXCR4	0.143839	0	MIF_CD74_CXCR4	MIF - (CD74+CXCR4)	MIF	Secreted Signaling	PMID: 29637711; PMID: 24760155
	147	ep3	B	MIF	CD74_CXCR4	0.256871	0	MIF_CD74_CXCR4	MIF - (CD74+CXCR4)	MIF	Secreted Signaling	PMID: 29637711; PMID: 24760155
	148	DC1	B	MIF	CD74_CXCR4	0.182538	0	MIF_CD74_CXCR4	MIF - (CD74+CXCR4)	MIF	Secreted Signaling	PMID: 29637711; PMID: 24760155
	149	DC2	B	MIF	CD74_CXCR4	0.0466616	0	MIF_CD74_CXCR4	MIF - (CD74+CXCR4)	MIF	Secreted Signaling	PMID: 29637711; PMID: 24760155
	150	ep4	B	MIF	CD74_CXCR4	0.209137	0	MIF_CD74_CXCR4	MIF - (CD74+CXCR4)	MIF	Secreted Signaling	PMID: 29637711; PMID: 24760155
	151	ep5	B	MIF	CD74_CXCR4	0.230431	0	MIF_CD74_CXCR4	MIF - (CD74+CXCR4)	MIF	Secreted Signaling	PMID: 29637711; PMID: 24760155
	152	mac1	iCAF2	MIF	CD74_CXCR4	0.052174	0	MIF_CD74_CXCR4	MIF - (CD74+CXCR4)	MIF	Secreted Signaling	PMID: 29637711; PMID: 24760155
	153	iCAF1	iCAF2	MIF	CD74_CXCR4	0.090741	0	MIF_CD74_CXCR4	MIF - (CD74+CXCR4)	MIF	Secreted Signaling	PMID: 29637711; PMID: 24760155
	154	myCAF1	iCAF2	MIF	CD74_CXCR4	0.103465	0	MIF_CD74_CXCR4	MIF - (CD74+CXCR4)	MIF	Secreted Signaling	PMID: 29637711; PMID: 24760155
	155	ep1	iCAF2	MIF	CD74_CXCR4	0.080464	0	MIF_CD74_CXCR4	MIF - (CD74+CXCR4)	MIF	Secreted Signaling	PMID: 29637711; PMID: 24760155
	156	mac2	iCAF2	MIF	CD74_CXCR4	0.0704513	0	MIF_CD74_CXCR4	MIF - (CD74+CXCR4)	MIF	Secreted Signaling	PMID: 29637711; PMID: 24760155
	157	ep2	iCAF2	MIF	CD74_CXCR4	0.0780411	0	MIF_CD74_CXCR4	MIF - (CD74+CXCR4)	MIF	Secreted Signaling	PMID: 29637711; PMID: 24760155
	158	B	iCAF2	MIF	CD74_CXCR4	0.0876708	0	MIF_CD74_CXCR4	MIF - (CD74+CXCR4)	MIF	Secreted Signaling	PMID: 29637711; PMID: 24760155
	159	myCAF2	iCAF2	MIF	CD74_CXCR4	0.0997085	0	MIF_CD74_CXCR4	MIF - (CD74+CXCR4)	MIF	Secreted Signaling	PMID: 29637711; PMID: 24760155
	160	mac3	iCAF2	MIF	CD74_CXCR4	0.0899733	0	MIF_CD74_CXCR4	MIF - (CD74+CXCR4)	MIF	Secreted Signaling	PMID: 29637711; PMID: 24760155
	161	mac4	iCAF2	MIF	CD74_CXCR4	0.0879428	0	MIF_CD74_CXCR4	MIF - (CD74+CXCR4)	MIF	Secreted Signaling	PMID: 29637711; PMID: 24760155
	162	iCAF2	iCAF2	MIF	CD74_CXCR4	0.107807	0	MIF_CD74_CXCR4	MIF - (CD74+CXCR4)	MIF	Secreted Signaling	PMID: 29637711; PMID: 24760155
	163	T	iCAF2	MIF	CD74_CXCR4	0.0569936	0	MIF_CD74_CXCR4	MIF - (CD74+CXCR4)	MIF	Secreted Signaling	PMID: 29637711; PMID: 24760155
	164	ery	iCAF2	MIF	CD74_CXCR4	0.0573545	0	MIF_CD74_CXCR4	MIF - (CD74+CXCR4)	MIF	Secreted Signaling	PMID: 29637711; PMID: 24760155
	165	ep3	iCAF2	MIF	CD74_CXCR4	0.111256	0	MIF_CD74_CXCR4	MIF - (CD74+CXCR4)	MIF	Secreted Signaling	PMID: 29637711; PMID: 24760155
	166	DC1	iCAF2	MIF	CD74_CXCR4	0.0748185	0	MIF_CD74_CXCR4	MIF - (CD74+CXCR4)	MIF	Secreted Signaling	PMID: 29637711; PMID: 24760155
	167	DC2	iCAF2	MIF	CD74_CXCR4	0.0174172	0	MIF_CD74_CXCR4	MIF - (CD74+CXCR4)	MIF	Secreted Signaling	PMID: 29637711; PMID: 24760155
	168	ep4	iCAF2	MIF	CD74_CXCR4	0.0873993	0	MIF_CD74_CXCR4	MIF - (CD74+CXCR4)	MIF	Secreted Signaling	PMID: 29637711; PMID: 24760155
	169	ep5	iCAF2	MIF	CD74_CXCR4	0.0978314	0	MIF_CD74_CXCR4	MIF - (CD74+CXCR4)	MIF	Secreted Signaling	PMID: 29637711; PMID: 24760155
	170	mac1	T	MIF	CD74_CXCR4	0.0784868	0	MIF_CD74_CXCR4	MIF - (CD74+CXCR4)	MIF	Secreted Signaling	PMID: 29637711; PMID: 24760155
	171	iCAF1	T	MIF	CD74_CXCR4	0.133759	0	MIF_CD74_CXCR4	MIF - (CD74+CXCR4)	MIF	Secreted Signaling	PMID: 29637711; PMID: 24760155
	172	myCAF1	T	MIF	CD74_CXCR4	0.151511	0	MIF_CD74_CXCR4	MIF - (CD74+CXCR4)	MIF	Secreted Signaling	PMID: 29637711; PMID: 24760155
	173	ep1	T	MIF	CD74_CXCR4	0.119249	0	MIF_CD74_CXCR4	MIF - (CD74+CXCR4)	MIF	Secreted Signaling	PMID: 29637711; PMID: 24760155
	174	mac2	T	MIF	CD74_CXCR4	0.104961	0	MIF_CD74_CXCR4	MIF - (CD74+CXCR4)	MIF	Secreted Signaling	PMID: 29637711; PMID: 24760155
	175	ep2	T	MIF	CD74_CXCR4	0.115806	0	MIF_CD74_CXCR4	MIF - (CD74+CXCR4)	MIF	Secreted Signaling	PMID: 29637711; PMID: 24760155
	176	B	T	MIF	CD74_CXCR4	0.129441	0	MIF_CD74_CXCR4	MIF - (CD74+CXCR4)	MIF	Secreted Signaling	PMID: 29637711; PMID: 24760155
	177	myCAF2	T	MIF	CD74_CXCR4	0.146294	0	MIF_CD74_CXCR4	MIF - (CD74+CXCR4)	MIF	Secreted Signaling	PMID: 29637711; PMID: 24760155
	178	mac3	T	MIF	CD74_CXCR4	0.132681	0	MIF_CD74_CXCR4	MIF - (CD74+CXCR4)	MIF	Secreted Signaling	PMID: 29637711; PMID: 24760155
	179	mac4	T	MIF	CD74_CXCR4	0.129824	0	MIF_CD74_CXCR4	MIF - (CD74+CXCR4)	MIF	Secreted Signaling	PMID: 29637711; PMID: 24760155
	180	iCAF2	T	MIF	CD74_CXCR4	0.157515	0	MIF_CD74_CXCR4	MIF - (CD74+CXCR4)	MIF	Secreted Signaling	PMID: 29637711; PMID: 24760155
	181	T	T	MIF	CD74_CXCR4	0.0855179	0	MIF_CD74_CXCR4	MIF - (CD74+CXCR4)	MIF	Secreted Signaling	PMID: 29637711; PMID: 24760155
	182	ery	T	MIF	CD74_CXCR4	0.0860428	0	MIF_CD74_CXCR4	MIF - (CD74+CXCR4)	MIF	Secreted Signaling	PMID: 29637711; PMID: 24760155
	183	ep3	T	MIF	CD74_CXCR4	0.162265	0	MIF_CD74_CXCR4	MIF - (CD74+CXCR4)	MIF	Secreted Signaling	PMID: 29637711; PMID: 24760155
	184	DC1	T	MIF	CD74_CXCR4	0.111212	0	MIF_CD74_CXCR4	MIF - (CD74+CXCR4)	MIF	Secreted Signaling	PMID: 29637711; PMID: 24760155
	185	DC2	T	MIF	CD74_CXCR4	0.0266949	0	MIF_CD74_CXCR4	MIF - (CD74+CXCR4)	MIF	Secreted Signaling	PMID: 29637711; PMID: 24760155
	186	ep4	T	MIF	CD74_CXCR4	0.129058	0	MIF_CD74_CXCR4	MIF - (CD74+CXCR4)	MIF	Secreted Signaling	PMID: 29637711; PMID: 24760155
	187	ep5	T	MIF	CD74_CXCR4	0.14368	0	MIF_CD74_CXCR4	MIF - (CD74+CXCR4)	MIF	Secreted Signaling	PMID: 29637711; PMID: 24760155
	188	mac1	DC2	MIF	CD74_CXCR4	0.0968891	0	MIF_CD74_CXCR4	MIF - (CD74+CXCR4)	MIF	Secreted Signaling	PMID: 29637711; PMID: 24760155
	189	iCAF1	DC2	MIF	CD74_CXCR4	0.162831	0	MIF_CD74_CXCR4	MIF - (CD74+CXCR4)	MIF	Secreted Signaling	PMID: 29637711; PMID: 24760155
	190	myCAF1	DC2	MIF	CD74_CXCR4	0.183623	0	MIF_CD74_CXCR4	MIF - (CD74+CXCR4)	MIF	Secreted Signaling	PMID: 29637711; PMID: 24760155
	191	ep1	DC2	MIF	CD74_CXCR4	0.145698	0	MIF_CD74_CXCR4	MIF - (CD74+CXCR4)	MIF	Secreted Signaling	PMID: 29637711; PMID: 24760155
	192	mac2	DC2	MIF	CD74_CXCR4	0.128704	0	MIF_CD74_CXCR4	MIF - (CD74+CXCR4)	MIF	Secreted Signaling	PMID: 29637711; PMID: 24760155
	193	ep2	DC2	MIF	CD74_CXCR4	0.141613	0	MIF_CD74_CXCR4	MIF - (CD74+CXCR4)	MIF	Secreted Signaling	PMID: 29637711; PMID: 24760155
	194	B	DC2	MIF	CD74_CXCR4	0.157745	0	MIF_CD74_CXCR4	MIF - (CD74+CXCR4)	MIF	Secreted Signaling	PMID: 29637711; PMID: 24760155
	195	myCAF2	DC2	MIF	CD74_CXCR4	0.177532	0	MIF_CD74_CXCR4	MIF - (CD74+CXCR4)	MIF	Secreted Signaling	PMID: 29637711; PMID: 24760155
	196	mac3	DC2	MIF	CD74_CXCR4	0.161562	0	MIF_CD74_CXCR4	MIF - (CD74+CXCR4)	MIF	Secreted Signaling	PMID: 29637711; PMID: 24760155
	197	mac4	DC2	MIF	CD74_CXCR4	0.158197	0	MIF_CD74_CXCR4	MIF - (CD74+CXCR4)	MIF	Secreted Signaling	PMID: 29637711; PMID: 24760155
	198	iCAF2	DC2	MIF	CD74_CXCR4	0.190613	0	MIF_CD74_CXCR4	MIF - (CD74+CXCR4)	MIF	Secreted Signaling	PMID: 29637711; PMID: 24760155
	199	T	DC2	MIF	CD74_CXCR4	0.10538	0	MIF_CD74_CXCR4	MIF - (CD74+CXCR4)	MIF	Secreted Signaling	PMID: 29637711; PMID: 24760155
	200	ery	DC2	MIF	CD74_CXCR4	0.106013	0	MIF_CD74_CXCR4	MIF - (CD74+CXCR4)	MIF	Secreted Signaling	PMID: 29637711; PMID: 24760155
	201	ep3	DC2	MIF	CD74_CXCR4	0.196129	0	MIF_CD74_CXCR4	MIF - (CD74+CXCR4)	MIF	Secreted Signaling	PMID: 29637711; PMID: 24760155
	202	DC1	DC2	MIF	CD74_CXCR4	0.136153	0	MIF_CD74_CXCR4	MIF - (CD74+CXCR4)	MIF	Secreted Signaling	PMID: 29637711; PMID: 24760155
	203	DC2	DC2	MIF	CD74_CXCR4	0.0333939	0	MIF_CD74_CXCR4	MIF - (CD74+CXCR4)	MIF	Secreted Signaling	PMID: 29637711; PMID: 24760155
	204	ep4	DC2	MIF	CD74_CXCR4	0.157294	0	MIF_CD74_CXCR4	MIF - (CD74+CXCR4)	MIF	Secreted Signaling	PMID: 29637711; PMID: 24760155
	205	ep5	DC2	MIF	CD74_CXCR4	0.174474	0	MIF_CD74_CXCR4	MIF - (CD74+CXCR4)	MIF	Secreted Signaling	PMID: 29637711; PMID: 24760155
	206	ep3	mac1	MIF	CD74_CD44	0.177646	0.04	MIF_CD74_CD44	MIF - (CD74+CD44)	MIF	Secreted Signaling	PMID: 29637711; PMID: 26175090
	207	iCAF1	mac2	MIF	CD74_CD44	0.229023	0	MIF_CD74_CD44	MIF - (CD74+CD44)	MIF	Secreted Signaling	PMID: 29637711; PMID: 26175090
	208	myCAF1	mac2	MIF	CD74_CD44	0.255684	0	MIF_CD74_CD44	MIF - (CD74+CD44)	MIF	Secreted Signaling	PMID: 29637711; PMID: 26175090
	209	ep1	mac2	MIF	CD74_CD44	0.206643	0	MIF_CD74_CD44	MIF - (CD74+CD44)	MIF	Secreted Signaling	PMID: 29637711; PMID: 26175090
	210	ep2	mac2	MIF	CD74_CD44	0.201253	0	MIF_CD74_CD44	MIF - (CD74+CD44)	MIF	Secreted Signaling	PMID: 29637711; PMID: 26175090
	211	B	mac2	MIF	CD74_CD44	0.222418	0	MIF_CD74_CD44	MIF - (CD74+CD44)	MIF	Secreted Signaling	PMID: 29637711; PMID: 26175090
	212	myCAF2	mac2	MIF	CD74_CD44	0.24793	0	MIF_CD74_CD44	MIF - (CD74+CD44)	MIF	Secreted Signaling	PMID: 29637711; PMID: 26175090
	213	mac3	mac2	MIF	CD74_CD44	0.227377	0	MIF_CD74_CD44	MIF - (CD74+CD44)	MIF	Secreted Signaling	PMID: 29637711; PMID: 26175090
	214	mac4	mac2	MIF	CD74_CD44	0.223006	0	MIF_CD74_CD44	MIF - (CD74+CD44)	MIF	Secreted Signaling	PMID: 29637711; PMID: 26175090
	215	iCAF2	mac2	MIF	CD74_CD44	0.26453	0	MIF_CD74_CD44	MIF - (CD74+CD44)	MIF	Secreted Signaling	PMID: 29637711; PMID: 26175090
	216	ep3	mac2	MIF	CD74_CD44	0.271467	0	MIF_CD74_CD44	MIF - (CD74+CD44)	MIF	Secreted Signaling	PMID: 29637711; PMID: 26175090
	217	ep4	mac2	MIF	CD74_CD44	0.221831	0	MIF_CD74_CD44	MIF - (CD74+CD44)	MIF	Secreted Signaling	PMID: 29637711; PMID: 26175090
	218	ep5	mac2	MIF	CD74_CD44	0.244018	0	MIF_CD74_CD44	MIF - (CD74+CD44)	MIF	Secreted Signaling	PMID: 29637711; PMID: 26175090
	219	iCAF1	B	MIF	CD74_CD44	0.210191	0	MIF_CD74_CD44	MIF - (CD74+CD44)	MIF	Secreted Signaling	PMID: 29637711; PMID: 26175090
	220	myCAF1	B	MIF	CD74_CD44	0.23533	0	MIF_CD74_CD44	MIF - (CD74+CD44)	MIF	Secreted Signaling	PMID: 29637711; PMID: 26175090
	221	ep1	B	MIF	CD74_CD44	0.1892	0	MIF_CD74_CD44	MIF - (CD74+CD44)	MIF	Secreted Signaling	PMID: 29637711; PMID: 26175090
	222	ep2	B	MIF	CD74_CD44	0.184159	0.02	MIF_CD74_CD44	MIF - (CD74+CD44)	MIF	Secreted Signaling	PMID: 29637711; PMID: 26175090
	223	B	B	MIF	CD74_CD44	0.203986	0	MIF_CD74_CD44	MIF - (CD74+CD44)	MIF	Secreted Signaling	PMID: 29637711; PMID: 26175090
	224	myCAF2	B	MIF	CD74_CD44	0.228003	0	MIF_CD74_CD44	MIF - (CD74+CD44)	MIF	Secreted Signaling	PMID: 29637711; PMID: 26175090
	225	mac3	B	MIF	CD74_CD44	0.208644	0	MIF_CD74_CD44	MIF - (CD74+CD44)	MIF	Secreted Signaling	PMID: 29637711; PMID: 26175090
	226	mac4	B	MIF	CD74_CD44	0.204538	0	MIF_CD74_CD44	MIF - (CD74+CD44)	MIF	Secreted Signaling	PMID: 29637711; PMID: 26175090
	227	iCAF2	B	MIF	CD74_CD44	0.243701	0	MIF_CD74_CD44	MIF - (CD74+CD44)	MIF	Secreted Signaling	PMID: 29637711; PMID: 26175090
	228	ep3	B	MIF	CD74_CD44	0.250279	0	MIF_CD74_CD44	MIF - (CD74+CD44)	MIF	Secreted Signaling	PMID: 29637711; PMID: 26175090
	229	ep4	B	MIF	CD74_CD44	0.203434	0	MIF_CD74_CD44	MIF - (CD74+CD44)	MIF	Secreted Signaling	PMID: 29637711; PMID: 26175090
	230	ep5	B	MIF	CD74_CD44	0.224312	0	MIF_CD74_CD44	MIF - (CD74+CD44)	MIF	Secreted Signaling	PMID: 29637711; PMID: 26175090
	231	iCAF1	myCAF2	MIF	CD74_CD44	0.208783	0	MIF_CD74_CD44	MIF - (CD74+CD44)	MIF	Secreted Signaling	PMID: 29637711; PMID: 26175090
	232	myCAF1	myCAF2	MIF	CD74_CD44	0.233803	0	MIF_CD74_CD44	MIF - (CD74+CD44)	MIF	Secreted Signaling	PMID: 29637711; PMID: 26175090
	233	B	myCAF2	MIF	CD74_CD44	0.202608	0	MIF_CD74_CD44	MIF - (CD74+CD44)	MIF	Secreted Signaling	PMID: 29637711; PMID: 26175090
	234	myCAF2	myCAF2	MIF	CD74_CD44	0.22651	0	MIF_CD74_CD44	MIF - (CD74+CD44)	MIF	Secreted Signaling	PMID: 29637711; PMID: 26175090
	235	mac3	myCAF2	MIF	CD74_CD44	0.207244	0	MIF_CD74_CD44	MIF - (CD74+CD44)	MIF	Secreted Signaling	PMID: 29637711; PMID: 26175090
	236	mac4	myCAF2	MIF	CD74_CD44	0.203158	0	MIF_CD74_CD44	MIF - (CD74+CD44)	MIF	Secreted Signaling	PMID: 29637711; PMID: 26175090
	237	iCAF2	myCAF2	MIF	CD74_CD44	0.242137	0	MIF_CD74_CD44	MIF - (CD74+CD44)	MIF	Secreted Signaling	PMID: 29637711; PMID: 26175090
	238	ep3	myCAF2	MIF	CD74_CD44	0.248686	0	MIF_CD74_CD44	MIF - (CD74+CD44)	MIF	Secreted Signaling	PMID: 29637711; PMID: 26175090
	239	ep4	myCAF2	MIF	CD74_CD44	0.20206	0	MIF_CD74_CD44	MIF - (CD74+CD44)	MIF	Secreted Signaling	PMID: 29637711; PMID: 26175090
	240	ep5	myCAF2	MIF	CD74_CD44	0.222836	0	MIF_CD74_CD44	MIF - (CD74+CD44)	MIF	Secreted Signaling	PMID: 29637711; PMID: 26175090
	241	iCAF1	mac3	MIF	CD74_CD44	0.242391	0	MIF_CD74_CD44	MIF - (CD74+CD44)	MIF	Secreted Signaling	PMID: 29637711; PMID: 26175090
	242	myCAF1	mac3	MIF	CD74_CD44	0.270064	0	MIF_CD74_CD44	MIF - (CD74+CD44)	MIF	Secreted Signaling	PMID: 29637711; PMID: 26175090
	243	ep1	mac3	MIF	CD74_CD44	0.219077	0	MIF_CD74_CD44	MIF - (CD74+CD44)	MIF	Secreted Signaling	PMID: 29637711; PMID: 26175090
	244	mac2	mac3	MIF	CD74_CD44	0.195483	0	MIF_CD74_CD44	MIF - (CD74+CD44)	MIF	Secreted Signaling	PMID: 29637711; PMID: 26175090
	245	ep2	mac3	MIF	CD74_CD44	0.213449	0	MIF_CD74_CD44	MIF - (CD74+CD44)	MIF	Secreted Signaling	PMID: 29637711; PMID: 26175090
	246	B	mac3	MIF	CD74_CD44	0.235519	0	MIF_CD74_CD44	MIF - (CD74+CD44)	MIF	Secreted Signaling	PMID: 29637711; PMID: 26175090
	247	myCAF2	mac3	MIF	CD74_CD44	0.262027	0	MIF_CD74_CD44	MIF - (CD74+CD44)	MIF	Secreted Signaling	PMID: 29637711; PMID: 26175090
	248	mac3	mac3	MIF	CD74_CD44	0.24068	0	MIF_CD74_CD44	MIF - (CD74+CD44)	MIF	Secreted Signaling	PMID: 29637711; PMID: 26175090
	249	mac4	mac3	MIF	CD74_CD44	0.236131	0	MIF_CD74_CD44	MIF - (CD74+CD44)	MIF	Secreted Signaling	PMID: 29637711; PMID: 26175090
	250	iCAF2	mac3	MIF	CD74_CD44	0.279221	0	MIF_CD74_CD44	MIF - (CD74+CD44)	MIF	Secreted Signaling	PMID: 29637711; PMID: 26175090
	251	ep3	mac3	MIF	CD74_CD44	0.286394	0	MIF_CD74_CD44	MIF - (CD74+CD44)	MIF	Secreted Signaling	PMID: 29637711; PMID: 26175090
	252	DC1	mac3	MIF	CD74_CD44	0.205884	0	MIF_CD74_CD44	MIF - (CD74+CD44)	MIF	Secreted Signaling	PMID: 29637711; PMID: 26175090
	253	ep4	mac3	MIF	CD74_CD44	0.234908	0	MIF_CD74_CD44	MIF - (CD74+CD44)	MIF	Secreted Signaling	PMID: 29637711; PMID: 26175090
	254	ep5	mac3	MIF	CD74_CD44	0.25797	0	MIF_CD74_CD44	MIF - (CD74+CD44)	MIF	Secreted Signaling	PMID: 29637711; PMID: 26175090
	255	iCAF1	mac4	MIF	CD74_CD44	0.220321	0	MIF_CD74_CD44	MIF - (CD74+CD44)	MIF	Secreted Signaling	PMID: 29637711; PMID: 26175090
	256	myCAF1	mac4	MIF	CD74_CD44	0.246293	0	MIF_CD74_CD44	MIF - (CD74+CD44)	MIF	Secreted Signaling	PMID: 29637711; PMID: 26175090
	257	ep1	mac4	MIF	CD74_CD44	0.198573	0	MIF_CD74_CD44	MIF - (CD74+CD44)	MIF	Secreted Signaling	PMID: 29637711; PMID: 26175090
	258	ep2	mac4	MIF	CD74_CD44	0.193341	0	MIF_CD74_CD44	MIF - (CD74+CD44)	MIF	Secreted Signaling	PMID: 29637711; PMID: 26175090
	259	B	mac4	MIF	CD74_CD44	0.213897	0	MIF_CD74_CD44	MIF - (CD74+CD44)	MIF	Secreted Signaling	PMID: 29637711; PMID: 26175090
	260	myCAF2	mac4	MIF	CD74_CD44	0.238732	0	MIF_CD74_CD44	MIF - (CD74+CD44)	MIF	Secreted Signaling	PMID: 29637711; PMID: 26175090
	261	mac3	mac4	MIF	CD74_CD44	0.21872	0	MIF_CD74_CD44	MIF - (CD74+CD44)	MIF	Secreted Signaling	PMID: 29637711; PMID: 26175090
	262	mac4	mac4	MIF	CD74_CD44	0.214469	0	MIF_CD74_CD44	MIF - (CD74+CD44)	MIF	Secreted Signaling	PMID: 29637711; PMID: 26175090
	263	iCAF2	mac4	MIF	CD74_CD44	0.254925	0	MIF_CD74_CD44	MIF - (CD74+CD44)	MIF	Secreted Signaling	PMID: 29637711; PMID: 26175090
	264	ep3	mac4	MIF	CD74_CD44	0.2617	0	MIF_CD74_CD44	MIF - (CD74+CD44)	MIF	Secreted Signaling	PMID: 29637711; PMID: 26175090
	265	DC1	mac4	MIF	CD74_CD44	0.18632	0	MIF_CD74_CD44	MIF - (CD74+CD44)	MIF	Secreted Signaling	PMID: 29637711; PMID: 26175090
	266	ep4	mac4	MIF	CD74_CD44	0.213326	0	MIF_CD74_CD44	MIF - (CD74+CD44)	MIF	Secreted Signaling	PMID: 29637711; PMID: 26175090
	267	ep5	mac4	MIF	CD74_CD44	0.23492	0	MIF_CD74_CD44	MIF - (CD74+CD44)	MIF	Secreted Signaling	PMID: 29637711; PMID: 26175090
	268	iCAF1	iCAF2	MIF	CD74_CD44	0.203703	0	MIF_CD74_CD44	MIF - (CD74+CD44)	MIF	Secreted Signaling	PMID: 29637711; PMID: 26175090
	269	myCAF1	iCAF2	MIF	CD74_CD44	0.22829	0	MIF_CD74_CD44	MIF - (CD74+CD44)	MIF	Secreted Signaling	PMID: 29637711; PMID: 26175090
	270	B	iCAF2	MIF	CD74_CD44	0.197642	0	MIF_CD74_CD44	MIF - (CD74+CD44)	MIF	Secreted Signaling	PMID: 29637711; PMID: 26175090
	271	myCAF2	iCAF2	MIF	CD74_CD44	0.22112	0	MIF_CD74_CD44	MIF - (CD74+CD44)	MIF	Secreted Signaling	PMID: 29637711; PMID: 26175090
	272	mac3	iCAF2	MIF	CD74_CD44	0.202192	0	MIF_CD74_CD44	MIF - (CD74+CD44)	MIF	Secreted Signaling	PMID: 29637711; PMID: 26175090
	273	mac4	iCAF2	MIF	CD74_CD44	0.198181	0	MIF_CD74_CD44	MIF - (CD74+CD44)	MIF	Secreted Signaling	PMID: 29637711; PMID: 26175090
	274	iCAF2	iCAF2	MIF	CD74_CD44	0.236489	0	MIF_CD74_CD44	MIF - (CD74+CD44)	MIF	Secreted Signaling	PMID: 29637711; PMID: 26175090
	275	ep3	iCAF2	MIF	CD74_CD44	0.242934	0	MIF_CD74_CD44	MIF - (CD74+CD44)	MIF	Secreted Signaling	PMID: 29637711; PMID: 26175090
	276	ep4	iCAF2	MIF	CD74_CD44	0.197103	0	MIF_CD74_CD44	MIF - (CD74+CD44)	MIF	Secreted Signaling	PMID: 29637711; PMID: 26175090
	277	ep5	iCAF2	MIF	CD74_CD44	0.217509	0	MIF_CD74_CD44	MIF - (CD74+CD44)	MIF	Secreted Signaling	PMID: 29637711; PMID: 26175090
	278	iCAF1	T	MIF	CD74_CD44	0.221317	0	MIF_CD74_CD44	MIF - (CD74+CD44)	MIF	Secreted Signaling	PMID: 29637711; PMID: 26175090
	279	myCAF1	T	MIF	CD74_CD44	0.24737	0	MIF_CD74_CD44	MIF - (CD74+CD44)	MIF	Secreted Signaling	PMID: 29637711; PMID: 26175090
	280	ep1	T	MIF	CD74_CD44	0.199496	0	MIF_CD74_CD44	MIF - (CD74+CD44)	MIF	Secreted Signaling	PMID: 29637711; PMID: 26175090
	281	ep2	T	MIF	CD74_CD44	0.194246	0	MIF_CD74_CD44	MIF - (CD74+CD44)	MIF	Secreted Signaling	PMID: 29637711; PMID: 26175090
	282	B	T	MIF	CD74_CD44	0.214873	0	MIF_CD74_CD44	MIF - (CD74+CD44)	MIF	Secreted Signaling	PMID: 29637711; PMID: 26175090
	283	myCAF2	T	MIF	CD74_CD44	0.239786	0	MIF_CD74_CD44	MIF - (CD74+CD44)	MIF	Secreted Signaling	PMID: 29637711; PMID: 26175090
	284	mac3	T	MIF	CD74_CD44	0.219711	0	MIF_CD74_CD44	MIF - (CD74+CD44)	MIF	Secreted Signaling	PMID: 29637711; PMID: 26175090
	285	mac4	T	MIF	CD74_CD44	0.215446	0	MIF_CD74_CD44	MIF - (CD74+CD44)	MIF	Secreted Signaling	PMID: 29637711; PMID: 26175090
	286	iCAF2	T	MIF	CD74_CD44	0.256026	0	MIF_CD74_CD44	MIF - (CD74+CD44)	MIF	Secreted Signaling	PMID: 29637711; PMID: 26175090
	287	ep3	T	MIF	CD74_CD44	0.262821	0	MIF_CD74_CD44	MIF - (CD74+CD44)	MIF	Secreted Signaling	PMID: 29637711; PMID: 26175090
	288	ep4	T	MIF	CD74_CD44	0.2143	0	MIF_CD74_CD44	MIF - (CD74+CD44)	MIF	Secreted Signaling	PMID: 29637711; PMID: 26175090
	289	ep5	T	MIF	CD74_CD44	0.235963	0	MIF_CD74_CD44	MIF - (CD74+CD44)	MIF	Secreted Signaling	PMID: 29637711; PMID: 26175090
	290	iCAF2	DC1	MIF	CD74_CD44	0.199913	0.03	MIF_CD74_CD44	MIF - (CD74+CD44)	MIF	Secreted Signaling	PMID: 29637711; PMID: 26175090
	291	ep3	DC1	MIF	CD74_CD44	0.20563	0.01	MIF_CD74_CD44	MIF - (CD74+CD44)	MIF	Secreted Signaling	PMID: 29637711; PMID: 26175090
	292	iCAF1	DC2	MIF	CD74_CD44	0.264218	0	MIF_CD74_CD44	MIF - (CD74+CD44)	MIF	Secreted Signaling	PMID: 29637711; PMID: 26175090
	293	myCAF1	DC2	MIF	CD74_CD44	0.293418	0	MIF_CD74_CD44	MIF - (CD74+CD44)	MIF	Secreted Signaling	PMID: 29637711; PMID: 26175090
	294	ep1	DC2	MIF	CD74_CD44	0.239468	0	MIF_CD74_CD44	MIF - (CD74+CD44)	MIF	Secreted Signaling	PMID: 29637711; PMID: 26175090
	295	mac2	DC2	MIF	CD74_CD44	0.21428	0	MIF_CD74_CD44	MIF - (CD74+CD44)	MIF	Secreted Signaling	PMID: 29637711; PMID: 26175090
	296	ep2	DC2	MIF	CD74_CD44	0.233473	0	MIF_CD74_CD44	MIF - (CD74+CD44)	MIF	Secreted Signaling	PMID: 29637711; PMID: 26175090
	297	B	DC2	MIF	CD74_CD44	0.256937	0	MIF_CD74_CD44	MIF - (CD74+CD44)	MIF	Secreted Signaling	PMID: 29637711; PMID: 26175090
	298	myCAF2	DC2	MIF	CD74_CD44	0.284957	0	MIF_CD74_CD44	MIF - (CD74+CD44)	MIF	Secreted Signaling	PMID: 29637711; PMID: 26175090
	299	mac3	DC2	MIF	CD74_CD44	0.262406	0	MIF_CD74_CD44	MIF - (CD74+CD44)	MIF	Secreted Signaling	PMID: 29637711; PMID: 26175090
	300	mac4	DC2	MIF	CD74_CD44	0.257586	0	MIF_CD74_CD44	MIF - (CD74+CD44)	MIF	Secreted Signaling	PMID: 29637711; PMID: 26175090
	301	iCAF2	DC2	MIF	CD74_CD44	0.303037	0	MIF_CD74_CD44	MIF - (CD74+CD44)	MIF	Secreted Signaling	PMID: 29637711; PMID: 26175090
	302	ep3	DC2	MIF	CD74_CD44	0.310559	0	MIF_CD74_CD44	MIF - (CD74+CD44)	MIF	Secreted Signaling	PMID: 29637711; PMID: 26175090
	303	DC1	DC2	MIF	CD74_CD44	0.225402	0	MIF_CD74_CD44	MIF - (CD74+CD44)	MIF	Secreted Signaling	PMID: 29637711; PMID: 26175090
	304	ep4	DC2	MIF	CD74_CD44	0.256289	0	MIF_CD74_CD44	MIF - (CD74+CD44)	MIF	Secreted Signaling	PMID: 29637711; PMID: 26175090
	305	ep5	DC2	MIF	CD74_CD44	0.28068	0	MIF_CD74_CD44	MIF - (CD74+CD44)	MIF	Secreted Signaling	PMID: 29637711; PMID: 26175090
	306	ery	myCAF2	OSM	OSMR_IL6ST	0.00428055	0	OSM_OSMR_IL6ST	OSM - (OSMR+IL6ST)	OSM	Secreted Signaling	KEGG: hsa04060
	307	ery	iCAF2	OSM	OSMR_IL6ST	0.00670517	0	OSM_OSMR_IL6ST	OSM - (OSMR+IL6ST)	OSM	Secreted Signaling	KEGG: hsa04060
	308	ery	ep4	OSM	OSMR_IL6ST	0.00182766	0	OSM_OSMR_IL6ST	OSM - (OSMR+IL6ST)	OSM	Secreted Signaling	KEGG: hsa04060
	309	iCAF1	mac4	IL10	IL10RA_IL10RB	0.00829234	0	IL10_IL10RA_IL10RB	IL10 - (IL10RA+IL10RB)	IL10	Secreted Signaling	KEGG: hsa04060
	310	mac4	mac4	IL10	IL10RA_IL10RB	0.00717998	0	IL10_IL10RA_IL10RB	IL10 - (IL10RA+IL10RB)	IL10	Secreted Signaling	KEGG: hsa04060
	311	iCAF2	mac4	IL10	IL10RA_IL10RB	0.0162991	0	IL10_IL10RA_IL10RB	IL10 - (IL10RA+IL10RB)	IL10	Secreted Signaling	KEGG: hsa04060
	312	myCAF2	mac1	CSF1	CSF1R	0.00441751	0	CSF1_CSF1R	CSF1 - CSF1R	CSF	Secreted Signaling	KEGG: hsa04060
	313	myCAF2	mac2	CSF1	CSF1R	0.00454185	0	CSF1_CSF1R	CSF1 - CSF1R	CSF	Secreted Signaling	KEGG: hsa04060
	314	myCAF2	mac3	CSF1	CSF1R	0.00502416	0	CSF1_CSF1R	CSF1 - CSF1R	CSF	Secreted Signaling	KEGG: hsa04060
	315	myCAF2	mac4	CSF1	CSF1R	0.0046826	0	CSF1_CSF1R	CSF1 - CSF1R	CSF	Secreted Signaling	KEGG: hsa04060
	316	B	mac1	IL16	CD4	0.0110244	0	IL16_CD4	IL16 - CD4	IL16	Secreted Signaling	KEGG: hsa04060
	317	T	mac1	IL16	CD4	0.00982572	0	IL16_CD4	IL16 - CD4	IL16	Secreted Signaling	KEGG: hsa04060
	318	DC1	mac1	IL16	CD4	0.0048252	0	IL16_CD4	IL16 - CD4	IL16	Secreted Signaling	KEGG: hsa04060
	319	B	mac2	IL16	CD4	0.0109944	0	IL16_CD4	IL16 - CD4	IL16	Secreted Signaling	KEGG: hsa04060
	320	T	mac2	IL16	CD4	0.00979902	0	IL16_CD4	IL16 - CD4	IL16	Secreted Signaling	KEGG: hsa04060
	321	DC1	mac2	IL16	CD4	0.00481202	0	IL16_CD4	IL16 - CD4	IL16	Secreted Signaling	KEGG: hsa04060
	322	B	mac3	IL16	CD4	0.00942054	0	IL16_CD4	IL16 - CD4	IL16	Secreted Signaling	KEGG: hsa04060
	323	T	mac3	IL16	CD4	0.00839479	0	IL16_CD4	IL16 - CD4	IL16	Secreted Signaling	KEGG: hsa04060
	324	DC1	mac3	IL16	CD4	0.00411947	0	IL16_CD4	IL16 - CD4	IL16	Secreted Signaling	KEGG: hsa04060
	325	B	mac4	IL16	CD4	0.00897841	0	IL16_CD4	IL16 - CD4	IL16	Secreted Signaling	KEGG: hsa04060
	326	T	mac4	IL16	CD4	0.00800041	0	IL16_CD4	IL16 - CD4	IL16	Secreted Signaling	KEGG: hsa04060
	327	DC1	mac4	IL16	CD4	0.00392515	0	IL16_CD4	IL16 - CD4	IL16	Secreted Signaling	KEGG: hsa04060
	328	B	DC1	IL16	CD4	0.00471504	0	IL16_CD4	IL16 - CD4	IL16	Secreted Signaling	KEGG: hsa04060
	329	T	DC1	IL16	CD4	0.00419947	0	IL16_CD4	IL16 - CD4	IL16	Secreted Signaling	KEGG: hsa04060
	330	DC1	DC1	IL16	CD4	0.00205632	0.01	IL16_CD4	IL16 - CD4	IL16	Secreted Signaling	KEGG: hsa04060
	331	DC1	iCAF1	TNFSF12	TNFRSF12A	0.048052	0	TNFSF12_TNFRSF12A	TNFSF12 - TNFRSF12A	TWEAK	Secreted Signaling	KEGG: hsa04060
	332	DC1	myCAF1	TNFSF12	TNFRSF12A	0.0436903	0	TNFSF12_TNFRSF12A	TNFSF12 - TNFRSF12A	TWEAK	Secreted Signaling	KEGG: hsa04060
	333	DC1	ep1	TNFSF12	TNFRSF12A	0.0429831	0	TNFSF12_TNFRSF12A	TNFSF12 - TNFRSF12A	TWEAK	Secreted Signaling	KEGG: hsa04060
	334	DC1	ep2	TNFSF12	TNFRSF12A	0.0392905	0	TNFSF12_TNFRSF12A	TNFSF12 - TNFRSF12A	TWEAK	Secreted Signaling	KEGG: hsa04060
	335	DC1	myCAF2	TNFSF12	TNFRSF12A	0.048484	0	TNFSF12_TNFRSF12A	TNFSF12 - TNFRSF12A	TWEAK	Secreted Signaling	KEGG: hsa04060
	336	DC1	iCAF2	TNFSF12	TNFRSF12A	0.0527699	0	TNFSF12_TNFRSF12A	TNFSF12 - TNFRSF12A	TWEAK	Secreted Signaling	KEGG: hsa04060
	337	DC1	ep3	TNFSF12	TNFRSF12A	0.0490907	0	TNFSF12_TNFRSF12A	TNFSF12 - TNFRSF12A	TWEAK	Secreted Signaling	KEGG: hsa04060
	338	DC1	ep4	TNFSF12	TNFRSF12A	0.0457923	0	TNFSF12_TNFRSF12A	TNFSF12 - TNFRSF12A	TWEAK	Secreted Signaling	KEGG: hsa04060
	339	DC1	ep5	TNFSF12	TNFRSF12A	0.00904691	0	TNFSF12_TNFRSF12A	TNFSF12 - TNFRSF12A	TWEAK	Secreted Signaling	KEGG: hsa04060
	340	myCAF2	B	CD70	CD27	0.0294893	0	CD70_CD27	CD70 - CD27	CD70	Secreted Signaling	KEGG: hsa04060
	341	mac1	B	TNFSF13B	TNFRSF17	0.0519044	0	TNFSF13B_TNFRSF17	TNFSF13B - TNFRSF17	BAFF	Secreted Signaling	KEGG: hsa04060
	342	mac2	B	TNFSF13B	TNFRSF17	0.0543556	0	TNFSF13B_TNFRSF17	TNFSF13B - TNFRSF17	BAFF	Secreted Signaling	KEGG: hsa04060
	343	mac3	B	TNFSF13B	TNFRSF17	0.0558615	0	TNFSF13B_TNFRSF17	TNFSF13B - TNFRSF17	BAFF	Secreted Signaling	KEGG: hsa04060
	344	mac4	B	TNFSF13B	TNFRSF17	0.0463383	0	TNFSF13B_TNFRSF17	TNFSF13B - TNFRSF17	BAFF	Secreted Signaling	KEGG: hsa04060
	345	ery	B	TNFSF13B	TNFRSF17	0.0139016	0	TNFSF13B_TNFRSF17	TNFSF13B - TNFRSF17	BAFF	Secreted Signaling	KEGG: hsa04060
	346	DC1	B	TNFSF13B	TNFRSF17	0.0566692	0	TNFSF13B_TNFRSF17	TNFSF13B - TNFRSF17	BAFF	Secreted Signaling	KEGG: hsa04060
	347	DC2	B	TNFSF13B	TNFRSF17	0.0514173	0	TNFSF13B_TNFRSF17	TNFSF13B - TNFRSF17	BAFF	Secreted Signaling	KEGG: hsa04060
	348	mac1	iCAF1	SPP1	CD44	0.161687	0	SPP1_CD44	SPP1 - CD44	SPP1	Secreted Signaling	PMID: 21907263
	349	mac4	iCAF1	SPP1	CD44	0.156685	0	SPP1_CD44	SPP1 - CD44	SPP1	Secreted Signaling	PMID: 21907263
	350	iCAF2	iCAF1	SPP1	CD44	0.142202	0.02	SPP1_CD44	SPP1 - CD44	SPP1	Secreted Signaling	PMID: 21907263
	351	mac1	mac2	SPP1	CD44	0.205562	0	SPP1_CD44	SPP1 - CD44	SPP1	Secreted Signaling	PMID: 21907263
	352	mac4	mac2	SPP1	CD44	0.199525	0	SPP1_CD44	SPP1 - CD44	SPP1	Secreted Signaling	PMID: 21907263
	353	iCAF2	mac2	SPP1	CD44	0.181936	0	SPP1_CD44	SPP1 - CD44	SPP1	Secreted Signaling	PMID: 21907263
	354	mac1	B	SPP1	CD44	0.18572	0	SPP1_CD44	SPP1 - CD44	SPP1	Secreted Signaling	PMID: 21907263
	355	mac4	B	SPP1	CD44	0.180134	0	SPP1_CD44	SPP1 - CD44	SPP1	Secreted Signaling	PMID: 21907263
	356	iCAF2	B	SPP1	CD44	0.163905	0	SPP1_CD44	SPP1 - CD44	SPP1	Secreted Signaling	PMID: 21907263
	357	mac1	myCAF2	SPP1	CD44	0.267619	0	SPP1_CD44	SPP1 - CD44	SPP1	Secreted Signaling	PMID: 21907263
	358	mac2	myCAF2	SPP1	CD44	0.16097	0	SPP1_CD44	SPP1 - CD44	SPP1	Secreted Signaling	PMID: 21907263
	359	mac3	myCAF2	SPP1	CD44	0.20264	0	SPP1_CD44	SPP1 - CD44	SPP1	Secreted Signaling	PMID: 21907263
	360	mac4	myCAF2	SPP1	CD44	0.260357	0	SPP1_CD44	SPP1 - CD44	SPP1	Secreted Signaling	PMID: 21907263
	361	iCAF2	myCAF2	SPP1	CD44	0.239007	0	SPP1_CD44	SPP1 - CD44	SPP1	Secreted Signaling	PMID: 21907263
	362	mac1	mac3	SPP1	CD44	0.230309	0	SPP1_CD44	SPP1 - CD44	SPP1	Secreted Signaling	PMID: 21907263
	363	mac3	mac3	SPP1	CD44	0.172258	0	SPP1_CD44	SPP1 - CD44	SPP1	Secreted Signaling	PMID: 21907263
	364	mac4	mac3	SPP1	CD44	0.22375	0	SPP1_CD44	SPP1 - CD44	SPP1	Secreted Signaling	PMID: 21907263
	365	iCAF2	mac3	SPP1	CD44	0.204572	0	SPP1_CD44	SPP1 - CD44	SPP1	Secreted Signaling	PMID: 21907263
	366	mac1	mac4	SPP1	CD44	0.185305	0	SPP1_CD44	SPP1 - CD44	SPP1	Secreted Signaling	PMID: 21907263
	367	mac3	mac4	SPP1	CD44	0.136585	0.03	SPP1_CD44	SPP1 - CD44	SPP1	Secreted Signaling	PMID: 21907263
	368	mac4	mac4	SPP1	CD44	0.179729	0	SPP1_CD44	SPP1 - CD44	SPP1	Secreted Signaling	PMID: 21907263
	369	iCAF2	mac4	SPP1	CD44	0.163528	0	SPP1_CD44	SPP1 - CD44	SPP1	Secreted Signaling	PMID: 21907263
	370	mac1	iCAF2	SPP1	CD44	0.197746	0	SPP1_CD44	SPP1 - CD44	SPP1	Secreted Signaling	PMID: 21907263
	371	mac4	iCAF2	SPP1	CD44	0.191884	0	SPP1_CD44	SPP1 - CD44	SPP1	Secreted Signaling	PMID: 21907263
	372	iCAF2	iCAF2	SPP1	CD44	0.174821	0	SPP1_CD44	SPP1 - CD44	SPP1	Secreted Signaling	PMID: 21907263
	373	mac1	T	SPP1	CD44	0.232198	0	SPP1_CD44	SPP1 - CD44	SPP1	Secreted Signaling	PMID: 21907263
	374	mac3	T	SPP1	CD44	0.173779	0	SPP1_CD44	SPP1 - CD44	SPP1	Secreted Signaling	PMID: 21907263
	375	mac4	T	SPP1	CD44	0.225601	0	SPP1_CD44	SPP1 - CD44	SPP1	Secreted Signaling	PMID: 21907263
	376	iCAF2	T	SPP1	CD44	0.206306	0	SPP1_CD44	SPP1 - CD44	SPP1	Secreted Signaling	PMID: 21907263
	377	mac1	DC2	SPP1	CD44	0.225975	0	SPP1_CD44	SPP1 - CD44	SPP1	Secreted Signaling	PMID: 21907263
	378	mac3	DC2	SPP1	CD44	0.168777	0	SPP1_CD44	SPP1 - CD44	SPP1	Secreted Signaling	PMID: 21907263
	379	mac4	DC2	SPP1	CD44	0.219504	0	SPP1_CD44	SPP1 - CD44	SPP1	Secreted Signaling	PMID: 21907263
	380	iCAF2	DC2	SPP1	CD44	0.200595	0	SPP1_CD44	SPP1 - CD44	SPP1	Secreted Signaling	PMID: 21907263
	381	mac1	myCAF2	SPP1	ITGAV_ITGB1	0.0961308	0	SPP1_ITGAV_ITGB1	SPP1 - (ITGAV+ITGB1)	SPP1	Secreted Signaling	PMID: 21907263
	382	iCAF1	myCAF2	SPP1	ITGAV_ITGB1	0.0352693	0	SPP1_ITGAV_ITGB1	SPP1 - (ITGAV+ITGB1)	SPP1	Secreted Signaling	PMID: 21907263
	383	myCAF1	myCAF2	SPP1	ITGAV_ITGB1	0.0136585	0	SPP1_ITGAV_ITGB1	SPP1 - (ITGAV+ITGB1)	SPP1	Secreted Signaling	PMID: 21907263
	384	ep1	myCAF2	SPP1	ITGAV_ITGB1	0.044109	0	SPP1_ITGAV_ITGB1	SPP1 - (ITGAV+ITGB1)	SPP1	Secreted Signaling	PMID: 21907263
	385	mac2	myCAF2	SPP1	ITGAV_ITGB1	0.0528866	0	SPP1_ITGAV_ITGB1	SPP1 - (ITGAV+ITGB1)	SPP1	Secreted Signaling	PMID: 21907263
	386	ep2	myCAF2	SPP1	ITGAV_ITGB1	0.0066907	0	SPP1_ITGAV_ITGB1	SPP1 - (ITGAV+ITGB1)	SPP1	Secreted Signaling	PMID: 21907263
	387	myCAF2	myCAF2	SPP1	ITGAV_ITGB1	0.00700137	0	SPP1_ITGAV_ITGB1	SPP1 - (ITGAV+ITGB1)	SPP1	Secreted Signaling	PMID: 21907263
	388	mac3	myCAF2	SPP1	ITGAV_ITGB1	0.0688742	0	SPP1_ITGAV_ITGB1	SPP1 - (ITGAV+ITGB1)	SPP1	Secreted Signaling	PMID: 21907263
	389	mac4	myCAF2	SPP1	ITGAV_ITGB1	0.0929318	0	SPP1_ITGAV_ITGB1	SPP1 - (ITGAV+ITGB1)	SPP1	Secreted Signaling	PMID: 21907263
	390	iCAF2	myCAF2	SPP1	ITGAV_ITGB1	0.0837564	0	SPP1_ITGAV_ITGB1	SPP1 - (ITGAV+ITGB1)	SPP1	Secreted Signaling	PMID: 21907263
	391	ery	myCAF2	SPP1	ITGAV_ITGB1	0.00396972	0	SPP1_ITGAV_ITGB1	SPP1 - (ITGAV+ITGB1)	SPP1	Secreted Signaling	PMID: 21907263
	392	ep3	myCAF2	SPP1	ITGAV_ITGB1	0.0333218	0	SPP1_ITGAV_ITGB1	SPP1 - (ITGAV+ITGB1)	SPP1	Secreted Signaling	PMID: 21907263
	393	mac1	ep3	SPP1	ITGAV_ITGB1	0.0455609	0	SPP1_ITGAV_ITGB1	SPP1 - (ITGAV+ITGB1)	SPP1	Secreted Signaling	PMID: 21907263
	735	iCAF1	ep4	MDK	SDC4	0.133071	0	MDK_SDC4	MDK - SDC4	MK	Secreted Signaling	PMID: 28356350
	4355	myCAF2	ep4	APP	CD74	0.13304	0	APP_CD74	APP - CD74	APP	Cell-Cell Contact	PMID: 19849849
	396	ep1	ep3	SPP1	ITGAV_ITGB1	0.020291	0	SPP1_ITGAV_ITGB1	SPP1 - (ITGAV+ITGB1)	SPP1	Secreted Signaling	PMID: 21907263
	397	mac2	ep3	SPP1	ITGAV_ITGB1	0.0244501	0	SPP1_ITGAV_ITGB1	SPP1 - (ITGAV+ITGB1)	SPP1	Secreted Signaling	PMID: 21907263
	398	ep2	ep3	SPP1	ITGAV_ITGB1	0.00301414	0	SPP1_ITGAV_ITGB1	SPP1 - (ITGAV+ITGB1)	SPP1	Secreted Signaling	PMID: 21907263
	939	iCAF2	ep3	MDK	NCL	0.129994	0	MDK_NCL	MDK - NCL	MK	Secreted Signaling	PMID: 28356350
	400	mac3	ep3	SPP1	ITGAV_ITGB1	0.032133	0	SPP1_ITGAV_ITGB1	SPP1 - (ITGAV+ITGB1)	SPP1	Secreted Signaling	PMID: 21907263
	401	mac4	ep3	SPP1	ITGAV_ITGB1	0.0439629	0	SPP1_ITGAV_ITGB1	SPP1 - (ITGAV+ITGB1)	SPP1	Secreted Signaling	PMID: 21907263
	740	iCAF2	ep4	MDK	SDC4	0.129071	0	MDK_SDC4	MDK - SDC4	MK	Secreted Signaling	PMID: 28356350
	403	ery	ep3	SPP1	ITGAV_ITGB1	0.00178566	0	SPP1_ITGAV_ITGB1	SPP1 - (ITGAV+ITGB1)	SPP1	Secreted Signaling	PMID: 21907263
	404	ep3	ep3	SPP1	ITGAV_ITGB1	0.0152358	0	SPP1_ITGAV_ITGB1	SPP1 - (ITGAV+ITGB1)	SPP1	Secreted Signaling	PMID: 21907263
	405	mac1	ep4	SPP1	ITGAV_ITGB1	0.0678276	0	SPP1_ITGAV_ITGB1	SPP1 - (ITGAV+ITGB1)	SPP1	Secreted Signaling	PMID: 21907263
	862	iCAF1	ep2	MDK	NCL	0.1286	0	MDK_NCL	MDK - NCL	MK	Secreted Signaling	PMID: 28356350
	3866	myCAF2	ep2	THBS2	CD47	0.128569	0	THBS2_CD47	THBS2 - CD47	THBS	ECM-Receptor	KEGG: hsa04512
	408	ep1	ep4	SPP1	ITGAV_ITGB1	0.0306036	0	SPP1_ITGAV_ITGB1	SPP1 - (ITGAV+ITGB1)	SPP1	Secreted Signaling	PMID: 21907263
	409	mac2	ep4	SPP1	ITGAV_ITGB1	0.0367972	0	SPP1_ITGAV_ITGB1	SPP1 - (ITGAV+ITGB1)	SPP1	Secreted Signaling	PMID: 21907263
	410	ep2	ep4	SPP1	ITGAV_ITGB1	0.00458715	0	SPP1_ITGAV_ITGB1	SPP1 - (ITGAV+ITGB1)	SPP1	Secreted Signaling	PMID: 21907263
	1867	iCAF1	ep4	COL1A1	ITGA3_ITGB1	0.128057	0	COL1A1_ITGA3_ITGB1	COL1A1 - (ITGA3+ITGB1)	COLLAGEN	ECM-Receptor	KEGG: hsa04512
	412	mac3	ep4	SPP1	ITGAV_ITGB1	0.0481683	0	SPP1_ITGAV_ITGB1	SPP1 - (ITGAV+ITGB1)	SPP1	Secreted Signaling	PMID: 21907263
	413	mac4	ep4	SPP1	ITGAV_ITGB1	0.0655022	0	SPP1_ITGAV_ITGB1	SPP1 - (ITGAV+ITGB1)	SPP1	Secreted Signaling	PMID: 21907263
	1871	myCAF2	ep4	COL1A1	ITGA3_ITGB1	0.126472	0	COL1A1_ITGA3_ITGB1	COL1A1 - (ITGA3+ITGB1)	COLLAGEN	ECM-Receptor	KEGG: hsa04512
	415	ery	ep4	SPP1	ITGAV_ITGB1	0.0027193	0	SPP1_ITGAV_ITGB1	SPP1 - (ITGAV+ITGB1)	SPP1	Secreted Signaling	PMID: 21907263
	416	ep3	ep4	SPP1	ITGAV_ITGB1	0.0230397	0	SPP1_ITGAV_ITGB1	SPP1 - (ITGAV+ITGB1)	SPP1	Secreted Signaling	PMID: 21907263
	417	mac1	myCAF2	SPP1	ITGAV_ITGB5	0.0490859	0	SPP1_ITGAV_ITGB5	SPP1 - (ITGAV+ITGB5)	SPP1	Secreted Signaling	PMID: 21907263
	418	iCAF1	myCAF2	SPP1	ITGAV_ITGB5	0.0174345	0	SPP1_ITGAV_ITGB5	SPP1 - (ITGAV+ITGB5)	SPP1	Secreted Signaling	PMID: 21907263
	419	myCAF1	myCAF2	SPP1	ITGAV_ITGB5	0.00667612	0	SPP1_ITGAV_ITGB5	SPP1 - (ITGAV+ITGB5)	SPP1	Secreted Signaling	PMID: 21907263
	420	ep1	myCAF2	SPP1	ITGAV_ITGB5	0.0219057	0	SPP1_ITGAV_ITGB5	SPP1 - (ITGAV+ITGB5)	SPP1	Secreted Signaling	PMID: 21907263
	421	mac2	myCAF2	SPP1	ITGAV_ITGB5	0.0263869	0	SPP1_ITGAV_ITGB5	SPP1 - (ITGAV+ITGB5)	SPP1	Secreted Signaling	PMID: 21907263
	422	ep2	myCAF2	SPP1	ITGAV_ITGB5	0.00325858	0	SPP1_ITGAV_ITGB5	SPP1 - (ITGAV+ITGB5)	SPP1	Secreted Signaling	PMID: 21907263
	423	myCAF2	myCAF2	SPP1	ITGAV_ITGB5	0.00341043	0	SPP1_ITGAV_ITGB5	SPP1 - (ITGAV+ITGB5)	SPP1	Secreted Signaling	PMID: 21907263
	424	mac3	myCAF2	SPP1	ITGAV_ITGB5	0.0346568	0	SPP1_ITGAV_ITGB5	SPP1 - (ITGAV+ITGB5)	SPP1	Secreted Signaling	PMID: 21907263
	425	mac4	myCAF2	SPP1	ITGAV_ITGB5	0.0473704	0	SPP1_ITGAV_ITGB5	SPP1 - (ITGAV+ITGB5)	SPP1	Secreted Signaling	PMID: 21907263
	426	iCAF2	myCAF2	SPP1	ITGAV_ITGB5	0.0424827	0	SPP1_ITGAV_ITGB5	SPP1 - (ITGAV+ITGB5)	SPP1	Secreted Signaling	PMID: 21907263
	427	ery	myCAF2	SPP1	ITGAV_ITGB5	0.00193066	0	SPP1_ITGAV_ITGB5	SPP1 - (ITGAV+ITGB5)	SPP1	Secreted Signaling	PMID: 21907263
	428	ep3	myCAF2	SPP1	ITGAV_ITGB5	0.016455	0	SPP1_ITGAV_ITGB5	SPP1 - (ITGAV+ITGB5)	SPP1	Secreted Signaling	PMID: 21907263
	429	mac1	ep4	SPP1	ITGAV_ITGB5	0.0365567	0	SPP1_ITGAV_ITGB5	SPP1 - (ITGAV+ITGB5)	SPP1	Secreted Signaling	PMID: 21907263
	1872	iCAF2	ep4	COL1A1	ITGA3_ITGB1	0.126044	0	COL1A1_ITGA3_ITGB1	COL1A1 - (ITGA3+ITGB1)	COLLAGEN	ECM-Receptor	KEGG: hsa04512
	867	iCAF2	ep2	MDK	NCL	0.124715	0	MDK_NCL	MDK - NCL	MK	Secreted Signaling	PMID: 28356350
	432	ep1	ep4	SPP1	ITGAV_ITGB5	0.0161961	0	SPP1_ITGAV_ITGB5	SPP1 - (ITGAV+ITGB5)	SPP1	Secreted Signaling	PMID: 21907263
	433	mac2	ep4	SPP1	ITGAV_ITGB5	0.0195326	0	SPP1_ITGAV_ITGB5	SPP1 - (ITGAV+ITGB5)	SPP1	Secreted Signaling	PMID: 21907263
	434	ep2	ep4	SPP1	ITGAV_ITGB5	0.00239733	0	SPP1_ITGAV_ITGB5	SPP1 - (ITGAV+ITGB5)	SPP1	Secreted Signaling	PMID: 21907263
	3512	iCAF1	ep3	COL1A1	SDC4	0.12421	0	COL1A1_SDC4	COL1A1 - SDC4	COLLAGEN	ECM-Receptor	KEGG: hsa04512
	436	mac3	ep4	SPP1	ITGAV_ITGB5	0.025711	0	SPP1_ITGAV_ITGB5	SPP1 - (ITGAV+ITGB5)	SPP1	Secreted Signaling	PMID: 21907263
	437	mac4	ep4	SPP1	ITGAV_ITGB5	0.0352628	0	SPP1_ITGAV_ITGB5	SPP1 - (ITGAV+ITGB5)	SPP1	Secreted Signaling	PMID: 21907263
	3516	myCAF2	ep3	COL1A1	SDC4	0.122666	0	COL1A1_SDC4	COL1A1 - SDC4	COLLAGEN	ECM-Receptor	KEGG: hsa04512
	439	ery	ep4	SPP1	ITGAV_ITGB5	0.00141988	0	SPP1_ITGAV_ITGB5	SPP1 - (ITGAV+ITGB5)	SPP1	Secreted Signaling	PMID: 21907263
	440	ep3	ep4	SPP1	ITGAV_ITGB5	0.0121485	0	SPP1_ITGAV_ITGB5	SPP1 - (ITGAV+ITGB5)	SPP1	Secreted Signaling	PMID: 21907263
	441	mac1	myCAF2	SPP1	ITGA5_ITGB1	0.171962	0	SPP1_ITGA5_ITGB1	SPP1 - (ITGA5+ITGB1)	SPP1	Secreted Signaling	PMID: 21907263
	442	iCAF1	myCAF2	SPP1	ITGA5_ITGB1	0.0666301	0	SPP1_ITGA5_ITGB1	SPP1 - (ITGA5+ITGB1)	SPP1	Secreted Signaling	PMID: 21907263
	443	myCAF1	myCAF2	SPP1	ITGA5_ITGB1	0.0263277	0	SPP1_ITGA5_ITGB1	SPP1 - (ITGA5+ITGB1)	SPP1	Secreted Signaling	PMID: 21907263
	444	ep1	myCAF2	SPP1	ITGA5_ITGB1	0.0826565	0	SPP1_ITGA5_ITGB1	SPP1 - (ITGA5+ITGB1)	SPP1	Secreted Signaling	PMID: 21907263
	445	mac2	myCAF2	SPP1	ITGA5_ITGB1	0.0983159	0	SPP1_ITGA5_ITGB1	SPP1 - (ITGA5+ITGB1)	SPP1	Secreted Signaling	PMID: 21907263
	446	ep2	myCAF2	SPP1	ITGA5_ITGB1	0.0129819	0	SPP1_ITGA5_ITGB1	SPP1 - (ITGA5+ITGB1)	SPP1	Secreted Signaling	PMID: 21907263
	447	myCAF2	myCAF2	SPP1	ITGA5_ITGB1	0.0135807	0	SPP1_ITGA5_ITGB1	SPP1 - (ITGA5+ITGB1)	SPP1	Secreted Signaling	PMID: 21907263
	448	mac3	myCAF2	SPP1	ITGA5_ITGB1	0.126207	0	SPP1_ITGA5_ITGB1	SPP1 - (ITGA5+ITGB1)	SPP1	Secreted Signaling	PMID: 21907263
	449	mac4	myCAF2	SPP1	ITGA5_ITGB1	0.166705	0	SPP1_ITGA5_ITGB1	SPP1 - (ITGA5+ITGB1)	SPP1	Secreted Signaling	PMID: 21907263
	450	iCAF2	myCAF2	SPP1	ITGA5_ITGB1	0.151462	0	SPP1_ITGA5_ITGB1	SPP1 - (ITGA5+ITGB1)	SPP1	Secreted Signaling	PMID: 21907263
	451	ery	myCAF2	SPP1	ITGA5_ITGB1	0.00772229	0	SPP1_ITGA5_ITGB1	SPP1 - (ITGA5+ITGB1)	SPP1	Secreted Signaling	PMID: 21907263
	452	ep3	myCAF2	SPP1	ITGA5_ITGB1	0.0630641	0	SPP1_ITGA5_ITGB1	SPP1 - (ITGA5+ITGB1)	SPP1	Secreted Signaling	PMID: 21907263
	453	mac1	iCAF2	SPP1	ITGA5_ITGB1	0.0834208	0	SPP1_ITGA5_ITGB1	SPP1 - (ITGA5+ITGB1)	SPP1	Secreted Signaling	PMID: 21907263
	454	iCAF1	iCAF2	SPP1	ITGA5_ITGB1	0.030336	0	SPP1_ITGA5_ITGB1	SPP1 - (ITGA5+ITGB1)	SPP1	Secreted Signaling	PMID: 21907263
	455	myCAF1	iCAF2	SPP1	ITGA5_ITGB1	0.0117113	0	SPP1_ITGA5_ITGB1	SPP1 - (ITGA5+ITGB1)	SPP1	Secreted Signaling	PMID: 21907263
	456	ep1	iCAF2	SPP1	ITGA5_ITGB1	0.037988	0	SPP1_ITGA5_ITGB1	SPP1 - (ITGA5+ITGB1)	SPP1	Secreted Signaling	PMID: 21907263
	457	mac2	iCAF2	SPP1	ITGA5_ITGB1	0.0456057	0	SPP1_ITGA5_ITGB1	SPP1 - (ITGA5+ITGB1)	SPP1	Secreted Signaling	PMID: 21907263
	458	ep2	iCAF2	SPP1	ITGA5_ITGB1	0.0057311	0	SPP1_ITGA5_ITGB1	SPP1 - (ITGA5+ITGB1)	SPP1	Secreted Signaling	PMID: 21907263
	459	myCAF2	iCAF2	SPP1	ITGA5_ITGB1	0.00599748	0	SPP1_ITGA5_ITGB1	SPP1 - (ITGA5+ITGB1)	SPP1	Secreted Signaling	PMID: 21907263
	460	mac3	iCAF2	SPP1	ITGA5_ITGB1	0.0595305	0	SPP1_ITGA5_ITGB1	SPP1 - (ITGA5+ITGB1)	SPP1	Secreted Signaling	PMID: 21907263
	461	mac4	iCAF2	SPP1	ITGA5_ITGB1	0.080607	0	SPP1_ITGA5_ITGB1	SPP1 - (ITGA5+ITGB1)	SPP1	Secreted Signaling	PMID: 21907263
	462	iCAF2	iCAF2	SPP1	ITGA5_ITGB1	0.0725511	0	SPP1_ITGA5_ITGB1	SPP1 - (ITGA5+ITGB1)	SPP1	Secreted Signaling	PMID: 21907263
	463	ery	iCAF2	SPP1	ITGA5_ITGB1	0.00339903	0	SPP1_ITGA5_ITGB1	SPP1 - (ITGA5+ITGB1)	SPP1	Secreted Signaling	PMID: 21907263
	464	ep3	iCAF2	SPP1	ITGA5_ITGB1	0.0286529	0	SPP1_ITGA5_ITGB1	SPP1 - (ITGA5+ITGB1)	SPP1	Secreted Signaling	PMID: 21907263
	465	mac2	mac1	RETN	CAP1	0.0165239	0	RETN_CAP1	RETN - CAP1	RESISTIN	Secreted Signaling	PMID: 30809105
	466	mac2	iCAF1	RETN	CAP1	0.0447458	0	RETN_CAP1	RETN - CAP1	RESISTIN	Secreted Signaling	PMID: 30809105
	467	mac2	myCAF1	RETN	CAP1	0.0583446	0	RETN_CAP1	RETN - CAP1	RESISTIN	Secreted Signaling	PMID: 30809105
	468	mac2	ep1	RETN	CAP1	0.0582025	0	RETN_CAP1	RETN - CAP1	RESISTIN	Secreted Signaling	PMID: 30809105
	469	mac2	mac2	RETN	CAP1	0.0457087	0	RETN_CAP1	RETN - CAP1	RESISTIN	Secreted Signaling	PMID: 30809105
	470	mac2	ep2	RETN	CAP1	0.0561982	0	RETN_CAP1	RETN - CAP1	RESISTIN	Secreted Signaling	PMID: 30809105
	471	mac2	B	RETN	CAP1	0.0145966	0	RETN_CAP1	RETN - CAP1	RESISTIN	Secreted Signaling	PMID: 30809105
	472	mac2	myCAF2	RETN	CAP1	0.0712035	0	RETN_CAP1	RETN - CAP1	RESISTIN	Secreted Signaling	PMID: 30809105
	473	mac2	mac3	RETN	CAP1	0.0472581	0	RETN_CAP1	RETN - CAP1	RESISTIN	Secreted Signaling	PMID: 30809105
	474	mac2	mac4	RETN	CAP1	0.0511598	0	RETN_CAP1	RETN - CAP1	RESISTIN	Secreted Signaling	PMID: 30809105
	475	mac2	iCAF2	RETN	CAP1	0.0623749	0	RETN_CAP1	RETN - CAP1	RESISTIN	Secreted Signaling	PMID: 30809105
	476	mac2	T	RETN	CAP1	0.0434873	0	RETN_CAP1	RETN - CAP1	RESISTIN	Secreted Signaling	PMID: 30809105
	477	mac2	ery	RETN	CAP1	0.0136473	0	RETN_CAP1	RETN - CAP1	RESISTIN	Secreted Signaling	PMID: 30809105
	478	mac2	ep3	RETN	CAP1	0.0537168	0	RETN_CAP1	RETN - CAP1	RESISTIN	Secreted Signaling	PMID: 30809105
	479	mac2	DC1	RETN	CAP1	0.0651377	0	RETN_CAP1	RETN - CAP1	RESISTIN	Secreted Signaling	PMID: 30809105
	480	mac2	DC2	RETN	CAP1	0.0482113	0	RETN_CAP1	RETN - CAP1	RESISTIN	Secreted Signaling	PMID: 30809105
	481	mac2	ep4	RETN	CAP1	0.0592008	0	RETN_CAP1	RETN - CAP1	RESISTIN	Secreted Signaling	PMID: 30809105
	482	mac2	ep5	RETN	CAP1	0.0253718	0	RETN_CAP1	RETN - CAP1	RESISTIN	Secreted Signaling	PMID: 30809105
	483	iCAF1	myCAF2	NAMPT	ITGA5_ITGB1	0.0638755	0	NAMPT_ITGA5_ITGB1	NAMPT - (ITGA5+ITGB1)	VISFATIN	Secreted Signaling	PMID: 28490838
	484	myCAF1	myCAF2	NAMPT	ITGA5_ITGB1	0.0247634	0	NAMPT_ITGA5_ITGB1	NAMPT - (ITGA5+ITGB1)	VISFATIN	Secreted Signaling	PMID: 28490838
	485	ep1	myCAF2	NAMPT	ITGA5_ITGB1	0.0198455	0	NAMPT_ITGA5_ITGB1	NAMPT - (ITGA5+ITGB1)	VISFATIN	Secreted Signaling	PMID: 28490838
	486	ep2	myCAF2	NAMPT	ITGA5_ITGB1	0.0501848	0	NAMPT_ITGA5_ITGB1	NAMPT - (ITGA5+ITGB1)	VISFATIN	Secreted Signaling	PMID: 28490838
	487	myCAF2	myCAF2	NAMPT	ITGA5_ITGB1	0.0560295	0	NAMPT_ITGA5_ITGB1	NAMPT - (ITGA5+ITGB1)	VISFATIN	Secreted Signaling	PMID: 28490838
	488	iCAF2	myCAF2	NAMPT	ITGA5_ITGB1	0.0731942	0	NAMPT_ITGA5_ITGB1	NAMPT - (ITGA5+ITGB1)	VISFATIN	Secreted Signaling	PMID: 28490838
	489	ep3	myCAF2	NAMPT	ITGA5_ITGB1	0.0305529	0	NAMPT_ITGA5_ITGB1	NAMPT - (ITGA5+ITGB1)	VISFATIN	Secreted Signaling	PMID: 28490838
	490	ep4	myCAF2	NAMPT	ITGA5_ITGB1	0.0118901	0	NAMPT_ITGA5_ITGB1	NAMPT - (ITGA5+ITGB1)	VISFATIN	Secreted Signaling	PMID: 28490838
	491	iCAF1	iCAF2	NAMPT	ITGA5_ITGB1	0.0290352	0	NAMPT_ITGA5_ITGB1	NAMPT - (ITGA5+ITGB1)	VISFATIN	Secreted Signaling	PMID: 28490838
	492	myCAF1	iCAF2	NAMPT	ITGA5_ITGB1	0.0110056	0	NAMPT_ITGA5_ITGB1	NAMPT - (ITGA5+ITGB1)	VISFATIN	Secreted Signaling	PMID: 28490838
	493	ep1	iCAF2	NAMPT	ITGA5_ITGB1	0.00879534	0	NAMPT_ITGA5_ITGB1	NAMPT - (ITGA5+ITGB1)	VISFATIN	Secreted Signaling	PMID: 28490838
	494	ep2	iCAF2	NAMPT	ITGA5_ITGB1	0.0226315	0	NAMPT_ITGA5_ITGB1	NAMPT - (ITGA5+ITGB1)	VISFATIN	Secreted Signaling	PMID: 28490838
	495	myCAF2	iCAF2	NAMPT	ITGA5_ITGB1	0.0253529	0	NAMPT_ITGA5_ITGB1	NAMPT - (ITGA5+ITGB1)	VISFATIN	Secreted Signaling	PMID: 28490838
	496	iCAF2	iCAF2	NAMPT	ITGA5_ITGB1	0.0334528	0	NAMPT_ITGA5_ITGB1	NAMPT - (ITGA5+ITGB1)	VISFATIN	Secreted Signaling	PMID: 28490838
	497	ep3	iCAF2	NAMPT	ITGA5_ITGB1	0.0136236	0	NAMPT_ITGA5_ITGB1	NAMPT - (ITGA5+ITGB1)	VISFATIN	Secreted Signaling	PMID: 28490838
	498	ep4	iCAF2	NAMPT	ITGA5_ITGB1	0.00524588	0	NAMPT_ITGA5_ITGB1	NAMPT - (ITGA5+ITGB1)	VISFATIN	Secreted Signaling	PMID: 28490838
	499	myCAF2	myCAF2	ANGPTL2	ITGA5_ITGB1	0.03508	0	ANGPTL2_ITGA5_ITGB1	ANGPTL2 - (ITGA5+ITGB1)	ANGPTL	Secreted Signaling	PMID: 24478758
	500	iCAF2	myCAF2	ANGPTL2	ITGA5_ITGB1	0.012685	0	ANGPTL2_ITGA5_ITGB1	ANGPTL2 - (ITGA5+ITGB1)	ANGPTL	Secreted Signaling	PMID: 24478758
	501	myCAF2	iCAF2	ANGPTL2	ITGA5_ITGB1	0.0156828	0	ANGPTL2_ITGA5_ITGB1	ANGPTL2 - (ITGA5+ITGB1)	ANGPTL	Secreted Signaling	PMID: 24478758
	502	iCAF2	iCAF2	ANGPTL2	ITGA5_ITGB1	0.00559911	0	ANGPTL2_ITGA5_ITGB1	ANGPTL2 - (ITGA5+ITGB1)	ANGPTL	Secreted Signaling	PMID: 24478758
	503	iCAF1	myCAF2	ANGPTL4	ITGA5_ITGB1	0.0221541	0	ANGPTL4_ITGA5_ITGB1	ANGPTL4 - (ITGA5+ITGB1)	ANGPTL	Secreted Signaling	PMID: 30049845
	504	ep2	myCAF2	ANGPTL4	ITGA5_ITGB1	0.00943238	0	ANGPTL4_ITGA5_ITGB1	ANGPTL4 - (ITGA5+ITGB1)	ANGPTL	Secreted Signaling	PMID: 30049845
	505	myCAF2	myCAF2	ANGPTL4	ITGA5_ITGB1	0.0585103	0	ANGPTL4_ITGA5_ITGB1	ANGPTL4 - (ITGA5+ITGB1)	ANGPTL	Secreted Signaling	PMID: 30049845
	506	iCAF2	myCAF2	ANGPTL4	ITGA5_ITGB1	0.04658	0	ANGPTL4_ITGA5_ITGB1	ANGPTL4 - (ITGA5+ITGB1)	ANGPTL	Secreted Signaling	PMID: 30049845
	507	iCAF1	iCAF2	ANGPTL4	ITGA5_ITGB1	0.00983135	0	ANGPTL4_ITGA5_ITGB1	ANGPTL4 - (ITGA5+ITGB1)	ANGPTL	Secreted Signaling	PMID: 30049845
	508	ep2	iCAF2	ANGPTL4	ITGA5_ITGB1	0.00415576	0	ANGPTL4_ITGA5_ITGB1	ANGPTL4 - (ITGA5+ITGB1)	ANGPTL	Secreted Signaling	PMID: 30049845
	509	myCAF2	iCAF2	ANGPTL4	ITGA5_ITGB1	0.0265136	0	ANGPTL4_ITGA5_ITGB1	ANGPTL4 - (ITGA5+ITGB1)	ANGPTL	Secreted Signaling	PMID: 30049845
	510	iCAF2	iCAF2	ANGPTL4	ITGA5_ITGB1	0.0209622	0	ANGPTL4_ITGA5_ITGB1	ANGPTL4 - (ITGA5+ITGB1)	ANGPTL	Secreted Signaling	PMID: 30049845
	511	iCAF1	iCAF1	ANGPTL4	CDH11	0.0076419	0	ANGPTL4_CDH11	ANGPTL4 - CDH11	ANGPTL	Secreted Signaling	PMID: 30049845
	512	ep2	iCAF1	ANGPTL4	CDH11	0.00322614	0	ANGPTL4_CDH11	ANGPTL4 - CDH11	ANGPTL	Secreted Signaling	PMID: 30049845
	513	myCAF2	iCAF1	ANGPTL4	CDH11	0.0206866	0	ANGPTL4_CDH11	ANGPTL4 - CDH11	ANGPTL	Secreted Signaling	PMID: 30049845
	514	iCAF2	iCAF1	ANGPTL4	CDH11	0.0163348	0	ANGPTL4_CDH11	ANGPTL4 - CDH11	ANGPTL	Secreted Signaling	PMID: 30049845
	515	iCAF1	myCAF2	ANGPTL4	CDH11	0.0161438	0	ANGPTL4_CDH11	ANGPTL4 - CDH11	ANGPTL	Secreted Signaling	PMID: 30049845
	516	ep2	myCAF2	ANGPTL4	CDH11	0.00684925	0	ANGPTL4_CDH11	ANGPTL4 - CDH11	ANGPTL	Secreted Signaling	PMID: 30049845
	517	myCAF2	myCAF2	ANGPTL4	CDH11	0.0430712	0	ANGPTL4_CDH11	ANGPTL4 - CDH11	ANGPTL	Secreted Signaling	PMID: 30049845
	518	iCAF2	myCAF2	ANGPTL4	CDH11	0.0341747	0	ANGPTL4_CDH11	ANGPTL4 - CDH11	ANGPTL	Secreted Signaling	PMID: 30049845
	519	iCAF1	iCAF2	ANGPTL4	CDH11	0.0190678	0	ANGPTL4_CDH11	ANGPTL4 - CDH11	ANGPTL	Secreted Signaling	PMID: 30049845
	520	ep2	iCAF2	ANGPTL4	CDH11	0.00810367	0	ANGPTL4_CDH11	ANGPTL4 - CDH11	ANGPTL	Secreted Signaling	PMID: 30049845
	521	myCAF2	iCAF2	ANGPTL4	CDH11	0.0506215	0	ANGPTL4_CDH11	ANGPTL4 - CDH11	ANGPTL	Secreted Signaling	PMID: 30049845
	522	iCAF2	iCAF2	ANGPTL4	CDH11	0.040231	0	ANGPTL4_CDH11	ANGPTL4 - CDH11	ANGPTL	Secreted Signaling	PMID: 30049845
	523	iCAF1	B	ANGPTL4	SDC1	0.0276644	0	ANGPTL4_SDC1	ANGPTL4 - SDC1	ANGPTL	Secreted Signaling	PMID: 29017031
	524	ep2	B	ANGPTL4	SDC1	0.0118167	0	ANGPTL4_SDC1	ANGPTL4 - SDC1	ANGPTL	Secreted Signaling	PMID: 29017031
	525	myCAF2	B	ANGPTL4	SDC1	0.0723941	0	ANGPTL4_SDC1	ANGPTL4 - SDC1	ANGPTL	Secreted Signaling	PMID: 29017031
	526	iCAF2	B	ANGPTL4	SDC1	0.0578067	0	ANGPTL4_SDC1	ANGPTL4 - SDC1	ANGPTL	Secreted Signaling	PMID: 29017031
	3517	iCAF2	ep3	COL1A1	SDC4	0.122248	0	COL1A1_SDC4	COL1A1 - SDC4	COLLAGEN	ECM-Receptor	KEGG: hsa04512
	528	ep2	ep3	ANGPTL4	SDC1	0.00188263	0	ANGPTL4_SDC1	ANGPTL4 - SDC1	ANGPTL	Secreted Signaling	PMID: 29017031
	961	iCAF1	ep4	MDK	NCL	0.122124	0	MDK_NCL	MDK - NCL	MK	Secreted Signaling	PMID: 28356350
	4363	iCAF2	ep5	APP	CD74	0.121923	0	APP_CD74	APP - CD74	APP	Cell-Cell Contact	PMID: 19849849
	531	iCAF1	iCAF1	ANGPTL4	SDC2	0.00652752	0	ANGPTL4_SDC2	ANGPTL4 - SDC2	ANGPTL	Secreted Signaling	PMID: 29017031
	532	ep2	iCAF1	ANGPTL4	SDC2	0.00275391	0	ANGPTL4_SDC2	ANGPTL4 - SDC2	ANGPTL	Secreted Signaling	PMID: 29017031
	533	myCAF2	iCAF1	ANGPTL4	SDC2	0.0177039	0	ANGPTL4_SDC2	ANGPTL4 - SDC2	ANGPTL	Secreted Signaling	PMID: 29017031
	534	iCAF2	iCAF1	ANGPTL4	SDC2	0.0139706	0	ANGPTL4_SDC2	ANGPTL4 - SDC2	ANGPTL	Secreted Signaling	PMID: 29017031
	535	iCAF1	myCAF1	ANGPTL4	SDC2	0.00787566	0	ANGPTL4_SDC2	ANGPTL4 - SDC2	ANGPTL	Secreted Signaling	PMID: 29017031
	536	ep2	myCAF1	ANGPTL4	SDC2	0.00332528	0	ANGPTL4_SDC2	ANGPTL4 - SDC2	ANGPTL	Secreted Signaling	PMID: 29017031
	537	myCAF2	myCAF1	ANGPTL4	SDC2	0.0213108	0	ANGPTL4_SDC2	ANGPTL4 - SDC2	ANGPTL	Secreted Signaling	PMID: 29017031
	538	iCAF2	myCAF1	ANGPTL4	SDC2	0.0168299	0	ANGPTL4_SDC2	ANGPTL4 - SDC2	ANGPTL	Secreted Signaling	PMID: 29017031
	1907	iCAF1	ep4	COL1A2	ITGA3_ITGB1	0.121648	0	COL1A2_ITGA3_ITGB1	COL1A2 - (ITGA3+ITGB1)	COLLAGEN	ECM-Receptor	KEGG: hsa04512
	540	ep2	ep1	ANGPTL4	SDC2	0.00720106	0	ANGPTL4_SDC2	ANGPTL4 - SDC2	ANGPTL	Secreted Signaling	PMID: 29017031
	1910	myCAF2	ep4	COL1A2	ITGA3_ITGB1	0.121321	0	COL1A2_ITGA3_ITGB1	COL1A2 - (ITGA3+ITGB1)	COLLAGEN	ECM-Receptor	KEGG: hsa04512
	4274	iCAF2	ep2	APP	CD74	0.120625	0	APP_CD74	APP - CD74	APP	Cell-Cell Contact	PMID: 19849849
	938	myCAF2	ep3	MDK	NCL	0.119606	0	MDK_NCL	MDK - NCL	MK	Secreted Signaling	PMID: 28356350
	544	ep2	ep2	ANGPTL4	SDC2	0.00203461	0	ANGPTL4_SDC2	ANGPTL4 - SDC2	ANGPTL	Secreted Signaling	PMID: 29017031
	3981	myCAF2	ep4	THBS3	CD47	0.119228	0	THBS3_CD47	THBS3 - CD47	THBS	ECM-Receptor	KEGG: hsa04512
	739	myCAF2	ep4	MDK	SDC4	0.118746	0	MDK_SDC4	MDK - SDC4	MK	Secreted Signaling	PMID: 28356350
	547	iCAF1	myCAF2	ANGPTL4	SDC2	0.0287203	0	ANGPTL4_SDC2	ANGPTL4 - SDC2	ANGPTL	Secreted Signaling	PMID: 29017031
	548	ep2	myCAF2	ANGPTL4	SDC2	0.0122754	0	ANGPTL4_SDC2	ANGPTL4 - SDC2	ANGPTL	Secreted Signaling	PMID: 29017031
	549	myCAF2	myCAF2	ANGPTL4	SDC2	0.0750254	0	ANGPTL4_SDC2	ANGPTL4 - SDC2	ANGPTL	Secreted Signaling	PMID: 29017031
	550	iCAF2	myCAF2	ANGPTL4	SDC2	0.0599421	0	ANGPTL4_SDC2	ANGPTL4 - SDC2	ANGPTL	Secreted Signaling	PMID: 29017031
	551	iCAF1	iCAF2	ANGPTL4	SDC2	0.0162142	0	ANGPTL4_SDC2	ANGPTL4 - SDC2	ANGPTL	Secreted Signaling	PMID: 29017031
	552	ep2	iCAF2	ANGPTL4	SDC2	0.00687941	0	ANGPTL4_SDC2	ANGPTL4 - SDC2	ANGPTL	Secreted Signaling	PMID: 29017031
	553	myCAF2	iCAF2	ANGPTL4	SDC2	0.043254	0	ANGPTL4_SDC2	ANGPTL4 - SDC2	ANGPTL	Secreted Signaling	PMID: 29017031
	554	iCAF2	iCAF2	ANGPTL4	SDC2	0.034321	0	ANGPTL4_SDC2	ANGPTL4 - SDC2	ANGPTL	Secreted Signaling	PMID: 29017031
	966	iCAF2	ep4	MDK	NCL	0.118408	0	MDK_NCL	MDK - NCL	MK	Secreted Signaling	PMID: 28356350
	556	ep2	ep3	ANGPTL4	SDC2	0.00229525	0	ANGPTL4_SDC2	ANGPTL4 - SDC2	ANGPTL	Secreted Signaling	PMID: 29017031
	4356	iCAF2	ep4	APP	CD74	0.118223	0	APP_CD74	APP - CD74	APP	Cell-Cell Contact	PMID: 19849849
	3552	iCAF1	ep3	COL1A2	SDC4	0.117967	0	COL1A2_SDC4	COL1A2 - SDC4	COLLAGEN	ECM-Receptor	KEGG: hsa04512
	559	iCAF1	mac1	ANGPTL4	SDC3	0.0266255	0	ANGPTL4_SDC3	ANGPTL4 - SDC3	ANGPTL	Secreted Signaling	PMID: 29017031
	560	ep2	mac1	ANGPTL4	SDC3	0.011366	0	ANGPTL4_SDC3	ANGPTL4 - SDC3	ANGPTL	Secreted Signaling	PMID: 29017031
	561	myCAF2	mac1	ANGPTL4	SDC3	0.0697959	0	ANGPTL4_SDC3	ANGPTL4 - SDC3	ANGPTL	Secreted Signaling	PMID: 29017031
	562	iCAF2	mac1	ANGPTL4	SDC3	0.0557006	0	ANGPTL4_SDC3	ANGPTL4 - SDC3	ANGPTL	Secreted Signaling	PMID: 29017031
	563	iCAF1	mac2	ANGPTL4	SDC3	0.00957339	0	ANGPTL4_SDC3	ANGPTL4 - SDC3	ANGPTL	Secreted Signaling	PMID: 29017031
	564	ep2	mac2	ANGPTL4	SDC3	0.00404611	0	ANGPTL4_SDC3	ANGPTL4 - SDC3	ANGPTL	Secreted Signaling	PMID: 29017031
	565	myCAF2	mac2	ANGPTL4	SDC3	0.0258293	0	ANGPTL4_SDC3	ANGPTL4 - SDC3	ANGPTL	Secreted Signaling	PMID: 29017031
	566	iCAF2	mac2	ANGPTL4	SDC3	0.0204182	0	ANGPTL4_SDC3	ANGPTL4 - SDC3	ANGPTL	Secreted Signaling	PMID: 29017031
	3555	myCAF2	ep3	COL1A2	SDC4	0.117649	0	COL1A2_SDC4	COL1A2 - SDC4	COLLAGEN	ECM-Receptor	KEGG: hsa04512
	568	ep2	ep3	ANGPTL4	SDC3	0.0014395	0	ANGPTL4_SDC3	ANGPTL4 - SDC3	ANGPTL	Secreted Signaling	PMID: 29017031
	1911	iCAF2	ep4	COL1A2	ITGA3_ITGB1	0.116609	0	COL1A2_ITGA3_ITGB1	COL1A2 - (ITGA3+ITGB1)	COLLAGEN	ECM-Receptor	KEGG: hsa04512
	4332	myCAF2	ep3	APP	CD74	0.115962	0	APP_CD74	APP - CD74	APP	Cell-Cell Contact	PMID: 19849849
	3985	myCAF2	ep5	THBS3	CD47	0.11521	0	THBS3_CD47	THBS3 - CD47	THBS	ECM-Receptor	KEGG: hsa04512
	572	ep2	ep1	ANGPTL4	SDC4	0.00235622	0	ANGPTL4_SDC4	ANGPTL4 - SDC4	ANGPTL	Secreted Signaling	PMID: 29017031
	866	myCAF2	ep2	MDK	NCL	0.114693	0	MDK_NCL	MDK - NCL	MK	Secreted Signaling	PMID: 28356350
	1575	myCAF2	ep4	FN1	ITGA3_ITGB1	0.113746	0	FN1_ITGA3_ITGB1	FN1 - (ITGA3+ITGB1)	FN1	ECM-Receptor	KEGG: hsa04512
	3556	iCAF2	ep3	COL1A2	SDC4	0.113061	0	COL1A2_SDC4	COL1A2 - SDC4	COLLAGEN	ECM-Receptor	KEGG: hsa04512
	576	ep2	ep2	ANGPTL4	SDC4	0.00257525	0	ANGPTL4_SDC4	ANGPTL4 - SDC4	ANGPTL	Secreted Signaling	PMID: 29017031
	3969	myCAF2	ep3	THBS3	CD47	0.112672	0	THBS3_CD47	THBS3 - CD47	THBS	ECM-Receptor	KEGG: hsa04512
	3724	myCAF2	ep3	FN1	SDC4	0.110275	0	FN1_SDC4	FN1 - SDC4	FN1	ECM-Receptor	KEGG: hsa04512
	579	iCAF1	myCAF2	ANGPTL4	SDC4	0.0054218	0	ANGPTL4_SDC4	ANGPTL4 - SDC4	ANGPTL	Secreted Signaling	PMID: 29017031
	580	ep2	myCAF2	ANGPTL4	SDC4	0.00228594	0	ANGPTL4_SDC4	ANGPTL4 - SDC4	ANGPTL	Secreted Signaling	PMID: 29017031
	581	myCAF2	myCAF2	ANGPTL4	SDC4	0.0147331	0	ANGPTL4_SDC4	ANGPTL4 - SDC4	ANGPTL	Secreted Signaling	PMID: 29017031
	582	iCAF2	myCAF2	ANGPTL4	SDC4	0.0116188	0	ANGPTL4_SDC4	ANGPTL4 - SDC4	ANGPTL	Secreted Signaling	PMID: 29017031
	583	iCAF1	iCAF2	ANGPTL4	SDC4	0.00474956	0	ANGPTL4_SDC4	ANGPTL4 - SDC4	ANGPTL	Secreted Signaling	PMID: 29017031
	584	ep2	iCAF2	ANGPTL4	SDC4	0.00200173	0	ANGPTL4_SDC4	ANGPTL4 - SDC4	ANGPTL	Secreted Signaling	PMID: 29017031
	585	myCAF2	iCAF2	ANGPTL4	SDC4	0.0129213	0	ANGPTL4_SDC4	ANGPTL4 - SDC4	ANGPTL	Secreted Signaling	PMID: 29017031
	586	iCAF2	iCAF2	ANGPTL4	SDC4	0.0101861	0	ANGPTL4_SDC4	ANGPTL4 - SDC4	ANGPTL	Secreted Signaling	PMID: 29017031
	965	myCAF2	ep4	MDK	NCL	0.108829	0	MDK_NCL	MDK - NCL	MK	Secreted Signaling	PMID: 28356350
	588	ep2	ep3	ANGPTL4	SDC4	0.00761133	0	ANGPTL4_SDC4	ANGPTL4 - SDC4	ANGPTL	Secreted Signaling	PMID: 29017031
	3651	myCAF2	ep4	COL6A2	SDC4	0.107256	0	COL6A2_SDC4	COL6A2 - SDC4	COLLAGEN	ECM-Receptor	KEGG: hsa04512
	4255	iCAF1	ep1	APP	CD74	0.106543	0	APP_CD74	APP - CD74	APP	Cell-Cell Contact	PMID: 19849849
	725	iCAF1	ep3	MDK	SDC4	0.105292	0	MDK_SDC4	MDK - SDC4	MK	Secreted Signaling	PMID: 28356350
	592	ep2	ep4	ANGPTL4	SDC4	0.00990472	0	ANGPTL4_SDC4	ANGPTL4 - SDC4	ANGPTL	Secreted Signaling	PMID: 29017031
	4333	iCAF2	ep3	APP	CD74	0.102821	0	APP_CD74	APP - CD74	APP	Cell-Cell Contact	PMID: 19849849
	3620	myCAF2	ep4	COL6A1	SDC4	0.102489	0	COL6A1_SDC4	COL6A1 - SDC4	COLLAGEN	ECM-Receptor	KEGG: hsa04512
	595	iCAF1	B	MDK	SDC1	0.155036	0	MDK_SDC1	MDK - SDC1	MK	Secreted Signaling	PMID: 28356350
	596	myCAF1	B	MDK	SDC1	0.0993782	0	MDK_SDC1	MDK - SDC1	MK	Secreted Signaling	PMID: 28356350
	597	ep1	B	MDK	SDC1	0.158725	0	MDK_SDC1	MDK - SDC1	MK	Secreted Signaling	PMID: 28356350
	598	ep2	B	MDK	SDC1	0.188833	0	MDK_SDC1	MDK - SDC1	MK	Secreted Signaling	PMID: 28356350
	599	myCAF2	B	MDK	SDC1	0.138725	0	MDK_SDC1	MDK - SDC1	MK	Secreted Signaling	PMID: 28356350
	600	iCAF2	B	MDK	SDC1	0.15049	0	MDK_SDC1	MDK - SDC1	MK	Secreted Signaling	PMID: 28356350
	601	ery	B	MDK	SDC1	0.0142452	0	MDK_SDC1	MDK - SDC1	MK	Secreted Signaling	PMID: 28356350
	602	ep3	B	MDK	SDC1	0.177511	0	MDK_SDC1	MDK - SDC1	MK	Secreted Signaling	PMID: 28356350
	603	ep4	B	MDK	SDC1	0.164569	0	MDK_SDC1	MDK - SDC1	MK	Secreted Signaling	PMID: 28356350
	604	ep5	B	MDK	SDC1	0.176139	0	MDK_SDC1	MDK - SDC1	MK	Secreted Signaling	PMID: 28356350
	3649	iCAF1	ep4	COL6A2	SDC4	0.102358	0	COL6A2_SDC4	COL6A2 - SDC4	COLLAGEN	ECM-Receptor	KEGG: hsa04512
	730	iCAF2	ep3	MDK	SDC4	0.102028	0	MDK_SDC4	MDK - SDC4	MK	Secreted Signaling	PMID: 28356350
	607	ep1	ep3	MDK	SDC1	0.0288998	0	MDK_SDC1	MDK - SDC1	MK	Secreted Signaling	PMID: 28356350
	608	ep2	ep3	MDK	SDC1	0.0354185	0	MDK_SDC1	MDK - SDC1	MK	Secreted Signaling	PMID: 28356350
	3652	iCAF2	ep4	COL6A2	SDC4	0.101064	0	COL6A2_SDC4	COL6A2 - SDC4	COLLAGEN	ECM-Receptor	KEGG: hsa04512
	635	iCAF1	ep1	MDK	SDC2	0.100148	0	MDK_SDC2	MDK - SDC2	MK	Secreted Signaling	PMID: 28356350
	611	ery	ep3	MDK	SDC1	0.00227424	0	MDK_SDC1	MDK - SDC1	MK	Secreted Signaling	PMID: 28356350
	612	ep3	ep3	MDK	SDC1	0.0329217	0	MDK_SDC1	MDK - SDC1	MK	Secreted Signaling	PMID: 28356350
	613	ep4	ep3	MDK	SDC1	0.0301351	0	MDK_SDC1	MDK - SDC1	MK	Secreted Signaling	PMID: 28356350
	614	ep5	ep3	MDK	SDC1	0.0326229	0	MDK_SDC1	MDK - SDC1	MK	Secreted Signaling	PMID: 28356350
	615	iCAF1	iCAF1	MDK	SDC2	0.0406498	0	MDK_SDC2	MDK - SDC2	MK	Secreted Signaling	PMID: 28356350
	616	myCAF1	iCAF1	MDK	SDC2	0.0248489	0	MDK_SDC2	MDK - SDC2	MK	Secreted Signaling	PMID: 28356350
	617	ep1	iCAF1	MDK	SDC2	0.0417515	0	MDK_SDC2	MDK - SDC2	MK	Secreted Signaling	PMID: 28356350
	618	ep2	iCAF1	MDK	SDC2	0.0510168	0	MDK_SDC2	MDK - SDC2	MK	Secreted Signaling	PMID: 28356350
	619	myCAF2	iCAF1	MDK	SDC2	0.0358623	0	MDK_SDC2	MDK - SDC2	MK	Secreted Signaling	PMID: 28356350
	620	iCAF2	iCAF1	MDK	SDC2	0.0393019	0	MDK_SDC2	MDK - SDC2	MK	Secreted Signaling	PMID: 28356350
	621	ery	iCAF1	MDK	SDC2	0.00332615	0	MDK_SDC2	MDK - SDC2	MK	Secreted Signaling	PMID: 28356350
	622	ep3	iCAF1	MDK	SDC2	0.0474745	0	MDK_SDC2	MDK - SDC2	MK	Secreted Signaling	PMID: 28356350
	623	ep4	iCAF1	MDK	SDC2	0.0435116	0	MDK_SDC2	MDK - SDC2	MK	Secreted Signaling	PMID: 28356350
	624	ep5	iCAF1	MDK	SDC2	0.04705	0	MDK_SDC2	MDK - SDC2	MK	Secreted Signaling	PMID: 28356350
	625	iCAF1	myCAF1	MDK	SDC2	0.0486998	0	MDK_SDC2	MDK - SDC2	MK	Secreted Signaling	PMID: 28356350
	626	myCAF1	myCAF1	MDK	SDC2	0.0298672	0	MDK_SDC2	MDK - SDC2	MK	Secreted Signaling	PMID: 28356350
	627	ep1	myCAF1	MDK	SDC2	0.0500083	0	MDK_SDC2	MDK - SDC2	MK	Secreted Signaling	PMID: 28356350
	628	ep2	myCAF1	MDK	SDC2	0.0609893	0	MDK_SDC2	MDK - SDC2	MK	Secreted Signaling	PMID: 28356350
	629	myCAF2	myCAF1	MDK	SDC2	0.0430067	0	MDK_SDC2	MDK - SDC2	MK	Secreted Signaling	PMID: 28356350
	630	iCAF2	myCAF1	MDK	SDC2	0.047098	0	MDK_SDC2	MDK - SDC2	MK	Secreted Signaling	PMID: 28356350
	631	ery	myCAF1	MDK	SDC2	0.00401577	0.01	MDK_SDC2	MDK - SDC2	MK	Secreted Signaling	PMID: 28356350
	632	ep3	myCAF1	MDK	SDC2	0.056796	0	MDK_SDC2	MDK - SDC2	MK	Secreted Signaling	PMID: 28356350
	633	ep4	myCAF1	MDK	SDC2	0.0520975	0	MDK_SDC2	MDK - SDC2	MK	Secreted Signaling	PMID: 28356350
	634	ep5	myCAF1	MDK	SDC2	0.0562931	0	MDK_SDC2	MDK - SDC2	MK	Secreted Signaling	PMID: 28356350
	3929	myCAF2	ep1	THBS3	CD47	0.0994301	0	THBS3_CD47	THBS3 - CD47	THBS	ECM-Receptor	KEGG: hsa04512
	640	iCAF2	ep1	MDK	SDC2	0.0970263	0	MDK_SDC2	MDK - SDC2	MK	Secreted Signaling	PMID: 28356350
	637	ep1	ep1	MDK	SDC2	0.102689	0	MDK_SDC2	MDK - SDC2	MK	Secreted Signaling	PMID: 28356350
	638	ep2	ep1	MDK	SDC2	0.123731	0	MDK_SDC2	MDK - SDC2	MK	Secreted Signaling	PMID: 28356350
	4359	iCAF1	ep5	APP	CD74	0.0944958	0	APP_CD74	APP - CD74	APP	Cell-Cell Contact	PMID: 19849849
	729	myCAF2	ep3	MDK	SDC4	0.0936341	0	MDK_SDC4	MDK - SDC4	MK	Secreted Signaling	PMID: 28356350
	641	ery	ep1	MDK	SDC2	0.00868933	0	MDK_SDC2	MDK - SDC2	MK	Secreted Signaling	PMID: 28356350
	642	ep3	ep1	MDK	SDC2	0.115756	0	MDK_SDC2	MDK - SDC2	MK	Secreted Signaling	PMID: 28356350
	643	ep4	ep1	MDK	SDC2	0.106732	0	MDK_SDC2	MDK - SDC2	MK	Secreted Signaling	PMID: 28356350
	644	ep5	ep1	MDK	SDC2	0.114795	0	MDK_SDC2	MDK - SDC2	MK	Secreted Signaling	PMID: 28356350
	4270	iCAF1	ep2	APP	CD74	0.0934584	0	APP_CD74	APP - CD74	APP	Cell-Cell Contact	PMID: 19849849
	3521	myCAF1	ep4	COL1A1	SDC4	0.0917003	0	COL1A1_SDC4	COL1A1 - SDC4	COLLAGEN	ECM-Receptor	KEGG: hsa04512
	647	ep1	ep2	MDK	SDC2	0.0311646	0	MDK_SDC2	MDK - SDC2	MK	Secreted Signaling	PMID: 28356350
	648	ep2	ep2	MDK	SDC2	0.0381741	0	MDK_SDC2	MDK - SDC2	MK	Secreted Signaling	PMID: 28356350
	4352	iCAF1	ep4	APP	CD74	0.091541	0	APP_CD74	APP - CD74	APP	Cell-Cell Contact	PMID: 19849849
	639	myCAF2	ep1	MDK	SDC2	0.0890028	0	MDK_SDC2	MDK - SDC2	MK	Secreted Signaling	PMID: 28356350
	651	ery	ep2	MDK	SDC2	0.00245775	0	MDK_SDC2	MDK - SDC2	MK	Secreted Signaling	PMID: 28356350
	652	ep3	ep2	MDK	SDC2	0.0354902	0	MDK_SDC2	MDK - SDC2	MK	Secreted Signaling	PMID: 28356350
	653	ep4	ep2	MDK	SDC2	0.0324935	0	MDK_SDC2	MDK - SDC2	MK	Secreted Signaling	PMID: 28356350
	654	ep5	ep2	MDK	SDC2	0.0351689	0	MDK_SDC2	MDK - SDC2	MK	Secreted Signaling	PMID: 28356350
	655	iCAF1	myCAF2	MDK	SDC2	0.160152	0	MDK_SDC2	MDK - SDC2	MK	Secreted Signaling	PMID: 28356350
	656	myCAF1	myCAF2	MDK	SDC2	0.102881	0	MDK_SDC2	MDK - SDC2	MK	Secreted Signaling	PMID: 28356350
	657	ep1	myCAF2	MDK	SDC2	0.163939	0	MDK_SDC2	MDK - SDC2	MK	Secreted Signaling	PMID: 28356350
	658	ep2	myCAF2	MDK	SDC2	0.194808	0	MDK_SDC2	MDK - SDC2	MK	Secreted Signaling	PMID: 28356350
	659	myCAF2	myCAF2	MDK	SDC2	0.143394	0	MDK_SDC2	MDK - SDC2	MK	Secreted Signaling	PMID: 28356350
	660	iCAF2	myCAF2	MDK	SDC2	0.155484	0	MDK_SDC2	MDK - SDC2	MK	Secreted Signaling	PMID: 28356350
	661	ery	myCAF2	MDK	SDC2	0.0147967	0	MDK_SDC2	MDK - SDC2	MK	Secreted Signaling	PMID: 28356350
	662	ep3	myCAF2	MDK	SDC2	0.183209	0	MDK_SDC2	MDK - SDC2	MK	Secreted Signaling	PMID: 28356350
	663	ep4	myCAF2	MDK	SDC2	0.169937	0	MDK_SDC2	MDK - SDC2	MK	Secreted Signaling	PMID: 28356350
	664	ep5	myCAF2	MDK	SDC2	0.181802	0	MDK_SDC2	MDK - SDC2	MK	Secreted Signaling	PMID: 28356350
	665	iCAF1	iCAF2	MDK	SDC2	0.0960761	0	MDK_SDC2	MDK - SDC2	MK	Secreted Signaling	PMID: 28356350
	666	myCAF1	iCAF2	MDK	SDC2	0.0600799	0	MDK_SDC2	MDK - SDC2	MK	Secreted Signaling	PMID: 28356350
	667	ep1	iCAF2	MDK	SDC2	0.0985257	0	MDK_SDC2	MDK - SDC2	MK	Secreted Signaling	PMID: 28356350
	668	ep2	iCAF2	MDK	SDC2	0.118828	0	MDK_SDC2	MDK - SDC2	MK	Secreted Signaling	PMID: 28356350
	669	myCAF2	iCAF2	MDK	SDC2	0.0853415	0	MDK_SDC2	MDK - SDC2	MK	Secreted Signaling	PMID: 28356350
	670	iCAF2	iCAF2	MDK	SDC2	0.0930686	0	MDK_SDC2	MDK - SDC2	MK	Secreted Signaling	PMID: 28356350
	671	ery	iCAF2	MDK	SDC2	0.00830176	0	MDK_SDC2	MDK - SDC2	MK	Secreted Signaling	PMID: 28356350
	672	ep3	iCAF2	MDK	SDC2	0.111128	0	MDK_SDC2	MDK - SDC2	MK	Secreted Signaling	PMID: 28356350
	673	ep4	iCAF2	MDK	SDC2	0.102423	0	MDK_SDC2	MDK - SDC2	MK	Secreted Signaling	PMID: 28356350
	674	ep5	iCAF2	MDK	SDC2	0.110201	0	MDK_SDC2	MDK - SDC2	MK	Secreted Signaling	PMID: 28356350
	2210	iCAF1	ep4	COL1A1	ITGAV_ITGB8	0.0884776	0	COL1A1_ITGAV_ITGB8	COL1A1 - (ITGAV+ITGB8)	COLLAGEN	ECM-Receptor	KEGG: hsa04512
	2214	myCAF2	ep4	COL1A1	ITGAV_ITGB8	0.0873339	0	COL1A1_ITGAV_ITGB8	COL1A1 - (ITGAV+ITGB8)	COLLAGEN	ECM-Receptor	KEGG: hsa04512
	677	ep1	ep3	MDK	SDC2	0.035026	0	MDK_SDC2	MDK - SDC2	MK	Secreted Signaling	PMID: 28356350
	678	ep2	ep3	MDK	SDC2	0.0428655	0	MDK_SDC2	MDK - SDC2	MK	Secreted Signaling	PMID: 28356350
	2001	myCAF2	ep4	COL6A2	ITGA3_ITGB1	0.0870766	0	COL6A2_ITGA3_ITGB1	COL6A2 - (ITGA3+ITGB1)	COLLAGEN	ECM-Receptor	KEGG: hsa04512
	2215	iCAF2	ep4	COL1A1	ITGAV_ITGB8	0.0870246	0	COL1A1_ITGAV_ITGB8	COL1A1 - (ITGAV+ITGB8)	COLLAGEN	ECM-Receptor	KEGG: hsa04512
	681	ery	ep3	MDK	SDC2	0.00277245	0	MDK_SDC2	MDK - SDC2	MK	Secreted Signaling	PMID: 28356350
	682	ep3	ep3	MDK	SDC2	0.0398654	0	MDK_SDC2	MDK - SDC2	MK	Secreted Signaling	PMID: 28356350
	683	ep4	ep3	MDK	SDC2	0.0365133	0	MDK_SDC2	MDK - SDC2	MK	Secreted Signaling	PMID: 28356350
	684	ep5	ep3	MDK	SDC2	0.0395062	0	MDK_SDC2	MDK - SDC2	MK	Secreted Signaling	PMID: 28356350
	935	myCAF1	ep3	MDK	NCL	0.0851458	0	MDK_NCL	MDK - NCL	MK	Secreted Signaling	PMID: 28356350
	736	myCAF1	ep4	MDK	SDC4	0.0845099	0	MDK_SDC4	MDK - SDC4	MK	Secreted Signaling	PMID: 28356350
	687	ep1	ep1	MDK	SDC4	0.0359251	0	MDK_SDC4	MDK - SDC4	MK	Secreted Signaling	PMID: 28356350
	688	ep2	ep1	MDK	SDC4	0.0439568	0	MDK_SDC4	MDK - SDC4	MK	Secreted Signaling	PMID: 28356350
	3646	myCAF2	ep3	COL6A2	SDC4	0.0843415	0	COL6A2_SDC4	COL6A2 - SDC4	COLLAGEN	ECM-Receptor	KEGG: hsa04512
	2224	iCAF1	ep4	COL1A2	ITGAV_ITGB8	0.0838592	0	COL1A2_ITGAV_ITGB8	COL1A2 - (ITGAV+ITGB8)	COLLAGEN	ECM-Receptor	KEGG: hsa04512
	691	ery	ep1	MDK	SDC4	0.00284606	0	MDK_SDC4	MDK - SDC4	MK	Secreted Signaling	PMID: 28356350
	692	ep3	ep1	MDK	SDC4	0.0408836	0	MDK_SDC4	MDK - SDC4	MK	Secreted Signaling	PMID: 28356350
	693	ep4	ep1	MDK	SDC4	0.0374492	0	MDK_SDC4	MDK - SDC4	MK	Secreted Signaling	PMID: 28356350
	694	ep5	ep1	MDK	SDC4	0.0405155	0	MDK_SDC4	MDK - SDC4	MK	Secreted Signaling	PMID: 28356350
	2227	myCAF2	ep4	COL1A2	ITGAV_ITGB8	0.0836242	0	COL1A2_ITGAV_ITGB8	COL1A2 - (ITGAV+ITGB8)	COLLAGEN	ECM-Receptor	KEGG: hsa04512
	1968	myCAF2	ep4	COL6A1	ITGA3_ITGB1	0.0831229	0	COL6A1_ITGA3_ITGB1	COL6A1 - (ITGA3+ITGB1)	COLLAGEN	ECM-Receptor	KEGG: hsa04512
	697	ep1	ep2	MDK	SDC4	0.0391422	0	MDK_SDC4	MDK - SDC4	MK	Secreted Signaling	PMID: 28356350
	698	ep2	ep2	MDK	SDC4	0.0478574	0	MDK_SDC4	MDK - SDC4	MK	Secreted Signaling	PMID: 28356350
	1999	iCAF1	ep4	COL6A2	ITGA3_ITGB1	0.0830146	0	COL6A2_ITGA3_ITGB1	COL6A2 - (ITGA3+ITGB1)	COLLAGEN	ECM-Receptor	KEGG: hsa04512
	3559	myCAF1	ep4	COL1A2	SDC4	0.0824698	0	COL1A2_SDC4	COL1A2 - SDC4	COLLAGEN	ECM-Receptor	KEGG: hsa04512
	701	ery	ep2	MDK	SDC4	0.00311048	0	MDK_SDC4	MDK - SDC4	MK	Secreted Signaling	PMID: 28356350
	702	ep3	ep2	MDK	SDC4	0.0445241	0	MDK_SDC4	MDK - SDC4	MK	Secreted Signaling	PMID: 28356350
	703	ep4	ep2	MDK	SDC4	0.040797	0	MDK_SDC4	MDK - SDC4	MK	Secreted Signaling	PMID: 28356350
	704	ep5	ep2	MDK	SDC4	0.0441249	0	MDK_SDC4	MDK - SDC4	MK	Secreted Signaling	PMID: 28356350
	705	iCAF1	myCAF2	MDK	SDC4	0.0339616	0	MDK_SDC4	MDK - SDC4	MK	Secreted Signaling	PMID: 28356350
	706	myCAF1	myCAF2	MDK	SDC4	0.0207044	0	MDK_SDC4	MDK - SDC4	MK	Secreted Signaling	PMID: 28356350
	707	ep1	myCAF2	MDK	SDC4	0.0348886	0	MDK_SDC4	MDK - SDC4	MK	Secreted Signaling	PMID: 28356350
	708	ep2	myCAF2	MDK	SDC4	0.0426988	0	MDK_SDC4	MDK - SDC4	MK	Secreted Signaling	PMID: 28356350
	709	myCAF2	myCAF2	MDK	SDC4	0.0299372	0	MDK_SDC4	MDK - SDC4	MK	Secreted Signaling	PMID: 28356350
	710	iCAF2	myCAF2	MDK	SDC4	0.0328279	0	MDK_SDC4	MDK - SDC4	MK	Secreted Signaling	PMID: 28356350
	711	ery	myCAF2	MDK	SDC4	0.00276121	0	MDK_SDC4	MDK - SDC4	MK	Secreted Signaling	PMID: 28356350
	712	ep3	myCAF2	MDK	SDC4	0.0397099	0	MDK_SDC4	MDK - SDC4	MK	Secreted Signaling	PMID: 28356350
	713	ep4	myCAF2	MDK	SDC4	0.0363704	0	MDK_SDC4	MDK - SDC4	MK	Secreted Signaling	PMID: 28356350
	714	ep5	myCAF2	MDK	SDC4	0.039352	0	MDK_SDC4	MDK - SDC4	MK	Secreted Signaling	PMID: 28356350
	715	iCAF1	iCAF2	MDK	SDC4	0.029857	0	MDK_SDC4	MDK - SDC4	MK	Secreted Signaling	PMID: 28356350
	716	myCAF1	iCAF2	MDK	SDC4	0.0181719	0	MDK_SDC4	MDK - SDC4	MK	Secreted Signaling	PMID: 28356350
	717	ep1	iCAF2	MDK	SDC4	0.0306755	0	MDK_SDC4	MDK - SDC4	MK	Secreted Signaling	PMID: 28356350
	718	ep2	iCAF2	MDK	SDC4	0.0375793	0	MDK_SDC4	MDK - SDC4	MK	Secreted Signaling	PMID: 28356350
	719	myCAF2	iCAF2	MDK	SDC4	0.0263057	0	MDK_SDC4	MDK - SDC4	MK	Secreted Signaling	PMID: 28356350
	720	iCAF2	iCAF2	MDK	SDC4	0.0288562	0	MDK_SDC4	MDK - SDC4	MK	Secreted Signaling	PMID: 28356350
	721	ery	iCAF2	MDK	SDC4	0.00241805	0	MDK_SDC4	MDK - SDC4	MK	Secreted Signaling	PMID: 28356350
	722	ep3	iCAF2	MDK	SDC4	0.0349356	0	MDK_SDC4	MDK - SDC4	MK	Secreted Signaling	PMID: 28356350
	723	ep4	iCAF2	MDK	SDC4	0.0319843	0	MDK_SDC4	MDK - SDC4	MK	Secreted Signaling	PMID: 28356350
	724	ep5	iCAF2	MDK	SDC4	0.0346192	0	MDK_SDC4	MDK - SDC4	MK	Secreted Signaling	PMID: 28356350
	3621	iCAF2	ep4	COL6A1	SDC4	0.0824615	0	COL6A1_SDC4	COL6A1 - SDC4	COLLAGEN	ECM-Receptor	KEGG: hsa04512
	2002	iCAF2	ep4	COL6A2	ITGA3_ITGB1	0.0819427	0	COL6A2_ITGA3_ITGB1	COL6A2 - (ITGA3+ITGB1)	COLLAGEN	ECM-Receptor	KEGG: hsa04512
	727	ep1	ep3	MDK	SDC4	0.107948	0	MDK_SDC4	MDK - SDC4	MK	Secreted Signaling	PMID: 28356350
	728	ep2	ep3	MDK	SDC4	0.129912	0	MDK_SDC4	MDK - SDC4	MK	Secreted Signaling	PMID: 28356350
	3937	myCAF2	ep2	THBS3	CD47	0.0816895	0	THBS3_CD47	THBS3 - CD47	THBS	ECM-Receptor	KEGG: hsa04512
	863	myCAF1	ep2	MDK	NCL	0.0815171	0	MDK_NCL	MDK - NCL	MK	Secreted Signaling	PMID: 28356350
	731	ery	ep3	MDK	SDC4	0.00918361	0	MDK_SDC4	MDK - SDC4	MK	Secreted Signaling	PMID: 28356350
	732	ep3	ep3	MDK	SDC4	0.121594	0	MDK_SDC4	MDK - SDC4	MK	Secreted Signaling	PMID: 28356350
	733	ep4	ep3	MDK	SDC4	0.112172	0	MDK_SDC4	MDK - SDC4	MK	Secreted Signaling	PMID: 28356350
	734	ep5	ep3	MDK	SDC4	0.12059	0	MDK_SDC4	MDK - SDC4	MK	Secreted Signaling	PMID: 28356350
	3613	myCAF2	ep3	COL6A1	SDC4	0.0805011	0	COL6A1_SDC4	COL6A1 - SDC4	COLLAGEN	ECM-Receptor	KEGG: hsa04512
	3644	iCAF1	ep3	COL6A2	SDC4	0.0803959	0	COL6A2_SDC4	COL6A2 - SDC4	COLLAGEN	ECM-Receptor	KEGG: hsa04512
	737	ep1	ep4	MDK	SDC4	0.136321	0	MDK_SDC4	MDK - SDC4	MK	Secreted Signaling	PMID: 28356350
	738	ep2	ep4	MDK	SDC4	0.163003	0	MDK_SDC4	MDK - SDC4	MK	Secreted Signaling	PMID: 28356350
	2228	iCAF2	ep4	COL1A2	ITGAV_ITGB8	0.0802422	0	COL1A2_ITGAV_ITGB8	COL1A2 - (ITGAV+ITGB8)	COLLAGEN	ECM-Receptor	KEGG: hsa04512
	3778	myCAF2	ep4	THBS2	SDC4	0.0798072	0	THBS2_SDC4	THBS2 - SDC4	THBS	ECM-Receptor	KEGG: hsa04512
	741	ery	ep4	MDK	SDC4	0.011945	0	MDK_SDC4	MDK - SDC4	MK	Secreted Signaling	PMID: 28356350
	742	ep3	ep4	MDK	SDC4	0.152938	0	MDK_SDC4	MDK - SDC4	MK	Secreted Signaling	PMID: 28356350
	743	ep4	ep4	MDK	SDC4	0.14148	0	MDK_SDC4	MDK - SDC4	MK	Secreted Signaling	PMID: 28356350
	744	ep5	ep4	MDK	SDC4	0.151721	0	MDK_SDC4	MDK - SDC4	MK	Secreted Signaling	PMID: 28356350
	3647	iCAF2	ep3	COL6A2	SDC4	0.0793549	0	COL6A2_SDC4	COL6A2 - SDC4	COLLAGEN	ECM-Receptor	KEGG: hsa04512
	4329	iCAF1	ep3	APP	CD74	0.0793024	0	APP_CD74	APP - CD74	APP	Cell-Cell Contact	PMID: 19849849
	747	ep1	ep4	MDK	ITGA6_ITGB1	0.0423151	0	MDK_ITGA6_ITGB1	MDK - (ITGA6+ITGB1)	MK	Secreted Signaling	PMID: 28356350
	748	ep2	ep4	MDK	ITGA6_ITGB1	0.0516987	0	MDK_ITGA6_ITGB1	MDK - (ITGA6+ITGB1)	MK	Secreted Signaling	PMID: 28356350
	2137	myCAF2	ep4	FN1	ITGAV_ITGB8	0.0781934	0	FN1_ITGAV_ITGB8	FN1 - (ITGAV+ITGB8)	FN1	ECM-Receptor	KEGG: hsa04512
	962	myCAF1	ep4	MDK	NCL	0.077202	0	MDK_NCL	MDK - NCL	MK	Secreted Signaling	PMID: 28356350
	751	ery	ep4	MDK	ITGA6_ITGB1	0.00337287	0	MDK_ITGA6_ITGB1	MDK - (ITGA6+ITGB1)	MK	Secreted Signaling	PMID: 28356350
	752	ep3	ep4	MDK	ITGA6_ITGB1	0.0481115	0	MDK_ITGA6_ITGB1	MDK - (ITGA6+ITGB1)	MK	Secreted Signaling	PMID: 28356350
	753	ep4	ep4	MDK	ITGA6_ITGB1	0.0440979	0	MDK_ITGA6_ITGB1	MDK - (ITGA6+ITGB1)	MK	Secreted Signaling	PMID: 28356350
	754	ep5	ep4	MDK	ITGA6_ITGB1	0.0476816	0	MDK_ITGA6_ITGB1	MDK - (ITGA6+ITGB1)	MK	Secreted Signaling	PMID: 28356350
	755	iCAF1	mac1	MDK	LRP1	0.0483501	0	MDK_LRP1	MDK - LRP1	MK	Secreted Signaling	PMID: 28356350
	756	myCAF1	mac1	MDK	LRP1	0.0296486	0	MDK_LRP1	MDK - LRP1	MK	Secreted Signaling	PMID: 28356350
	757	ep1	mac1	MDK	LRP1	0.0496497	0	MDK_LRP1	MDK - LRP1	MK	Secreted Signaling	PMID: 28356350
	758	ep2	mac1	MDK	LRP1	0.060557	0	MDK_LRP1	MDK - LRP1	MK	Secreted Signaling	PMID: 28356350
	759	myCAF2	mac1	MDK	LRP1	0.042696	0	MDK_LRP1	MDK - LRP1	MK	Secreted Signaling	PMID: 28356350
	760	iCAF2	mac1	MDK	LRP1	0.0467593	0	MDK_LRP1	MDK - LRP1	MK	Secreted Signaling	PMID: 28356350
	761	ep3	mac1	MDK	LRP1	0.0563916	0	MDK_LRP1	MDK - LRP1	MK	Secreted Signaling	PMID: 28356350
	762	ep4	mac1	MDK	LRP1	0.0517248	0	MDK_LRP1	MDK - LRP1	MK	Secreted Signaling	PMID: 28356350
	763	ep5	mac1	MDK	LRP1	0.0558921	0	MDK_LRP1	MDK - LRP1	MK	Secreted Signaling	PMID: 28356350
	764	iCAF1	iCAF1	MDK	LRP1	0.0421893	0	MDK_LRP1	MDK - LRP1	MK	Secreted Signaling	PMID: 28356350
	765	myCAF1	iCAF1	MDK	LRP1	0.0258061	0	MDK_LRP1	MDK - LRP1	MK	Secreted Signaling	PMID: 28356350
	766	ep1	iCAF1	MDK	LRP1	0.0433308	0	MDK_LRP1	MDK - LRP1	MK	Secreted Signaling	PMID: 28356350
	767	ep2	iCAF1	MDK	LRP1	0.0529272	0	MDK_LRP1	MDK - LRP1	MK	Secreted Signaling	PMID: 28356350
	768	myCAF2	iCAF1	MDK	LRP1	0.0372275	0	MDK_LRP1	MDK - LRP1	MK	Secreted Signaling	PMID: 28356350
	769	iCAF2	iCAF1	MDK	LRP1	0.0407925	0	MDK_LRP1	MDK - LRP1	MK	Secreted Signaling	PMID: 28356350
	770	ep3	iCAF1	MDK	LRP1	0.0492592	0	MDK_LRP1	MDK - LRP1	MK	Secreted Signaling	PMID: 28356350
	771	ep4	iCAF1	MDK	LRP1	0.0451544	0	MDK_LRP1	MDK - LRP1	MK	Secreted Signaling	PMID: 28356350
	772	ep5	iCAF1	MDK	LRP1	0.0488196	0	MDK_LRP1	MDK - LRP1	MK	Secreted Signaling	PMID: 28356350
	773	iCAF1	myCAF2	MDK	LRP1	0.0693155	0	MDK_LRP1	MDK - LRP1	MK	Secreted Signaling	PMID: 28356350
	774	myCAF1	myCAF2	MDK	LRP1	0.04287	0	MDK_LRP1	MDK - LRP1	MK	Secreted Signaling	PMID: 28356350
	775	ep1	myCAF2	MDK	LRP1	0.0711365	0	MDK_LRP1	MDK - LRP1	MK	Secreted Signaling	PMID: 28356350
	776	ep2	myCAF2	MDK	LRP1	0.0863353	0	MDK_LRP1	MDK - LRP1	MK	Secreted Signaling	PMID: 28356350
	777	myCAF2	myCAF2	MDK	LRP1	0.0613679	0	MDK_LRP1	MDK - LRP1	MK	Secreted Signaling	PMID: 28356350
	778	iCAF2	myCAF2	MDK	LRP1	0.0670835	0	MDK_LRP1	MDK - LRP1	MK	Secreted Signaling	PMID: 28356350
	779	ep3	myCAF2	MDK	LRP1	0.0805488	0	MDK_LRP1	MDK - LRP1	MK	Secreted Signaling	PMID: 28356350
	780	ep4	myCAF2	MDK	LRP1	0.0740396	0	MDK_LRP1	MDK - LRP1	MK	Secreted Signaling	PMID: 28356350
	781	ep5	myCAF2	MDK	LRP1	0.0798534	0	MDK_LRP1	MDK - LRP1	MK	Secreted Signaling	PMID: 28356350
	782	iCAF1	mac3	MDK	LRP1	0.0528361	0	MDK_LRP1	MDK - LRP1	MK	Secreted Signaling	PMID: 28356350
	783	myCAF1	mac3	MDK	LRP1	0.0324586	0	MDK_LRP1	MDK - LRP1	MK	Secreted Signaling	PMID: 28356350
	784	ep1	mac3	MDK	LRP1	0.0542494	0	MDK_LRP1	MDK - LRP1	MK	Secreted Signaling	PMID: 28356350
	785	ep2	mac3	MDK	LRP1	0.0660968	0	MDK_LRP1	MDK - LRP1	MK	Secreted Signaling	PMID: 28356350
	786	myCAF2	mac3	MDK	LRP1	0.0466832	0	MDK_LRP1	MDK - LRP1	MK	Secreted Signaling	PMID: 28356350
	787	iCAF2	mac3	MDK	LRP1	0.0511056	0	MDK_LRP1	MDK - LRP1	MK	Secreted Signaling	PMID: 28356350
	788	ep3	mac3	MDK	LRP1	0.0615754	0	MDK_LRP1	MDK - LRP1	MK	Secreted Signaling	PMID: 28356350
	789	ep4	mac3	MDK	LRP1	0.0565053	0	MDK_LRP1	MDK - LRP1	MK	Secreted Signaling	PMID: 28356350
	790	ep5	mac3	MDK	LRP1	0.0610329	0	MDK_LRP1	MDK - LRP1	MK	Secreted Signaling	PMID: 28356350
	791	iCAF1	mac4	MDK	LRP1	0.0543364	0	MDK_LRP1	MDK - LRP1	MK	Secreted Signaling	PMID: 28356350
	792	myCAF1	mac4	MDK	LRP1	0.0334007	0	MDK_LRP1	MDK - LRP1	MK	Secreted Signaling	PMID: 28356350
	793	ep1	mac4	MDK	LRP1	0.0557874	0	MDK_LRP1	MDK - LRP1	MK	Secreted Signaling	PMID: 28356350
	794	ep2	mac4	MDK	LRP1	0.0679467	0	MDK_LRP1	MDK - LRP1	MK	Secreted Signaling	PMID: 28356350
	795	myCAF2	mac4	MDK	LRP1	0.0480176	0	MDK_LRP1	MDK - LRP1	MK	Secreted Signaling	PMID: 28356350
	796	iCAF2	mac4	MDK	LRP1	0.0525595	0	MDK_LRP1	MDK - LRP1	MK	Secreted Signaling	PMID: 28356350
	797	ep3	mac4	MDK	LRP1	0.0633073	0	MDK_LRP1	MDK - LRP1	MK	Secreted Signaling	PMID: 28356350
	798	ep4	mac4	MDK	LRP1	0.0581034	0	MDK_LRP1	MDK - LRP1	MK	Secreted Signaling	PMID: 28356350
	799	ep5	mac4	MDK	LRP1	0.0627506	0	MDK_LRP1	MDK - LRP1	MK	Secreted Signaling	PMID: 28356350
	800	iCAF1	iCAF2	MDK	LRP1	0.0908882	0	MDK_LRP1	MDK - LRP1	MK	Secreted Signaling	PMID: 28356350
	801	myCAF1	iCAF2	MDK	LRP1	0.0567137	0	MDK_LRP1	MDK - LRP1	MK	Secreted Signaling	PMID: 28356350
	802	ep1	iCAF2	MDK	LRP1	0.0932191	0	MDK_LRP1	MDK - LRP1	MK	Secreted Signaling	PMID: 28356350
	803	ep2	iCAF2	MDK	LRP1	0.112564	0	MDK_LRP1	MDK - LRP1	MK	Secreted Signaling	PMID: 28356350
	804	myCAF2	iCAF2	MDK	LRP1	0.0806814	0	MDK_LRP1	MDK - LRP1	MK	Secreted Signaling	PMID: 28356350
	805	iCAF2	iCAF2	MDK	LRP1	0.0880272	0	MDK_LRP1	MDK - LRP1	MK	Secreted Signaling	PMID: 28356350
	806	ep3	iCAF2	MDK	LRP1	0.105222	0	MDK_LRP1	MDK - LRP1	MK	Secreted Signaling	PMID: 28356350
	807	ep4	iCAF2	MDK	LRP1	0.0969294	0	MDK_LRP1	MDK - LRP1	MK	Secreted Signaling	PMID: 28356350
	808	ep5	iCAF2	MDK	LRP1	0.104338	0	MDK_LRP1	MDK - LRP1	MK	Secreted Signaling	PMID: 28356350
	3730	iCAF1	ep4	FN1	SDC4	0.0755251	0	FN1_SDC4	FN1 - SDC4	FN1	ECM-Receptor	KEGG: hsa04512
	2202	iCAF1	ep3	COL1A1	ITGAV_ITGB8	0.0744237	0	COL1A1_ITGAV_ITGB8	COL1A1 - (ITGAV+ITGB8)	COLLAGEN	ECM-Receptor	KEGG: hsa04512
	811	ep1	ep3	MDK	LRP1	0.0222628	0	MDK_LRP1	MDK - LRP1	MK	Secreted Signaling	PMID: 28356350
	812	ep2	ep3	MDK	LRP1	0.0273265	0	MDK_LRP1	MDK - LRP1	MK	Secreted Signaling	PMID: 28356350
	1868	myCAF1	ep4	COL1A1	ITGA3_ITGB1	0.0742044	0	COL1A1_ITGA3_ITGB1	COL1A1 - (ITGA3+ITGB1)	COLLAGEN	ECM-Receptor	KEGG: hsa04512
	2206	myCAF2	ep3	COL1A1	ITGAV_ITGB8	0.073447	0	COL1A1_ITGAV_ITGB8	COL1A1 - (ITGAV+ITGB8)	COLLAGEN	ECM-Receptor	KEGG: hsa04512
	815	ep3	ep3	MDK	LRP1	0.0253851	0	MDK_LRP1	MDK - LRP1	MK	Secreted Signaling	PMID: 28356350
	816	ep4	ep3	MDK	LRP1	0.0232212	0	MDK_LRP1	MDK - LRP1	MK	Secreted Signaling	PMID: 28356350
	817	ep5	ep3	MDK	LRP1	0.025153	0.04	MDK_LRP1	MDK - LRP1	MK	Secreted Signaling	PMID: 28356350
	2207	iCAF2	ep3	COL1A1	ITGAV_ITGB8	0.0731829	0	COL1A1_ITGAV_ITGB8	COL1A1 - (ITGAV+ITGB8)	COLLAGEN	ECM-Receptor	KEGG: hsa04512
	819	ep1	ep4	MDK	LRP1	0.0184605	0	MDK_LRP1	MDK - LRP1	MK	Secreted Signaling	PMID: 28356350
	820	ep2	ep4	MDK	LRP1	0.0226795	0	MDK_LRP1	MDK - LRP1	MK	Secreted Signaling	PMID: 28356350
	3617	iCAF1	ep4	COL6A1	SDC4	0.0722377	0	COL6A1_SDC4	COL6A1 - SDC4	COLLAGEN	ECM-Receptor	KEGG: hsa04512
	3513	myCAF1	ep3	COL1A1	SDC4	0.0718418	0	COL1A1_SDC4	COL1A1 - SDC4	COLLAGEN	ECM-Receptor	KEGG: hsa04512
	823	ep3	ep4	MDK	LRP1	0.0210611	0	MDK_LRP1	MDK - LRP1	MK	Secreted Signaling	PMID: 28356350
	824	ep4	ep4	MDK	LRP1	0.0192584	0	MDK_LRP1	MDK - LRP1	MK	Secreted Signaling	PMID: 28356350
	825	ep5	ep4	MDK	LRP1	0.0208676	0.04	MDK_LRP1	MDK - LRP1	MK	Secreted Signaling	PMID: 28356350
	826	iCAF1	iCAF1	MDK	NCL	0.119363	0	MDK_NCL	MDK - NCL	MK	Secreted Signaling	PMID: 28356350
	827	myCAF1	iCAF1	MDK	NCL	0.0753692	0	MDK_NCL	MDK - NCL	MK	Secreted Signaling	PMID: 28356350
	828	ep1	iCAF1	MDK	NCL	0.122326	0	MDK_NCL	MDK - NCL	MK	Secreted Signaling	PMID: 28356350
	829	ep2	iCAF1	MDK	NCL	0.146734	0	MDK_NCL	MDK - NCL	MK	Secreted Signaling	PMID: 28356350
	830	myCAF2	iCAF1	MDK	NCL	0.106332	0	MDK_NCL	MDK - NCL	MK	Secreted Signaling	PMID: 28356350
	831	iCAF2	iCAF1	MDK	NCL	0.115719	0	MDK_NCL	MDK - NCL	MK	Secreted Signaling	PMID: 28356350
	832	ep3	iCAF1	MDK	NCL	0.137508	0	MDK_NCL	MDK - NCL	MK	Secreted Signaling	PMID: 28356350
	833	ep4	iCAF1	MDK	NCL	0.127032	0	MDK_NCL	MDK - NCL	MK	Secreted Signaling	PMID: 28356350
	834	ep5	iCAF1	MDK	NCL	0.136394	0	MDK_NCL	MDK - NCL	MK	Secreted Signaling	PMID: 28356350
	835	iCAF1	myCAF1	MDK	NCL	0.0434212	0	MDK_NCL	MDK - NCL	MK	Secreted Signaling	PMID: 28356350
	836	myCAF1	myCAF1	MDK	NCL	0.0265729	0	MDK_NCL	MDK - NCL	MK	Secreted Signaling	PMID: 28356350
	837	ep1	myCAF1	MDK	NCL	0.0445945	0	MDK_NCL	MDK - NCL	MK	Secreted Signaling	PMID: 28356350
	838	ep2	myCAF1	MDK	NCL	0.0544549	0	MDK_NCL	MDK - NCL	MK	Secreted Signaling	PMID: 28356350
	839	myCAF2	myCAF1	MDK	NCL	0.0383203	0	MDK_NCL	MDK - NCL	MK	Secreted Signaling	PMID: 28356350
	840	iCAF2	myCAF1	MDK	NCL	0.0419854	0	MDK_NCL	MDK - NCL	MK	Secreted Signaling	PMID: 28356350
	841	ep3	myCAF1	MDK	NCL	0.0506866	0	MDK_NCL	MDK - NCL	MK	Secreted Signaling	PMID: 28356350
	842	ep4	myCAF1	MDK	NCL	0.0464687	0	MDK_NCL	MDK - NCL	MK	Secreted Signaling	PMID: 28356350
	843	ep5	myCAF1	MDK	NCL	0.0502349	0	MDK_NCL	MDK - NCL	MK	Secreted Signaling	PMID: 28356350
	2218	iCAF1	ep3	COL1A2	ITGAV_ITGB8	0.0704821	0	COL1A2_ITGAV_ITGB8	COL1A2 - (ITGAV+ITGB8)	COLLAGEN	ECM-Receptor	KEGG: hsa04512
	2221	myCAF2	ep3	COL1A2	ITGAV_ITGB8	0.0702817	0	COL1A2_ITGAV_ITGB8	COL1A2 - (ITGAV+ITGB8)	COLLAGEN	ECM-Receptor	KEGG: hsa04512
	846	ep1	ep1	MDK	NCL	0.040708	0	MDK_NCL	MDK - NCL	MK	Secreted Signaling	PMID: 28356350
	847	ep2	ep1	MDK	NCL	0.0497538	0	MDK_NCL	MDK - NCL	MK	Secreted Signaling	PMID: 28356350
	2222	iCAF2	ep3	COL1A2	ITGAV_ITGB8	0.0673996	0	COL1A2_ITGAV_ITGB8	COL1A2 - (ITGAV+ITGB8)	COLLAGEN	ECM-Receptor	KEGG: hsa04512
	2123	iCAF2	ep4	VTN	ITGAV_ITGB8	0.0673753	0	VTN_ITGAV_ITGB8	VTN - (ITGAV+ITGB8)	VTN	ECM-Receptor	KEGG: hsa04512
	850	ep3	ep1	MDK	NCL	0.0462949	0	MDK_NCL	MDK - NCL	MK	Secreted Signaling	PMID: 28356350
	851	ep4	ep1	MDK	NCL	0.0424261	0	MDK_NCL	MDK - NCL	MK	Secreted Signaling	PMID: 28356350
	852	ep5	ep1	MDK	NCL	0.0458805	0	MDK_NCL	MDK - NCL	MK	Secreted Signaling	PMID: 28356350
	853	iCAF1	mac2	MDK	NCL	0.0492798	0	MDK_NCL	MDK - NCL	MK	Secreted Signaling	PMID: 28356350
	854	myCAF1	mac2	MDK	NCL	0.03023	0	MDK_NCL	MDK - NCL	MK	Secreted Signaling	PMID: 28356350
	855	ep1	mac2	MDK	NCL	0.050603	0	MDK_NCL	MDK - NCL	MK	Secreted Signaling	PMID: 28356350
	856	ep2	mac2	MDK	NCL	0.0617061	0	MDK_NCL	MDK - NCL	MK	Secreted Signaling	PMID: 28356350
	857	myCAF2	mac2	MDK	NCL	0.0435219	0	MDK_NCL	MDK - NCL	MK	Secreted Signaling	PMID: 28356350
	858	iCAF2	mac2	MDK	NCL	0.0476599	0	MDK_NCL	MDK - NCL	MK	Secreted Signaling	PMID: 28356350
	859	ep3	mac2	MDK	NCL	0.0574665	0	MDK_NCL	MDK - NCL	MK	Secreted Signaling	PMID: 28356350
	860	ep4	mac2	MDK	NCL	0.0527157	0	MDK_NCL	MDK - NCL	MK	Secreted Signaling	PMID: 28356350
	861	ep5	mac2	MDK	NCL	0.0569581	0	MDK_NCL	MDK - NCL	MK	Secreted Signaling	PMID: 28356350
	1908	myCAF1	ep4	COL1A2	ITGA3_ITGB1	0.0666058	0	COL1A2_ITGA3_ITGB1	COL1A2 - (ITGA3+ITGB1)	COLLAGEN	ECM-Receptor	KEGG: hsa04512
	1969	iCAF2	ep4	COL6A1	ITGA3_ITGB1	0.066599	0	COL6A1_ITGA3_ITGB1	COL6A1 - (ITGA3+ITGB1)	COLLAGEN	ECM-Receptor	KEGG: hsa04512
	864	ep1	ep2	MDK	NCL	0.131758	0	MDK_NCL	MDK - NCL	MK	Secreted Signaling	PMID: 28356350
	865	ep2	ep2	MDK	NCL	0.15771	0	MDK_NCL	MDK - NCL	MK	Secreted Signaling	PMID: 28356350
	726	myCAF1	ep3	MDK	SDC4	0.0660952	0	MDK_SDC4	MDK - SDC4	MK	Secreted Signaling	PMID: 28356350
	2128	myCAF2	ep3	FN1	ITGAV_ITGB8	0.0656554	0	FN1_ITGAV_ITGB8	FN1 - (ITGAV+ITGB8)	FN1	ECM-Receptor	KEGG: hsa04512
	868	ep3	ep2	MDK	NCL	0.147914	0	MDK_NCL	MDK - NCL	MK	Secreted Signaling	PMID: 28356350
	869	ep4	ep2	MDK	NCL	0.136771	0	MDK_NCL	MDK - NCL	MK	Secreted Signaling	PMID: 28356350
	870	ep5	ep2	MDK	NCL	0.14673	0	MDK_NCL	MDK - NCL	MK	Secreted Signaling	PMID: 28356350
	871	iCAF1	B	MDK	NCL	0.121236	0	MDK_NCL	MDK - NCL	MK	Secreted Signaling	PMID: 28356350
	872	myCAF1	B	MDK	NCL	0.076612	0	MDK_NCL	MDK - NCL	MK	Secreted Signaling	PMID: 28356350
	873	ep1	B	MDK	NCL	0.124239	0	MDK_NCL	MDK - NCL	MK	Secreted Signaling	PMID: 28356350
	874	ep2	B	MDK	NCL	0.148964	0	MDK_NCL	MDK - NCL	MK	Secreted Signaling	PMID: 28356350
	875	myCAF2	B	MDK	NCL	0.108026	0	MDK_NCL	MDK - NCL	MK	Secreted Signaling	PMID: 28356350
	876	iCAF2	B	MDK	NCL	0.117543	0	MDK_NCL	MDK - NCL	MK	Secreted Signaling	PMID: 28356350
	877	ep3	B	MDK	NCL	0.139621	0	MDK_NCL	MDK - NCL	MK	Secreted Signaling	PMID: 28356350
	878	ep4	B	MDK	NCL	0.129008	0	MDK_NCL	MDK - NCL	MK	Secreted Signaling	PMID: 28356350
	879	ep5	B	MDK	NCL	0.138492	0	MDK_NCL	MDK - NCL	MK	Secreted Signaling	PMID: 28356350
	880	iCAF1	myCAF2	MDK	NCL	0.141176	0	MDK_NCL	MDK - NCL	MK	Secreted Signaling	PMID: 28356350
	881	myCAF1	myCAF2	MDK	NCL	0.0899638	0	MDK_NCL	MDK - NCL	MK	Secreted Signaling	PMID: 28356350
	882	ep1	myCAF2	MDK	NCL	0.144591	0	MDK_NCL	MDK - NCL	MK	Secreted Signaling	PMID: 28356350
	883	ep2	myCAF2	MDK	NCL	0.172568	0	MDK_NCL	MDK - NCL	MK	Secreted Signaling	PMID: 28356350
	884	myCAF2	myCAF2	MDK	NCL	0.126105	0	MDK_NCL	MDK - NCL	MK	Secreted Signaling	PMID: 28356350
	885	iCAF2	myCAF2	MDK	NCL	0.13697	0	MDK_NCL	MDK - NCL	MK	Secreted Signaling	PMID: 28356350
	886	ep3	myCAF2	MDK	NCL	0.162027	0	MDK_NCL	MDK - NCL	MK	Secreted Signaling	PMID: 28356350
	887	ep4	myCAF2	MDK	NCL	0.150008	0	MDK_NCL	MDK - NCL	MK	Secreted Signaling	PMID: 28356350
	888	ep5	myCAF2	MDK	NCL	0.160751	0	MDK_NCL	MDK - NCL	MK	Secreted Signaling	PMID: 28356350
	889	iCAF1	mac3	MDK	NCL	0.0496685	0	MDK_NCL	MDK - NCL	MK	Secreted Signaling	PMID: 28356350
	890	myCAF1	mac3	MDK	NCL	0.0304734	0	MDK_NCL	MDK - NCL	MK	Secreted Signaling	PMID: 28356350
	891	ep1	mac3	MDK	NCL	0.0510016	0	MDK_NCL	MDK - NCL	MK	Secreted Signaling	PMID: 28356350
	892	ep2	mac3	MDK	NCL	0.0621865	0	MDK_NCL	MDK - NCL	MK	Secreted Signaling	PMID: 28356350
	893	myCAF2	mac3	MDK	NCL	0.0438674	0	MDK_NCL	MDK - NCL	MK	Secreted Signaling	PMID: 28356350
	894	iCAF2	mac3	MDK	NCL	0.0480365	0	MDK_NCL	MDK - NCL	MK	Secreted Signaling	PMID: 28356350
	895	ep3	mac3	MDK	NCL	0.0579159	0	MDK_NCL	MDK - NCL	MK	Secreted Signaling	PMID: 28356350
	896	ep4	mac3	MDK	NCL	0.0531301	0	MDK_NCL	MDK - NCL	MK	Secreted Signaling	PMID: 28356350
	897	ep5	mac3	MDK	NCL	0.0574038	0	MDK_NCL	MDK - NCL	MK	Secreted Signaling	PMID: 28356350
	898	iCAF1	mac4	MDK	NCL	0.0416028	0	MDK_NCL	MDK - NCL	MK	Secreted Signaling	PMID: 28356350
	899	myCAF1	mac4	MDK	NCL	0.0254413	0	MDK_NCL	MDK - NCL	MK	Secreted Signaling	PMID: 28356350
	900	ep1	mac4	MDK	NCL	0.0427291	0	MDK_NCL	MDK - NCL	MK	Secreted Signaling	PMID: 28356350
	901	ep2	mac4	MDK	NCL	0.0521996	0	MDK_NCL	MDK - NCL	MK	Secreted Signaling	PMID: 28356350
	902	myCAF2	mac4	MDK	NCL	0.0367073	0	MDK_NCL	MDK - NCL	MK	Secreted Signaling	PMID: 28356350
	903	iCAF2	mac4	MDK	NCL	0.0402246	0	MDK_NCL	MDK - NCL	MK	Secreted Signaling	PMID: 28356350
	904	ep3	mac4	MDK	NCL	0.0485793	0	MDK_NCL	MDK - NCL	MK	Secreted Signaling	PMID: 28356350
	905	ep4	mac4	MDK	NCL	0.0445285	0	MDK_NCL	MDK - NCL	MK	Secreted Signaling	PMID: 28356350
	906	ep5	mac4	MDK	NCL	0.0481455	0	MDK_NCL	MDK - NCL	MK	Secreted Signaling	PMID: 28356350
	907	iCAF1	iCAF2	MDK	NCL	0.153972	0	MDK_NCL	MDK - NCL	MK	Secreted Signaling	PMID: 28356350
	908	myCAF1	iCAF2	MDK	NCL	0.0986517	0	MDK_NCL	MDK - NCL	MK	Secreted Signaling	PMID: 28356350
	909	ep1	iCAF2	MDK	NCL	0.15764	0	MDK_NCL	MDK - NCL	MK	Secreted Signaling	PMID: 28356350
	910	ep2	iCAF2	MDK	NCL	0.187589	0	MDK_NCL	MDK - NCL	MK	Secreted Signaling	PMID: 28356350
	911	myCAF2	iCAF2	MDK	NCL	0.137754	0	MDK_NCL	MDK - NCL	MK	Secreted Signaling	PMID: 28356350
	912	iCAF2	iCAF2	MDK	NCL	0.149452	0	MDK_NCL	MDK - NCL	MK	Secreted Signaling	PMID: 28356350
	913	ep3	iCAF2	MDK	NCL	0.176326	0	MDK_NCL	MDK - NCL	MK	Secreted Signaling	PMID: 28356350
	914	ep4	iCAF2	MDK	NCL	0.163453	0	MDK_NCL	MDK - NCL	MK	Secreted Signaling	PMID: 28356350
	915	ep5	iCAF2	MDK	NCL	0.174961	0	MDK_NCL	MDK - NCL	MK	Secreted Signaling	PMID: 28356350
	916	iCAF1	T	MDK	NCL	0.0596344	0	MDK_NCL	MDK - NCL	MK	Secreted Signaling	PMID: 28356350
	917	myCAF1	T	MDK	NCL	0.0367367	0	MDK_NCL	MDK - NCL	MK	Secreted Signaling	PMID: 28356350
	918	ep1	T	MDK	NCL	0.0612178	0	MDK_NCL	MDK - NCL	MK	Secreted Signaling	PMID: 28356350
	919	ep2	T	MDK	NCL	0.0744673	0	MDK_NCL	MDK - NCL	MK	Secreted Signaling	PMID: 28356350
	920	myCAF2	T	MDK	NCL	0.0527339	0	MDK_NCL	MDK - NCL	MK	Secreted Signaling	PMID: 28356350
	921	iCAF2	T	MDK	NCL	0.0576948	0	MDK_NCL	MDK - NCL	MK	Secreted Signaling	PMID: 28356350
	922	ep3	T	MDK	NCL	0.0694158	0	MDK_NCL	MDK - NCL	MK	Secreted Signaling	PMID: 28356350
	923	ep4	T	MDK	NCL	0.0637439	0	MDK_NCL	MDK - NCL	MK	Secreted Signaling	PMID: 28356350
	924	ep5	T	MDK	NCL	0.0688093	0	MDK_NCL	MDK - NCL	MK	Secreted Signaling	PMID: 28356350
	925	iCAF1	ery	MDK	NCL	0.182453	0	MDK_NCL	MDK - NCL	MK	Secreted Signaling	PMID: 28356350
	926	myCAF1	ery	MDK	NCL	0.118331	0	MDK_NCL	MDK - NCL	MK	Secreted Signaling	PMID: 28356350
	927	ep1	ery	MDK	NCL	0.18665	0	MDK_NCL	MDK - NCL	MK	Secreted Signaling	PMID: 28356350
	928	ep2	ery	MDK	NCL	0.220666	0	MDK_NCL	MDK - NCL	MK	Secreted Signaling	PMID: 28356350
	929	myCAF2	ery	MDK	NCL	0.163816	0	MDK_NCL	MDK - NCL	MK	Secreted Signaling	PMID: 28356350
	930	iCAF2	ery	MDK	NCL	0.177272	0	MDK_NCL	MDK - NCL	MK	Secreted Signaling	PMID: 28356350
	931	ep3	ery	MDK	NCL	0.207925	0	MDK_NCL	MDK - NCL	MK	Secreted Signaling	PMID: 28356350
	932	ep4	ery	MDK	NCL	0.193287	0	MDK_NCL	MDK - NCL	MK	Secreted Signaling	PMID: 28356350
	933	ep5	ery	MDK	NCL	0.206377	0	MDK_NCL	MDK - NCL	MK	Secreted Signaling	PMID: 28356350
	2120	iCAF1	ep4	VTN	ITGAV_ITGB8	0.0655743	0	VTN_ITGAV_ITGB8	VTN - (ITGAV+ITGB8)	VTN	ECM-Receptor	KEGG: hsa04512
	3553	myCAF1	ep3	COL1A2	SDC4	0.0644683	0	COL1A2_SDC4	COL1A2 - SDC4	COLLAGEN	ECM-Receptor	KEGG: hsa04512
	936	ep1	ep3	MDK	NCL	0.137289	0	MDK_NCL	MDK - NCL	MK	Secreted Signaling	PMID: 28356350
	937	ep2	ep3	MDK	NCL	0.164124	0	MDK_NCL	MDK - NCL	MK	Secreted Signaling	PMID: 28356350
	3614	iCAF2	ep3	COL6A1	SDC4	0.0644617	0	COL6A1_SDC4	COL6A1 - SDC4	COLLAGEN	ECM-Receptor	KEGG: hsa04512
	1805	myCAF2	ep4	THBS2	ITGA3_ITGB1	0.0644195	0	THBS2_ITGA3_ITGB1	THBS2 - (ITGA3+ITGB1)	THBS	ECM-Receptor	KEGG: hsa04512
	940	ep3	ep3	MDK	NCL	0.154003	0	MDK_NCL	MDK - NCL	MK	Secreted Signaling	PMID: 28356350
	941	ep4	ep3	MDK	NCL	0.142478	0	MDK_NCL	MDK - NCL	MK	Secreted Signaling	PMID: 28356350
	942	ep5	ep3	MDK	NCL	0.152779	0	MDK_NCL	MDK - NCL	MK	Secreted Signaling	PMID: 28356350
	943	iCAF1	DC1	MDK	NCL	0.0260277	0.03	MDK_NCL	MDK - NCL	MK	Secreted Signaling	PMID: 28356350
	944	myCAF1	DC1	MDK	NCL	0.0158168	0.04	MDK_NCL	MDK - NCL	MK	Secreted Signaling	PMID: 28356350
	945	ep1	DC1	MDK	NCL	0.0267441	0.03	MDK_NCL	MDK - NCL	MK	Secreted Signaling	PMID: 28356350
	946	ep2	DC1	MDK	NCL	0.032793	0	MDK_NCL	MDK - NCL	MK	Secreted Signaling	PMID: 28356350
	947	myCAF2	DC1	MDK	NCL	0.0229211	0.03	MDK_NCL	MDK - NCL	MK	Secreted Signaling	PMID: 28356350
	948	iCAF2	DC1	MDK	NCL	0.0251519	0.03	MDK_NCL	MDK - NCL	MK	Secreted Signaling	PMID: 28356350
	949	ep3	DC1	MDK	NCL	0.0304754	0.01	MDK_NCL	MDK - NCL	MK	Secreted Signaling	PMID: 28356350
	950	ep4	DC1	MDK	NCL	0.02789	0	MDK_NCL	MDK - NCL	MK	Secreted Signaling	PMID: 28356350
	951	ep5	DC1	MDK	NCL	0.0301981	0.02	MDK_NCL	MDK - NCL	MK	Secreted Signaling	PMID: 28356350
	952	iCAF1	DC2	MDK	NCL	0.0498797	0	MDK_NCL	MDK - NCL	MK	Secreted Signaling	PMID: 28356350
	953	myCAF1	DC2	MDK	NCL	0.0306055	0.01	MDK_NCL	MDK - NCL	MK	Secreted Signaling	PMID: 28356350
	954	ep1	DC2	MDK	NCL	0.0512182	0	MDK_NCL	MDK - NCL	MK	Secreted Signaling	PMID: 28356350
	955	ep2	DC2	MDK	NCL	0.0624473	0	MDK_NCL	MDK - NCL	MK	Secreted Signaling	PMID: 28356350
	956	myCAF2	DC2	MDK	NCL	0.044055	0	MDK_NCL	MDK - NCL	MK	Secreted Signaling	PMID: 28356350
	957	iCAF2	DC2	MDK	NCL	0.0482411	0	MDK_NCL	MDK - NCL	MK	Secreted Signaling	PMID: 28356350
	958	ep3	DC2	MDK	NCL	0.05816	0	MDK_NCL	MDK - NCL	MK	Secreted Signaling	PMID: 28356350
	959	ep4	DC2	MDK	NCL	0.0533551	0	MDK_NCL	MDK - NCL	MK	Secreted Signaling	PMID: 28356350
	960	ep5	DC2	MDK	NCL	0.0576458	0	MDK_NCL	MDK - NCL	MK	Secreted Signaling	PMID: 28356350
	636	myCAF1	ep1	MDK	SDC2	0.0627318	0	MDK_SDC2	MDK - SDC2	MK	Secreted Signaling	PMID: 28356350
	3774	myCAF2	ep3	THBS2	SDC4	0.0623475	0	THBS2_SDC4	THBS2 - SDC4	THBS	ECM-Receptor	KEGG: hsa04512
	963	ep1	ep4	MDK	NCL	0.125146	0	MDK_NCL	MDK - NCL	MK	Secreted Signaling	PMID: 28356350
	964	ep2	ep4	MDK	NCL	0.15002	0	MDK_NCL	MDK - NCL	MK	Secreted Signaling	PMID: 28356350
	3908	iCAF1	ep4	THBS2	CD47	0.0614123	0	THBS2_CD47	THBS2 - CD47	THBS	ECM-Receptor	KEGG: hsa04512
	593	myCAF2	ep4	ANGPTL4	SDC4	0.0612882	0	ANGPTL4_SDC4	ANGPTL4 - SDC4	ANGPTL	Secreted Signaling	PMID: 29017031
	967	ep3	ep4	MDK	NCL	0.140622	0	MDK_NCL	MDK - NCL	MK	Secreted Signaling	PMID: 28356350
	968	ep4	ep4	MDK	NCL	0.129945	0	MDK_NCL	MDK - NCL	MK	Secreted Signaling	PMID: 28356350
	969	ep5	ep4	MDK	NCL	0.139487	0	MDK_NCL	MDK - NCL	MK	Secreted Signaling	PMID: 28356350
	970	ep2	B	PTN	SDC1	0.0210569	0	PTN_SDC1	PTN - SDC1	PTN	Secreted Signaling	PMID: 28356350; PMID: 25620911
	971	myCAF2	B	PTN	SDC1	0.01681	0	PTN_SDC1	PTN - SDC1	PTN	Secreted Signaling	PMID: 28356350; PMID: 25620911
	972	iCAF2	B	PTN	SDC1	0.0204944	0	PTN_SDC1	PTN - SDC1	PTN	Secreted Signaling	PMID: 28356350; PMID: 25620911
	973	ep4	B	PTN	SDC1	0.0155091	0	PTN_SDC1	PTN - SDC1	PTN	Secreted Signaling	PMID: 28356350; PMID: 25620911
	974	ep5	B	PTN	SDC1	0.00638761	0	PTN_SDC1	PTN - SDC1	PTN	Secreted Signaling	PMID: 28356350; PMID: 25620911
	975	ep2	ep3	PTN	SDC1	0.00338135	0	PTN_SDC1	PTN - SDC1	PTN	Secreted Signaling	PMID: 28356350; PMID: 25620911
	5152	myCAF2	ep2	MPZL1	MPZL1	0.0609747	0	MPZL1_MPZL1	MPZL1 - MPZL1	MPZ	Cell-Cell Contact	KEGG: hsa04514
	1572	iCAF1	ep4	FN1	ITGA3_ITGB1	0.0609084	0	FN1_ITGA3_ITGB1	FN1 - (ITGA3+ITGB1)	FN1	ECM-Receptor	KEGG: hsa04512
	978	ep4	ep3	PTN	SDC1	0.00247868	0	PTN_SDC1	PTN - SDC1	PTN	Secreted Signaling	PMID: 28356350; PMID: 25620911
	979	ep5	ep3	PTN	SDC1	0.00101299	0	PTN_SDC1	PTN - SDC1	PTN	Secreted Signaling	PMID: 28356350; PMID: 25620911
	980	ep2	iCAF1	PTN	SDC2	0.00494279	0	PTN_SDC2	PTN - SDC2	PTN	Secreted Signaling	PMID: 28356350; PMID: 25620911
	981	myCAF2	iCAF1	PTN	SDC2	0.00393283	0	PTN_SDC2	PTN - SDC2	PTN	Secreted Signaling	PMID: 28356350; PMID: 25620911
	982	iCAF2	iCAF1	PTN	SDC2	0.00480863	0	PTN_SDC2	PTN - SDC2	PTN	Secreted Signaling	PMID: 28356350; PMID: 25620911
	983	ep4	iCAF1	PTN	SDC2	0.00362481	0	PTN_SDC2	PTN - SDC2	PTN	Secreted Signaling	PMID: 28356350; PMID: 25620911
	984	ep5	iCAF1	PTN	SDC2	0.0014824	0	PTN_SDC2	PTN - SDC2	PTN	Secreted Signaling	PMID: 28356350; PMID: 25620911
	985	ep2	myCAF1	PTN	SDC2	0.0059656	0	PTN_SDC2	PTN - SDC2	PTN	Secreted Signaling	PMID: 28356350; PMID: 25620911
	986	myCAF2	myCAF1	PTN	SDC2	0.00474765	0	PTN_SDC2	PTN - SDC2	PTN	Secreted Signaling	PMID: 28356350; PMID: 25620911
	987	iCAF2	myCAF1	PTN	SDC2	0.00580384	0	PTN_SDC2	PTN - SDC2	PTN	Secreted Signaling	PMID: 28356350; PMID: 25620911
	988	ep4	myCAF1	PTN	SDC2	0.00437609	0	PTN_SDC2	PTN - SDC2	PTN	Secreted Signaling	PMID: 28356350; PMID: 25620911
	989	ep5	myCAF1	PTN	SDC2	0.00179043	0	PTN_SDC2	PTN - SDC2	PTN	Secreted Signaling	PMID: 28356350; PMID: 25620911
	990	ep2	ep1	PTN	SDC2	0.012879	0	PTN_SDC2	PTN - SDC2	PTN	Secreted Signaling	PMID: 28356350; PMID: 25620911
	5181	myCAF2	ep4	MPZL1	MPZL1	0.0602401	0	MPZL1_MPZL1	MPZL1 - MPZL1	MPZ	Cell-Cell Contact	KEGG: hsa04514
	3736	iCAF2	ep4	FN1	SDC4	0.0602243	0	FN1_SDC4	FN1 - SDC4	FN1	ECM-Receptor	KEGG: hsa04512
	993	ep4	ep1	PTN	SDC2	0.00946499	0	PTN_SDC2	PTN - SDC2	PTN	Secreted Signaling	PMID: 28356350; PMID: 25620911
	994	ep5	ep1	PTN	SDC2	0.00388424	0	PTN_SDC2	PTN - SDC2	PTN	Secreted Signaling	PMID: 28356350; PMID: 25620911
	995	ep2	ep2	PTN	SDC2	0.00365386	0	PTN_SDC2	PTN - SDC2	PTN	Secreted Signaling	PMID: 28356350; PMID: 25620911
	2257	myCAF2	ep4	COL6A2	ITGAV_ITGB8	0.059302	0	COL6A2_ITGAV_ITGB8	COL6A2 - (ITGAV+ITGB8)	COLLAGEN	ECM-Receptor	KEGG: hsa04512
	3912	iCAF1	ep5	THBS2	CD47	0.0592115	0	THBS2_CD47	THBS2 - CD47	THBS	ECM-Receptor	KEGG: hsa04512
	998	ep4	ep2	PTN	SDC2	0.00267865	0	PTN_SDC2	PTN - SDC2	PTN	Secreted Signaling	PMID: 28356350; PMID: 25620911
	999	ep5	ep2	PTN	SDC2	0.00109484	0	PTN_SDC2	PTN - SDC2	PTN	Secreted Signaling	PMID: 28356350; PMID: 25620911
	1000	ep2	myCAF2	PTN	SDC2	0.0218663	0	PTN_SDC2	PTN - SDC2	PTN	Secreted Signaling	PMID: 28356350; PMID: 25620911
	1001	myCAF2	myCAF2	PTN	SDC2	0.017459	0	PTN_SDC2	PTN - SDC2	PTN	Secreted Signaling	PMID: 28356350; PMID: 25620911
	1002	iCAF2	myCAF2	PTN	SDC2	0.0212826	0	PTN_SDC2	PTN - SDC2	PTN	Secreted Signaling	PMID: 28356350; PMID: 25620911
	1003	ep4	myCAF2	PTN	SDC2	0.0161087	0	PTN_SDC2	PTN - SDC2	PTN	Secreted Signaling	PMID: 28356350; PMID: 25620911
	1004	ep5	myCAF2	PTN	SDC2	0.00663695	0	PTN_SDC2	PTN - SDC2	PTN	Secreted Signaling	PMID: 28356350; PMID: 25620911
	1005	ep2	iCAF2	PTN	SDC2	0.0123069	0	PTN_SDC2	PTN - SDC2	PTN	Secreted Signaling	PMID: 28356350; PMID: 25620911
	1006	myCAF2	iCAF2	PTN	SDC2	0.00980707	0	PTN_SDC2	PTN - SDC2	PTN	Secreted Signaling	PMID: 28356350; PMID: 25620911
	1007	iCAF2	iCAF2	PTN	SDC2	0.0119753	0	PTN_SDC2	PTN - SDC2	PTN	Secreted Signaling	PMID: 28356350; PMID: 25620911
	1008	ep4	iCAF2	PTN	SDC2	0.00904315	0	PTN_SDC2	PTN - SDC2	PTN	Secreted Signaling	PMID: 28356350; PMID: 25620911
	1009	ep5	iCAF2	PTN	SDC2	0.00371019	0	PTN_SDC2	PTN - SDC2	PTN	Secreted Signaling	PMID: 28356350; PMID: 25620911
	1010	ep2	ep3	PTN	SDC2	0.00412108	0	PTN_SDC2	PTN - SDC2	PTN	Secreted Signaling	PMID: 28356350; PMID: 25620911
	3721	iCAF1	ep3	FN1	SDC4	0.0589422	0	FN1_SDC4	FN1 - SDC4	FN1	ECM-Receptor	KEGG: hsa04512
	414	iCAF2	ep4	SPP1	ITGAV_ITGB1	0.0588592	0	SPP1_ITGAV_ITGB1	SPP1 - (ITGAV+ITGB1)	SPP1	Secreted Signaling	PMID: 21907263
	1013	ep4	ep3	PTN	SDC2	0.00302154	0	PTN_SDC2	PTN - SDC2	PTN	Secreted Signaling	PMID: 28356350; PMID: 25620911
	1014	ep5	ep3	PTN	SDC2	0.00123524	0	PTN_SDC2	PTN - SDC2	PTN	Secreted Signaling	PMID: 28356350; PMID: 25620911
	1015	ep2	mac1	PTN	SDC3	0.020261	0	PTN_SDC3	PTN - SDC3	PTN	Secreted Signaling	PMID: 28356350; PMID: 25620911
	1016	myCAF2	mac1	PTN	SDC3	0.0161719	0	PTN_SDC3	PTN - SDC3	PTN	Secreted Signaling	PMID: 28356350; PMID: 25620911
	1017	iCAF2	mac1	PTN	SDC3	0.0197193	0	PTN_SDC3	PTN - SDC3	PTN	Secreted Signaling	PMID: 28356350; PMID: 25620911
	1018	ep4	mac1	PTN	SDC3	0.0149197	0	PTN_SDC3	PTN - SDC3	PTN	Secreted Signaling	PMID: 28356350; PMID: 25620911
	1019	ep5	mac1	PTN	SDC3	0.00614268	0	PTN_SDC3	PTN - SDC3	PTN	Secreted Signaling	PMID: 28356350; PMID: 25620911
	1020	ep2	mac2	PTN	SDC3	0.00725459	0	PTN_SDC3	PTN - SDC3	PTN	Secreted Signaling	PMID: 28356350; PMID: 25620911
	1021	myCAF2	mac2	PTN	SDC3	0.00577501	0	PTN_SDC3	PTN - SDC3	PTN	Secreted Signaling	PMID: 28356350; PMID: 25620911
	1022	iCAF2	mac2	PTN	SDC3	0.00705813	0	PTN_SDC3	PTN - SDC3	PTN	Secreted Signaling	PMID: 28356350; PMID: 25620911
	1023	ep4	mac2	PTN	SDC3	0.00532348	0	PTN_SDC3	PTN - SDC3	PTN	Secreted Signaling	PMID: 28356350; PMID: 25620911
	1024	ep5	mac2	PTN	SDC3	0.00217927	0	PTN_SDC3	PTN - SDC3	PTN	Secreted Signaling	PMID: 28356350; PMID: 25620911
	1025	ep2	ep3	PTN	SDC3	0.00258636	0	PTN_SDC3	PTN - SDC3	PTN	Secreted Signaling	PMID: 28356350; PMID: 25620911
	1342	iCAF1	ep4	GRN	SORT1	0.0583534	0	GRN_SORT1	GRN - SORT1	GRN	Secreted Signaling	PMID: 29555433
	1965	iCAF1	ep4	COL6A1	ITGA3_ITGB1	0.0582171	0	COL6A1_ITGA3_ITGB1	COL6A1 - (ITGA3+ITGB1)	COLLAGEN	ECM-Receptor	KEGG: hsa04512
	1028	ep4	ep3	PTN	SDC3	0.00189552	0	PTN_SDC3	PTN - SDC3	PTN	Secreted Signaling	PMID: 28356350; PMID: 25620911
	1029	ep5	ep3	PTN	SDC3	0.000774393	0	PTN_SDC3	PTN - SDC3	PTN	Secreted Signaling	PMID: 28356350; PMID: 25620911
	1030	ep2	ep1	PTN	SDC4	0.00423036	0	PTN_SDC4	PTN - SDC4	PTN	Secreted Signaling	PMID: 28356350; PMID: 25620911
	5153	iCAF2	ep2	MPZL1	MPZL1	0.0581966	0	MPZL1_MPZL1	MPZL1 - MPZL1	MPZ	Cell-Cell Contact	KEGG: hsa04514
	1351	iCAF2	ep4	GRN	SORT1	0.0581588	0	GRN_SORT1	GRN - SORT1	GRN	Secreted Signaling	PMID: 29555433
	1033	ep4	ep1	PTN	SDC4	0.00310175	0	PTN_SDC4	PTN - SDC4	PTN	Secreted Signaling	PMID: 28356350; PMID: 25620911
	1034	ep5	ep1	PTN	SDC4	0.00126809	0	PTN_SDC4	PTN - SDC4	PTN	Secreted Signaling	PMID: 28356350; PMID: 25620911
	1035	ep2	ep2	PTN	SDC4	0.00462279	0	PTN_SDC4	PTN - SDC4	PTN	Secreted Signaling	PMID: 28356350; PMID: 25620911
	3896	iCAF1	ep3	THBS2	CD47	0.0578268	0	THBS2_CD47	THBS2 - CD47	THBS	ECM-Receptor	KEGG: hsa04512
	5182	iCAF2	ep4	MPZL1	MPZL1	0.0574935	0	MPZL1_MPZL1	MPZL1 - MPZL1	MPZ	Cell-Cell Contact	KEGG: hsa04514
	1038	ep4	ep2	PTN	SDC4	0.00338985	0	PTN_SDC4	PTN - SDC4	PTN	Secreted Signaling	PMID: 28356350; PMID: 25620911
	1039	ep5	ep2	PTN	SDC4	0.00138611	0	PTN_SDC4	PTN - SDC4	PTN	Secreted Signaling	PMID: 28356350; PMID: 25620911
	1040	ep2	myCAF2	PTN	SDC4	0.00410441	0	PTN_SDC4	PTN - SDC4	PTN	Secreted Signaling	PMID: 28356350; PMID: 25620911
	1041	myCAF2	myCAF2	PTN	SDC4	0.00326519	0	PTN_SDC4	PTN - SDC4	PTN	Secreted Signaling	PMID: 28356350; PMID: 25620911
	1042	iCAF2	myCAF2	PTN	SDC4	0.00399291	0	PTN_SDC4	PTN - SDC4	PTN	Secreted Signaling	PMID: 28356350; PMID: 25620911
	1043	ep4	myCAF2	PTN	SDC4	0.0030093	0	PTN_SDC4	PTN - SDC4	PTN	Secreted Signaling	PMID: 28356350; PMID: 25620911
	1044	ep5	myCAF2	PTN	SDC4	0.00123023	0	PTN_SDC4	PTN - SDC4	PTN	Secreted Signaling	PMID: 28356350; PMID: 25620911
	1045	ep2	iCAF2	PTN	SDC4	0.00359492	0	PTN_SDC4	PTN - SDC4	PTN	Secreted Signaling	PMID: 28356350; PMID: 25620911
	1046	myCAF2	iCAF2	PTN	SDC4	0.00285958	0	PTN_SDC4	PTN - SDC4	PTN	Secreted Signaling	PMID: 28356350; PMID: 25620911
	1047	iCAF2	iCAF2	PTN	SDC4	0.00349721	0	PTN_SDC4	PTN - SDC4	PTN	Secreted Signaling	PMID: 28356350; PMID: 25620911
	1048	ep4	iCAF2	PTN	SDC4	0.00263539	0	PTN_SDC4	PTN - SDC4	PTN	Secreted Signaling	PMID: 28356350; PMID: 25620911
	1049	ep5	iCAF2	PTN	SDC4	0.00107713	0	PTN_SDC4	PTN - SDC4	PTN	Secreted Signaling	PMID: 28356350; PMID: 25620911
	1050	ep2	ep3	PTN	SDC4	0.0136083	0	PTN_SDC4	PTN - SDC4	PTN	Secreted Signaling	PMID: 28356350; PMID: 25620911
	2246	myCAF2	ep4	COL6A1	ITGAV_ITGB8	0.0565313	0	COL6A1_ITGAV_ITGB8	COL6A1 - (ITGAV+ITGB8)	COLLAGEN	ECM-Receptor	KEGG: hsa04512
	2119	iCAF2	ep3	VTN	ITGAV_ITGB8	0.0564656	0	VTN_ITGAV_ITGB8	VTN - (ITGAV+ITGB8)	VTN	ECM-Receptor	KEGG: hsa04512
	1053	ep4	ep3	PTN	SDC4	0.010003	0	PTN_SDC4	PTN - SDC4	PTN	Secreted Signaling	PMID: 28356350; PMID: 25620911
	1054	ep5	ep3	PTN	SDC4	0.00410632	0	PTN_SDC4	PTN - SDC4	PTN	Secreted Signaling	PMID: 28356350; PMID: 25620911
	1055	ep2	ep4	PTN	SDC4	0.0176765	0	PTN_SDC4	PTN - SDC4	PTN	Secreted Signaling	PMID: 28356350; PMID: 25620911
	2255	iCAF1	ep4	COL6A2	ITGAV_ITGB8	0.0564555	0	COL6A2_ITGAV_ITGB8	COL6A2 - (ITGAV+ITGB8)	COLLAGEN	ECM-Receptor	KEGG: hsa04512
	3610	iCAF1	ep3	COL6A1	SDC4	0.0563326	0	COL6A1_SDC4	COL6A1 - SDC4	COLLAGEN	ECM-Receptor	KEGG: hsa04512
	1058	ep4	ep4	PTN	SDC4	0.0130075	0	PTN_SDC4	PTN - SDC4	PTN	Secreted Signaling	PMID: 28356350; PMID: 25620911
	1059	ep5	ep4	PTN	SDC4	0.0053493	0	PTN_SDC4	PTN - SDC4	PTN	Secreted Signaling	PMID: 28356350; PMID: 25620911
	1060	ep2	iCAF1	PTN	NCL	0.0156411	0	PTN_NCL	PTN - NCL	PTN	Secreted Signaling	PMID: 28356350; PMID: 25620911
	1061	myCAF2	iCAF1	PTN	NCL	0.0124726	0	PTN_NCL	PTN - NCL	PTN	Secreted Signaling	PMID: 28356350; PMID: 25620911
	1062	iCAF2	iCAF1	PTN	NCL	0.015221	0	PTN_NCL	PTN - NCL	PTN	Secreted Signaling	PMID: 28356350; PMID: 25620911
	1063	ep4	iCAF1	PTN	NCL	0.0115034	0	PTN_NCL	PTN - NCL	PTN	Secreted Signaling	PMID: 28356350; PMID: 25620911
	1064	ep5	iCAF1	PTN	NCL	0.00472651	0	PTN_NCL	PTN - NCL	PTN	Secreted Signaling	PMID: 28356350; PMID: 25620911
	1065	ep2	myCAF1	PTN	NCL	0.00529321	0	PTN_NCL	PTN - NCL	PTN	Secreted Signaling	PMID: 28356350; PMID: 25620911
	1066	myCAF2	myCAF1	PTN	NCL	0.00421196	0	PTN_NCL	PTN - NCL	PTN	Secreted Signaling	PMID: 28356350; PMID: 25620911
	1067	iCAF2	myCAF1	PTN	NCL	0.00514959	0	PTN_NCL	PTN - NCL	PTN	Secreted Signaling	PMID: 28356350; PMID: 25620911
	1068	ep4	myCAF1	PTN	NCL	0.00388216	0	PTN_NCL	PTN - NCL	PTN	Secreted Signaling	PMID: 28356350; PMID: 25620911
	1069	ep5	myCAF1	PTN	NCL	0.00158788	0	PTN_NCL	PTN - NCL	PTN	Secreted Signaling	PMID: 28356350; PMID: 25620911
	1070	ep2	ep1	PTN	NCL	0.00481464	0	PTN_NCL	PTN - NCL	PTN	Secreted Signaling	PMID: 28356350; PMID: 25620911
	1348	myCAF2	ep4	GRN	SORT1	0.0561722	0	GRN_SORT1	GRN - SORT1	GRN	Secreted Signaling	PMID: 29555433
	2258	iCAF2	ep4	COL6A2	ITGAV_ITGB8	0.0557057	0	COL6A2_ITGAV_ITGB8	COL6A2 - (ITGAV+ITGB8)	COLLAGEN	ECM-Receptor	KEGG: hsa04512
	1073	ep4	ep1	PTN	NCL	0.00353071	0	PTN_NCL	PTN - NCL	PTN	Secreted Signaling	PMID: 28356350; PMID: 25620911
	1074	ep5	ep1	PTN	NCL	0.00144383	0	PTN_NCL	PTN - NCL	PTN	Secreted Signaling	PMID: 28356350; PMID: 25620911
	1075	ep2	mac2	PTN	NCL	0.00603987	0	PTN_NCL	PTN - NCL	PTN	Secreted Signaling	PMID: 28356350; PMID: 25620911
	1076	myCAF2	mac2	PTN	NCL	0.00480683	0	PTN_NCL	PTN - NCL	PTN	Secreted Signaling	PMID: 28356350; PMID: 25620911
	1077	iCAF2	mac2	PTN	NCL	0.00587611	0	PTN_NCL	PTN - NCL	PTN	Secreted Signaling	PMID: 28356350; PMID: 25620911
	1078	ep4	mac2	PTN	NCL	0.00443066	0	PTN_NCL	PTN - NCL	PTN	Secreted Signaling	PMID: 28356350; PMID: 25620911
	1079	ep5	mac2	PTN	NCL	0.00181282	0	PTN_NCL	PTN - NCL	PTN	Secreted Signaling	PMID: 28356350; PMID: 25620911
	1080	ep2	ep2	PTN	NCL	0.0170066	0	PTN_NCL	PTN - NCL	PTN	Secreted Signaling	PMID: 28356350; PMID: 25620911
	2116	iCAF1	ep3	VTN	ITGAV_ITGB8	0.0549391	0	VTN_ITGAV_ITGB8	VTN - (ITGAV+ITGB8)	VTN	ECM-Receptor	KEGG: hsa04512
	2091	myCAF2	ep4	FN1	ITGAV_ITGB1	0.0511563	0	FN1_ITGAV_ITGB1	FN1 - (ITGAV+ITGB1)	FN1	ECM-Receptor	KEGG: hsa04512
	1083	ep4	ep2	PTN	NCL	0.0125123	0	PTN_NCL	PTN - NCL	PTN	Secreted Signaling	PMID: 28356350; PMID: 25620911
	1084	ep5	ep2	PTN	NCL	0.00514412	0	PTN_NCL	PTN - NCL	PTN	Secreted Signaling	PMID: 28356350; PMID: 25620911
	1085	ep2	B	PTN	NCL	0.015916	0	PTN_NCL	PTN - NCL	PTN	Secreted Signaling	PMID: 28356350; PMID: 25620911
	1086	myCAF2	B	PTN	NCL	0.0126925	0	PTN_NCL	PTN - NCL	PTN	Secreted Signaling	PMID: 28356350; PMID: 25620911
	1087	iCAF2	B	PTN	NCL	0.0154886	0	PTN_NCL	PTN - NCL	PTN	Secreted Signaling	PMID: 28356350; PMID: 25620911
	1088	ep4	B	PTN	NCL	0.0117065	0	PTN_NCL	PTN - NCL	PTN	Secreted Signaling	PMID: 28356350; PMID: 25620911
	1089	ep5	B	PTN	NCL	0.00481051	0	PTN_NCL	PTN - NCL	PTN	Secreted Signaling	PMID: 28356350; PMID: 25620911
	1090	ep2	myCAF2	PTN	NCL	0.0189064	0	PTN_NCL	PTN - NCL	PTN	Secreted Signaling	PMID: 28356350; PMID: 25620911
	1091	myCAF2	myCAF2	PTN	NCL	0.0150865	0	PTN_NCL	PTN - NCL	PTN	Secreted Signaling	PMID: 28356350; PMID: 25620911
	1092	iCAF2	myCAF2	PTN	NCL	0.0184002	0	PTN_NCL	PTN - NCL	PTN	Secreted Signaling	PMID: 28356350; PMID: 25620911
	1093	ep4	myCAF2	PTN	NCL	0.0139171	0	PTN_NCL	PTN - NCL	PTN	Secreted Signaling	PMID: 28356350; PMID: 25620911
	1094	ep5	myCAF2	PTN	NCL	0.00572648	0	PTN_NCL	PTN - NCL	PTN	Secreted Signaling	PMID: 28356350; PMID: 25620911
	1095	ep2	mac3	PTN	NCL	0.00608971	0	PTN_NCL	PTN - NCL	PTN	Secreted Signaling	PMID: 28356350; PMID: 25620911
	1096	myCAF2	mac3	PTN	NCL	0.00484654	0	PTN_NCL	PTN - NCL	PTN	Secreted Signaling	PMID: 28356350; PMID: 25620911
	1097	iCAF2	mac3	PTN	NCL	0.0059246	0	PTN_NCL	PTN - NCL	PTN	Secreted Signaling	PMID: 28356350; PMID: 25620911
	1098	ep4	mac3	PTN	NCL	0.00446728	0	PTN_NCL	PTN - NCL	PTN	Secreted Signaling	PMID: 28356350; PMID: 25620911
	1099	ep5	mac3	PTN	NCL	0.00182784	0	PTN_NCL	PTN - NCL	PTN	Secreted Signaling	PMID: 28356350; PMID: 25620911
	1100	ep2	mac4	PTN	NCL	0.00506309	0	PTN_NCL	PTN - NCL	PTN	Secreted Signaling	PMID: 28356350; PMID: 25620911
	1101	myCAF2	mac4	PTN	NCL	0.00402865	0	PTN_NCL	PTN - NCL	PTN	Secreted Signaling	PMID: 28356350; PMID: 25620911
	1102	iCAF2	mac4	PTN	NCL	0.00492568	0	PTN_NCL	PTN - NCL	PTN	Secreted Signaling	PMID: 28356350; PMID: 25620911
	1103	ep4	mac4	PTN	NCL	0.00371315	0	PTN_NCL	PTN - NCL	PTN	Secreted Signaling	PMID: 28356350; PMID: 25620911
	1104	ep5	mac4	PTN	NCL	0.0015186	0	PTN_NCL	PTN - NCL	PTN	Secreted Signaling	PMID: 28356350; PMID: 25620911
	1105	ep2	iCAF2	PTN	NCL	0.0208897	0	PTN_NCL	PTN - NCL	PTN	Secreted Signaling	PMID: 28356350; PMID: 25620911
	1106	myCAF2	iCAF2	PTN	NCL	0.0166759	0	PTN_NCL	PTN - NCL	PTN	Secreted Signaling	PMID: 28356350; PMID: 25620911
	1107	iCAF2	iCAF2	PTN	NCL	0.0203315	0	PTN_NCL	PTN - NCL	PTN	Secreted Signaling	PMID: 28356350; PMID: 25620911
	1108	ep4	iCAF2	PTN	NCL	0.0153853	0	PTN_NCL	PTN - NCL	PTN	Secreted Signaling	PMID: 28356350; PMID: 25620911
	1109	ep5	iCAF2	PTN	NCL	0.00633613	0	PTN_NCL	PTN - NCL	PTN	Secreted Signaling	PMID: 28356350; PMID: 25620911
	1110	ep2	T	PTN	NCL	0.0073795	0	PTN_NCL	PTN - NCL	PTN	Secreted Signaling	PMID: 28356350; PMID: 25620911
	1111	myCAF2	T	PTN	NCL	0.00587459	0	PTN_NCL	PTN - NCL	PTN	Secreted Signaling	PMID: 28356350; PMID: 25620911
	1112	iCAF2	T	PTN	NCL	0.00717967	0	PTN_NCL	PTN - NCL	PTN	Secreted Signaling	PMID: 28356350; PMID: 25620911
	1113	ep4	T	PTN	NCL	0.00541531	0	PTN_NCL	PTN - NCL	PTN	Secreted Signaling	PMID: 28356350; PMID: 25620911
	1114	ep5	T	PTN	NCL	0.00221699	0	PTN_NCL	PTN - NCL	PTN	Secreted Signaling	PMID: 28356350; PMID: 25620911
	1115	ep2	ery	PTN	NCL	0.0254956	0	PTN_NCL	PTN - NCL	PTN	Secreted Signaling	PMID: 28356350; PMID: 25620911
	1116	myCAF2	ery	PTN	NCL	0.0203721	0	PTN_NCL	PTN - NCL	PTN	Secreted Signaling	PMID: 28356350; PMID: 25620911
	1117	iCAF2	ery	PTN	NCL	0.0248175	0	PTN_NCL	PTN - NCL	PTN	Secreted Signaling	PMID: 28356350; PMID: 25620911
	1118	ep4	ery	PTN	NCL	0.0188008	0	PTN_NCL	PTN - NCL	PTN	Secreted Signaling	PMID: 28356350; PMID: 25620911
	1119	ep5	ery	PTN	NCL	0.00775859	0	PTN_NCL	PTN - NCL	PTN	Secreted Signaling	PMID: 28356350; PMID: 25620911
	1120	ep2	ep3	PTN	NCL	0.0178193	0	PTN_NCL	PTN - NCL	PTN	Secreted Signaling	PMID: 28356350; PMID: 25620911
	3856	iCAF1	ep1	THBS2	CD47	0.0506625	0	THBS2_CD47	THBS2 - CD47	THBS	ECM-Receptor	KEGG: hsa04512
	2211	myCAF1	ep4	COL1A1	ITGAV_ITGB8	0.0503093	0	COL1A1_ITGAV_ITGB8	COL1A1 - (ITGAV+ITGB8)	COLLAGEN	ECM-Receptor	KEGG: hsa04512
	1123	ep4	ep3	PTN	NCL	0.0131131	0	PTN_NCL	PTN - NCL	PTN	Secreted Signaling	PMID: 28356350; PMID: 25620911
	1124	ep5	ep3	PTN	NCL	0.00539307	0	PTN_NCL	PTN - NCL	PTN	Secreted Signaling	PMID: 28356350; PMID: 25620911
	1125	ep2	DC1	PTN	NCL	0.00312301	0	PTN_NCL	PTN - NCL	PTN	Secreted Signaling	PMID: 28356350; PMID: 25620911
	1126	myCAF2	DC1	PTN	NCL	0.00248396	0	PTN_NCL	PTN - NCL	PTN	Secreted Signaling	PMID: 28356350; PMID: 25620911
	1127	iCAF2	DC1	PTN	NCL	0.00303809	0	PTN_NCL	PTN - NCL	PTN	Secreted Signaling	PMID: 28356350; PMID: 25620911
	1128	ep4	DC1	PTN	NCL	0.00228915	0	PTN_NCL	PTN - NCL	PTN	Secreted Signaling	PMID: 28356350; PMID: 25620911
	1129	ep5	DC1	PTN	NCL	0.000935426	0	PTN_NCL	PTN - NCL	PTN	Secreted Signaling	PMID: 28356350; PMID: 25620911
	1130	ep2	DC2	PTN	NCL	0.00611679	0	PTN_NCL	PTN - NCL	PTN	Secreted Signaling	PMID: 28356350; PMID: 25620911
	1131	myCAF2	DC2	PTN	NCL	0.00486812	0	PTN_NCL	PTN - NCL	PTN	Secreted Signaling	PMID: 28356350; PMID: 25620911
	1132	iCAF2	DC2	PTN	NCL	0.00595095	0	PTN_NCL	PTN - NCL	PTN	Secreted Signaling	PMID: 28356350; PMID: 25620911
	1133	ep4	DC2	PTN	NCL	0.00448718	0	PTN_NCL	PTN - NCL	PTN	Secreted Signaling	PMID: 28356350; PMID: 25620911
	1134	ep5	DC2	PTN	NCL	0.00183601	0	PTN_NCL	PTN - NCL	PTN	Secreted Signaling	PMID: 28356350; PMID: 25620911
	1135	ep2	ep4	PTN	NCL	0.0160467	0	PTN_NCL	PTN - NCL	PTN	Secreted Signaling	PMID: 28356350; PMID: 25620911
	3743	myCAF2	ep4	TNC	SDC4	0.0499833	0	TNC_SDC4	TNC - SDC4	TENASCIN	ECM-Receptor	KEGG: hsa04512
	3801	myCAF2	ep4	THBS3	SDC4	0.0496938	0	THBS3_SDC4	THBS3 - SDC4	THBS	ECM-Receptor	KEGG: hsa04512
	1138	ep4	ep4	PTN	NCL	0.011803	0	PTN_NCL	PTN - NCL	PTN	Secreted Signaling	PMID: 28356350; PMID: 25620911
	1139	ep5	ep4	PTN	NCL	0.00485046	0	PTN_NCL	PTN - NCL	PTN	Secreted Signaling	PMID: 28356350; PMID: 25620911
	1140	myCAF2	myCAF2	POSTN	ITGAV_ITGB5	0.00535451	0	POSTN_ITGAV_ITGB5	POSTN - (ITGAV+ITGB5)	PERIOSTIN	Secreted Signaling	PMID: 26721738
	1141	iCAF2	myCAF2	POSTN	ITGAV_ITGB5	0.00364989	0	POSTN_ITGAV_ITGB5	POSTN - (ITGAV+ITGB5)	PERIOSTIN	Secreted Signaling	PMID: 26721738
	2252	myCAF2	ep3	COL6A2	ITGAV_ITGB8	0.04963	0	COL6A2_ITGAV_ITGB8	COL6A2 - (ITGAV+ITGB8)	COLLAGEN	ECM-Receptor	KEGG: hsa04512
	594	iCAF2	ep4	ANGPTL4	SDC4	0.0488209	0	ANGPTL4_SDC4	ANGPTL4 - SDC4	ANGPTL	Secreted Signaling	PMID: 29017031
	1144	iCAF1	mac1	C3	C3AR1	0.0615315	0	C3_C3AR1	C3 - C3AR1	COMPLEMENT	Secreted Signaling	KEGG: hsa04080
	1145	myCAF2	mac1	C3	C3AR1	0.031233	0	C3_C3AR1	C3 - C3AR1	COMPLEMENT	Secreted Signaling	KEGG: hsa04080
	1146	iCAF2	mac1	C3	C3AR1	0.0628825	0	C3_C3AR1	C3 - C3AR1	COMPLEMENT	Secreted Signaling	KEGG: hsa04080
	1147	ep4	mac1	C3	C3AR1	0.0454002	0	C3_C3AR1	C3 - C3AR1	COMPLEMENT	Secreted Signaling	KEGG: hsa04080
	1148	ep5	mac1	C3	C3AR1	0.0350276	0	C3_C3AR1	C3 - C3AR1	COMPLEMENT	Secreted Signaling	KEGG: hsa04080
	1149	iCAF1	mac2	C3	C3AR1	0.0606168	0	C3_C3AR1	C3 - C3AR1	COMPLEMENT	Secreted Signaling	KEGG: hsa04080
	1150	myCAF2	mac2	C3	C3AR1	0.030754	0	C3_C3AR1	C3 - C3AR1	COMPLEMENT	Secreted Signaling	KEGG: hsa04080
	1151	iCAF2	mac2	C3	C3AR1	0.061949	0	C3_C3AR1	C3 - C3AR1	COMPLEMENT	Secreted Signaling	KEGG: hsa04080
	1152	ep4	mac2	C3	C3AR1	0.0447138	0	C3_C3AR1	C3 - C3AR1	COMPLEMENT	Secreted Signaling	KEGG: hsa04080
	1153	ep5	mac2	C3	C3AR1	0.0344924	0	C3_C3AR1	C3 - C3AR1	COMPLEMENT	Secreted Signaling	KEGG: hsa04080
	1154	iCAF1	mac3	C3	C3AR1	0.16353	0	C3_C3AR1	C3 - C3AR1	COMPLEMENT	Secreted Signaling	KEGG: hsa04080
	1155	ep1	mac3	C3	C3AR1	0.0275759	0	C3_C3AR1	C3 - C3AR1	COMPLEMENT	Secreted Signaling	KEGG: hsa04080
	1156	ep2	mac3	C3	C3AR1	0.0207776	0	C3_C3AR1	C3 - C3AR1	COMPLEMENT	Secreted Signaling	KEGG: hsa04080
	1157	myCAF2	mac3	C3	C3AR1	0.0877003	0	C3_C3AR1	C3 - C3AR1	COMPLEMENT	Secreted Signaling	KEGG: hsa04080
	1158	iCAF2	mac3	C3	C3AR1	0.166723	0	C3_C3AR1	C3 - C3AR1	COMPLEMENT	Secreted Signaling	KEGG: hsa04080
	1159	ep4	mac3	C3	C3AR1	0.124197	0	C3_C3AR1	C3 - C3AR1	COMPLEMENT	Secreted Signaling	KEGG: hsa04080
	1160	ep5	mac3	C3	C3AR1	0.0976636	0	C3_C3AR1	C3 - C3AR1	COMPLEMENT	Secreted Signaling	KEGG: hsa04080
	1161	iCAF1	mac4	C3	C3AR1	0.16539	0	C3_C3AR1	C3 - C3AR1	COMPLEMENT	Secreted Signaling	KEGG: hsa04080
	1162	ep1	mac4	C3	C3AR1	0.0279411	0	C3_C3AR1	C3 - C3AR1	COMPLEMENT	Secreted Signaling	KEGG: hsa04080
	1163	ep2	mac4	C3	C3AR1	0.0210547	0	C3_C3AR1	C3 - C3AR1	COMPLEMENT	Secreted Signaling	KEGG: hsa04080
	1164	myCAF2	mac4	C3	C3AR1	0.0887891	0	C3_C3AR1	C3 - C3AR1	COMPLEMENT	Secreted Signaling	KEGG: hsa04080
	1165	iCAF2	mac4	C3	C3AR1	0.168611	0	C3_C3AR1	C3 - C3AR1	COMPLEMENT	Secreted Signaling	KEGG: hsa04080
	1166	ep4	mac4	C3	C3AR1	0.125677	0	C3_C3AR1	C3 - C3AR1	COMPLEMENT	Secreted Signaling	KEGG: hsa04080
	1167	ep5	mac4	C3	C3AR1	0.0988626	0	C3_C3AR1	C3 - C3AR1	COMPLEMENT	Secreted Signaling	KEGG: hsa04080
	1168	iCAF1	iCAF2	C3	C3AR1	0.033096	0	C3_C3AR1	C3 - C3AR1	COMPLEMENT	Secreted Signaling	KEGG: hsa04080
	1169	myCAF2	iCAF2	C3	C3AR1	0.0165524	0	C3_C3AR1	C3 - C3AR1	COMPLEMENT	Secreted Signaling	KEGG: hsa04080
	1170	iCAF2	iCAF2	C3	C3AR1	0.0338452	0	C3_C3AR1	C3 - C3AR1	COMPLEMENT	Secreted Signaling	KEGG: hsa04080
	1171	ep4	iCAF2	C3	C3AR1	0.024227	0	C3_C3AR1	C3 - C3AR1	COMPLEMENT	Secreted Signaling	KEGG: hsa04080
	1172	ep5	iCAF2	C3	C3AR1	0.0185976	0.04	C3_C3AR1	C3 - C3AR1	COMPLEMENT	Secreted Signaling	KEGG: hsa04080
	1173	iCAF1	mac4	C3	ITGAM_ITGB2	0.0928158	0	C3_ITGAM_ITGB2	C3 - (ITGAM+ITGB2)	COMPLEMENT	Secreted Signaling	PMID: 16234578
	1174	ep1	mac4	C3	ITGAM_ITGB2	0.0146236	0	C3_ITGAM_ITGB2	C3 - (ITGAM+ITGB2)	COMPLEMENT	Secreted Signaling	PMID: 16234578
	1175	ep2	mac4	C3	ITGAM_ITGB2	0.0109824	0	C3_ITGAM_ITGB2	C3 - (ITGAM+ITGB2)	COMPLEMENT	Secreted Signaling	PMID: 16234578
	1176	myCAF2	mac4	C3	ITGAM_ITGB2	0.0478989	0	C3_ITGAM_ITGB2	C3 - (ITGAM+ITGB2)	COMPLEMENT	Secreted Signaling	PMID: 16234578
	1177	iCAF2	mac4	C3	ITGAM_ITGB2	0.0947842	0	C3_ITGAM_ITGB2	C3 - (ITGAM+ITGB2)	COMPLEMENT	Secreted Signaling	PMID: 16234578
	1178	ep3	mac4	C3	ITGAM_ITGB2	0.00443828	0	C3_ITGAM_ITGB2	C3 - (ITGAM+ITGB2)	COMPLEMENT	Secreted Signaling	PMID: 16234578
	1179	ep4	mac4	C3	ITGAM_ITGB2	0.0690866	0	C3_ITGAM_ITGB2	C3 - (ITGAM+ITGB2)	COMPLEMENT	Secreted Signaling	PMID: 16234578
	1180	ep5	mac4	C3	ITGAM_ITGB2	0.0536062	0	C3_ITGAM_ITGB2	C3 - (ITGAM+ITGB2)	COMPLEMENT	Secreted Signaling	PMID: 16234578
	1181	B	myCAF2	GZMA	F2R	0.013855	0	GZMA_F2R	GZMA - F2R	PARs	Secreted Signaling	KEGG: hsa04080
	1182	iCAF2	myCAF2	GZMA	F2R	0.00903515	0	GZMA_F2R	GZMA - F2R	PARs	Secreted Signaling	KEGG: hsa04080
	1183	T	myCAF2	GZMA	F2R	0.107033	0	GZMA_F2R	GZMA - F2R	PARs	Secreted Signaling	KEGG: hsa04080
	1184	ep3	myCAF2	GZMA	F2R	0.00766346	0	GZMA_F2R	GZMA - F2R	PARs	Secreted Signaling	KEGG: hsa04080
	1185	DC1	myCAF2	GZMA	F2R	0.00775807	0	GZMA_F2R	GZMA - F2R	PARs	Secreted Signaling	KEGG: hsa04080
	1186	ep4	myCAF2	GZMA	F2R	0.00757133	0	GZMA_F2R	GZMA - F2R	PARs	Secreted Signaling	KEGG: hsa04080
	1187	ep5	myCAF2	GZMA	F2R	0.00306795	0	GZMA_F2R	GZMA - F2R	PARs	Secreted Signaling	KEGG: hsa04080
	1578	iCAF2	ep4	FN1	ITGA3_ITGB1	0.0484137	0	FN1_ITGA3_ITGB1	FN1 - (ITGA3+ITGB1)	FN1	ECM-Receptor	KEGG: hsa04512
	3659	myCAF2	ep4	COL6A3	SDC4	0.0484113	0	COL6A3_SDC4	COL6A3 - SDC4	COLLAGEN	ECM-Receptor	KEGG: hsa04512
	5148	iCAF1	ep2	MPZL1	MPZL1	0.04785	0	MPZL1_MPZL1	MPZL1 - MPZL1	MPZ	Cell-Cell Contact	KEGG: hsa04514
	589	myCAF2	ep3	ANGPTL4	SDC4	0.0476701	0	ANGPTL4_SDC4	ANGPTL4 - SDC4	ANGPTL	Secreted Signaling	PMID: 29017031
	2239	myCAF2	ep3	COL6A1	ITGAV_ITGB8	0.0472885	0	COL6A1_ITGAV_ITGB8	COL6A1 - (ITGAV+ITGB8)	COLLAGEN	ECM-Receptor	KEGG: hsa04512
	5177	iCAF1	ep4	MPZL1	MPZL1	0.0472656	0	MPZL1_MPZL1	MPZL1 - MPZL1	MPZ	Cell-Cell Contact	KEGG: hsa04514
	2250	iCAF1	ep3	COL6A2	ITGAV_ITGB8	0.0472245	0	COL6A2_ITGAV_ITGB8	COL6A2 - (ITGAV+ITGB8)	COLLAGEN	ECM-Receptor	KEGG: hsa04512
	3727	iCAF2	ep3	FN1	SDC4	0.0468307	0	FN1_SDC4	FN1 - SDC4	FN1	ECM-Receptor	KEGG: hsa04512
	1196	mac1	mac1	ANXA1	FPR1	0.0502198	0	ANXA1_FPR1	ANXA1 - FPR1	ANNEXIN	Secreted Signaling	PMID: 23230437
	1197	iCAF1	mac1	ANXA1	FPR1	0.0640689	0	ANXA1_FPR1	ANXA1 - FPR1	ANNEXIN	Secreted Signaling	PMID: 23230437
	1198	myCAF1	mac1	ANXA1	FPR1	0.0661231	0	ANXA1_FPR1	ANXA1 - FPR1	ANNEXIN	Secreted Signaling	PMID: 23230437
	1199	ep1	mac1	ANXA1	FPR1	0.0461106	0.02	ANXA1_FPR1	ANXA1 - FPR1	ANNEXIN	Secreted Signaling	PMID: 23230437
	1200	mac2	mac1	ANXA1	FPR1	0.0488279	0	ANXA1_FPR1	ANXA1 - FPR1	ANNEXIN	Secreted Signaling	PMID: 23230437
	1201	ep2	mac1	ANXA1	FPR1	0.058066	0	ANXA1_FPR1	ANXA1 - FPR1	ANNEXIN	Secreted Signaling	PMID: 23230437
	1202	myCAF2	mac1	ANXA1	FPR1	0.0672029	0	ANXA1_FPR1	ANXA1 - FPR1	ANNEXIN	Secreted Signaling	PMID: 23230437
	1203	mac3	mac1	ANXA1	FPR1	0.0574062	0	ANXA1_FPR1	ANXA1 - FPR1	ANNEXIN	Secreted Signaling	PMID: 23230437
	1204	mac4	mac1	ANXA1	FPR1	0.0539557	0	ANXA1_FPR1	ANXA1 - FPR1	ANNEXIN	Secreted Signaling	PMID: 23230437
	1205	iCAF2	mac1	ANXA1	FPR1	0.064613	0	ANXA1_FPR1	ANXA1 - FPR1	ANNEXIN	Secreted Signaling	PMID: 23230437
	1206	ep3	mac1	ANXA1	FPR1	0.0568972	0	ANXA1_FPR1	ANXA1 - FPR1	ANNEXIN	Secreted Signaling	PMID: 23230437
	1207	mac1	mac2	ANXA1	FPR1	0.143291	0	ANXA1_FPR1	ANXA1 - FPR1	ANNEXIN	Secreted Signaling	PMID: 23230437
	1208	iCAF1	mac2	ANXA1	FPR1	0.177996	0	ANXA1_FPR1	ANXA1 - FPR1	ANNEXIN	Secreted Signaling	PMID: 23230437
	1209	myCAF1	mac2	ANXA1	FPR1	0.182989	0	ANXA1_FPR1	ANXA1 - FPR1	ANNEXIN	Secreted Signaling	PMID: 23230437
	1210	ep1	mac2	ANXA1	FPR1	0.132629	0	ANXA1_FPR1	ANXA1 - FPR1	ANNEXIN	Secreted Signaling	PMID: 23230437
	1211	mac2	mac2	ANXA1	FPR1	0.139699	0	ANXA1_FPR1	ANXA1 - FPR1	ANNEXIN	Secreted Signaling	PMID: 23230437
	1212	ep2	mac2	ANXA1	FPR1	0.16318	0	ANXA1_FPR1	ANXA1 - FPR1	ANNEXIN	Secreted Signaling	PMID: 23230437
	1213	myCAF2	mac2	ANXA1	FPR1	0.185598	0	ANXA1_FPR1	ANXA1 - FPR1	ANNEXIN	Secreted Signaling	PMID: 23230437
	1214	mac3	mac2	ANXA1	FPR1	0.16153	0	ANXA1_FPR1	ANXA1 - FPR1	ANNEXIN	Secreted Signaling	PMID: 23230437
	1215	mac4	mac2	ANXA1	FPR1	0.152836	0	ANXA1_FPR1	ANXA1 - FPR1	ANNEXIN	Secreted Signaling	PMID: 23230437
	1216	iCAF2	mac2	ANXA1	FPR1	0.179322	0	ANXA1_FPR1	ANXA1 - FPR1	ANNEXIN	Secreted Signaling	PMID: 23230437
	1217	T	mac2	ANXA1	FPR1	0.099987	0	ANXA1_FPR1	ANXA1 - FPR1	ANNEXIN	Secreted Signaling	PMID: 23230437
	1218	ery	mac2	ANXA1	FPR1	0.11666	0	ANXA1_FPR1	ANXA1 - FPR1	ANNEXIN	Secreted Signaling	PMID: 23230437
	1219	ep3	mac2	ANXA1	FPR1	0.160255	0	ANXA1_FPR1	ANXA1 - FPR1	ANNEXIN	Secreted Signaling	PMID: 23230437
	1220	DC1	mac2	ANXA1	FPR1	0.113397	0	ANXA1_FPR1	ANXA1 - FPR1	ANNEXIN	Secreted Signaling	PMID: 23230437
	1221	ep4	mac2	ANXA1	FPR1	0.126309	0	ANXA1_FPR1	ANXA1 - FPR1	ANNEXIN	Secreted Signaling	PMID: 23230437
	1222	ep5	mac2	ANXA1	FPR1	0.129239	0	ANXA1_FPR1	ANXA1 - FPR1	ANNEXIN	Secreted Signaling	PMID: 23230437
	1223	mac1	mac3	ANXA1	FPR1	0.0600572	0	ANXA1_FPR1	ANXA1 - FPR1	ANNEXIN	Secreted Signaling	PMID: 23230437
	1224	iCAF1	mac3	ANXA1	FPR1	0.076401	0	ANXA1_FPR1	ANXA1 - FPR1	ANNEXIN	Secreted Signaling	PMID: 23230437
	1225	myCAF1	mac3	ANXA1	FPR1	0.0788172	0	ANXA1_FPR1	ANXA1 - FPR1	ANNEXIN	Secreted Signaling	PMID: 23230437
	1226	mac2	mac3	ANXA1	FPR1	0.0584094	0.01	ANXA1_FPR1	ANXA1 - FPR1	ANNEXIN	Secreted Signaling	PMID: 23230437
	1227	ep2	mac3	ANXA1	FPR1	0.0693281	0	ANXA1_FPR1	ANXA1 - FPR1	ANNEXIN	Secreted Signaling	PMID: 23230437
	1228	myCAF2	mac3	ANXA1	FPR1	0.0800865	0	ANXA1_FPR1	ANXA1 - FPR1	ANNEXIN	Secreted Signaling	PMID: 23230437
	1229	mac3	mac3	ANXA1	FPR1	0.0685498	0	ANXA1_FPR1	ANXA1 - FPR1	ANNEXIN	Secreted Signaling	PMID: 23230437
	1230	mac4	mac3	ANXA1	FPR1	0.0644753	0	ANXA1_FPR1	ANXA1 - FPR1	ANNEXIN	Secreted Signaling	PMID: 23230437
	1231	iCAF2	mac3	ANXA1	FPR1	0.0770411	0	ANXA1_FPR1	ANXA1 - FPR1	ANNEXIN	Secreted Signaling	PMID: 23230437
	1232	ep3	mac3	ANXA1	FPR1	0.067949	0	ANXA1_FPR1	ANXA1 - FPR1	ANNEXIN	Secreted Signaling	PMID: 23230437
	1233	mac1	mac4	ANXA1	FPR1	0.126414	0	ANXA1_FPR1	ANXA1 - FPR1	ANNEXIN	Secreted Signaling	PMID: 23230437
	1234	iCAF1	mac4	ANXA1	FPR1	0.157784	0	ANXA1_FPR1	ANXA1 - FPR1	ANNEXIN	Secreted Signaling	PMID: 23230437
	1235	myCAF1	mac4	ANXA1	FPR1	0.162322	0	ANXA1_FPR1	ANXA1 - FPR1	ANNEXIN	Secreted Signaling	PMID: 23230437
	1236	ep1	mac4	ANXA1	FPR1	0.116837	0	ANXA1_FPR1	ANXA1 - FPR1	ANNEXIN	Secreted Signaling	PMID: 23230437
	1237	mac2	mac4	ANXA1	FPR1	0.123184	0	ANXA1_FPR1	ANXA1 - FPR1	ANNEXIN	Secreted Signaling	PMID: 23230437
	1238	ep2	mac4	ANXA1	FPR1	0.144355	0	ANXA1_FPR1	ANXA1 - FPR1	ANNEXIN	Secreted Signaling	PMID: 23230437
	1239	myCAF2	mac4	ANXA1	FPR1	0.164696	0	ANXA1_FPR1	ANXA1 - FPR1	ANNEXIN	Secreted Signaling	PMID: 23230437
	1240	mac3	mac4	ANXA1	FPR1	0.142864	0	ANXA1_FPR1	ANXA1 - FPR1	ANNEXIN	Secreted Signaling	PMID: 23230437
	1241	mac4	mac4	ANXA1	FPR1	0.135012	0	ANXA1_FPR1	ANXA1 - FPR1	ANNEXIN	Secreted Signaling	PMID: 23230437
	1242	iCAF2	mac4	ANXA1	FPR1	0.158989	0	ANXA1_FPR1	ANXA1 - FPR1	ANNEXIN	Secreted Signaling	PMID: 23230437
	1243	T	mac4	ANXA1	FPR1	0.0876885	0	ANXA1_FPR1	ANXA1 - FPR1	ANNEXIN	Secreted Signaling	PMID: 23230437
	1244	ery	mac4	ANXA1	FPR1	0.102544	0	ANXA1_FPR1	ANXA1 - FPR1	ANNEXIN	Secreted Signaling	PMID: 23230437
	1245	ep3	mac4	ANXA1	FPR1	0.141711	0	ANXA1_FPR1	ANXA1 - FPR1	ANNEXIN	Secreted Signaling	PMID: 23230437
	1246	DC1	mac4	ANXA1	FPR1	0.0996313	0	ANXA1_FPR1	ANXA1 - FPR1	ANNEXIN	Secreted Signaling	PMID: 23230437
	1247	ep4	mac4	ANXA1	FPR1	0.111173	0	ANXA1_FPR1	ANXA1 - FPR1	ANNEXIN	Secreted Signaling	PMID: 23230437
	1248	ep5	mac4	ANXA1	FPR1	0.113797	0	ANXA1_FPR1	ANXA1 - FPR1	ANNEXIN	Secreted Signaling	PMID: 23230437
	1249	iCAF1	myCAF2	GAS6	AXL	0.00483389	0	GAS6_AXL	GAS6 - AXL	GAS	Secreted Signaling	PMID: 27801848
	1250	myCAF1	myCAF2	GAS6	AXL	0.0071603	0	GAS6_AXL	GAS6 - AXL	GAS	Secreted Signaling	PMID: 27801848
	1251	ep1	myCAF2	GAS6	AXL	0.0183363	0	GAS6_AXL	GAS6 - AXL	GAS	Secreted Signaling	PMID: 27801848
	1252	ep2	myCAF2	GAS6	AXL	0.00910649	0	GAS6_AXL	GAS6 - AXL	GAS	Secreted Signaling	PMID: 27801848
	1253	B	myCAF2	GAS6	AXL	0.0203239	0	GAS6_AXL	GAS6 - AXL	GAS	Secreted Signaling	PMID: 27801848
	1254	myCAF2	myCAF2	GAS6	AXL	0.0202742	0	GAS6_AXL	GAS6 - AXL	GAS	Secreted Signaling	PMID: 27801848
	1255	iCAF2	myCAF2	GAS6	AXL	0.00983588	0	GAS6_AXL	GAS6 - AXL	GAS	Secreted Signaling	PMID: 27801848
	1256	ep3	myCAF2	GAS6	AXL	0.00142885	0	GAS6_AXL	GAS6 - AXL	GAS	Secreted Signaling	PMID: 27801848
	1257	DC1	myCAF2	GAS6	AXL	0.0147763	0	GAS6_AXL	GAS6 - AXL	GAS	Secreted Signaling	PMID: 27801848
	1258	DC2	myCAF2	GAS6	AXL	0.00472828	0	GAS6_AXL	GAS6 - AXL	GAS	Secreted Signaling	PMID: 27801848
	1259	ep4	myCAF2	GAS6	AXL	0.0134045	0	GAS6_AXL	GAS6 - AXL	GAS	Secreted Signaling	PMID: 27801848
	1260	ep5	myCAF2	GAS6	AXL	0.00548428	0	GAS6_AXL	GAS6 - AXL	GAS	Secreted Signaling	PMID: 27801848
	1261	iCAF1	iCAF2	GAS6	AXL	0.00527527	0	GAS6_AXL	GAS6 - AXL	GAS	Secreted Signaling	PMID: 27801848
	1262	myCAF1	iCAF2	GAS6	AXL	0.00781244	0	GAS6_AXL	GAS6 - AXL	GAS	Secreted Signaling	PMID: 27801848
	1263	ep1	iCAF2	GAS6	AXL	0.0199858	0	GAS6_AXL	GAS6 - AXL	GAS	Secreted Signaling	PMID: 27801848
	1264	ep2	iCAF2	GAS6	AXL	0.0099341	0	GAS6_AXL	GAS6 - AXL	GAS	Secreted Signaling	PMID: 27801848
	1265	B	iCAF2	GAS6	AXL	0.0221482	0	GAS6_AXL	GAS6 - AXL	GAS	Secreted Signaling	PMID: 27801848
	1266	myCAF2	iCAF2	GAS6	AXL	0.0220942	0	GAS6_AXL	GAS6 - AXL	GAS	Secreted Signaling	PMID: 27801848
	1267	iCAF2	iCAF2	GAS6	AXL	0.0107291	0	GAS6_AXL	GAS6 - AXL	GAS	Secreted Signaling	PMID: 27801848
	1268	ep3	iCAF2	GAS6	AXL	0.0015598	0	GAS6_AXL	GAS6 - AXL	GAS	Secreted Signaling	PMID: 27801848
	1269	DC1	iCAF2	GAS6	AXL	0.0161108	0	GAS6_AXL	GAS6 - AXL	GAS	Secreted Signaling	PMID: 27801848
	1270	DC2	iCAF2	GAS6	AXL	0.00516007	0	GAS6_AXL	GAS6 - AXL	GAS	Secreted Signaling	PMID: 27801848
	1271	ep4	iCAF2	GAS6	AXL	0.0146169	0	GAS6_AXL	GAS6 - AXL	GAS	Secreted Signaling	PMID: 27801848
	1272	ep5	iCAF2	GAS6	AXL	0.00598468	0	GAS6_AXL	GAS6 - AXL	GAS	Secreted Signaling	PMID: 27801848
	1273	mac1	ep1	GRN	SORT1	0.0389142	0	GRN_SORT1	GRN - SORT1	GRN	Secreted Signaling	PMID: 29555433
	2253	iCAF2	ep3	COL6A2	ITGAV_ITGB8	0.0465912	0	COL6A2_ITGAV_ITGB8	COL6A2 - (ITGAV+ITGB8)	COLLAGEN	ECM-Receptor	KEGG: hsa04512
	1627	iCAF2	ep4	LAMA4	ITGA3_ITGB1	0.0460162	0	LAMA4_ITGA3_ITGB1	LAMA4 - (ITGA3+ITGB1)	LAMININ	ECM-Receptor	KEGG: hsa04512
	1276	ep1	ep1	GRN	SORT1	0.0235783	0	GRN_SORT1	GRN - SORT1	GRN	Secreted Signaling	PMID: 29555433
	1277	mac2	ep1	GRN	SORT1	0.0380513	0	GRN_SORT1	GRN - SORT1	GRN	Secreted Signaling	PMID: 29555433
	1278	ep2	ep1	GRN	SORT1	0.0234985	0	GRN_SORT1	GRN - SORT1	GRN	Secreted Signaling	PMID: 29555433
	1279	B	ep1	GRN	SORT1	0.0181678	0	GRN_SORT1	GRN - SORT1	GRN	Secreted Signaling	PMID: 29555433
	3488	iCAF1	ep2	COL1A1	SDC4	0.0455681	0	COL1A1_SDC4	COL1A1 - SDC4	COLLAGEN	ECM-Receptor	KEGG: hsa04512
	1281	mac3	ep1	GRN	SORT1	0.0288224	0	GRN_SORT1	GRN - SORT1	GRN	Secreted Signaling	PMID: 29555433
	1282	mac4	ep1	GRN	SORT1	0.0362056	0	GRN_SORT1	GRN - SORT1	GRN	Secreted Signaling	PMID: 29555433
	541	myCAF2	ep1	ANGPTL4	SDC2	0.0451989	0	ANGPTL4_SDC2	ANGPTL4 - SDC2	ANGPTL	Secreted Signaling	PMID: 29017031
	1284	ery	ep1	GRN	SORT1	0.00453591	0	GRN_SORT1	GRN - SORT1	GRN	Secreted Signaling	PMID: 29555433
	1285	ep3	ep1	GRN	SORT1	0.022218	0	GRN_SORT1	GRN - SORT1	GRN	Secreted Signaling	PMID: 29555433
	1286	DC1	ep1	GRN	SORT1	0.0372415	0	GRN_SORT1	GRN - SORT1	GRN	Secreted Signaling	PMID: 29555433
	1287	DC2	ep1	GRN	SORT1	0.0257274	0	GRN_SORT1	GRN - SORT1	GRN	Secreted Signaling	PMID: 29555433
	1288	ep4	ep1	GRN	SORT1	0.0214277	0	GRN_SORT1	GRN - SORT1	GRN	Secreted Signaling	PMID: 29555433
	1289	ep5	ep1	GRN	SORT1	0.00164088	0	GRN_SORT1	GRN - SORT1	GRN	Secreted Signaling	PMID: 29555433
	1290	mac1	ep2	GRN	SORT1	0.0283852	0	GRN_SORT1	GRN - SORT1	GRN	Secreted Signaling	PMID: 29555433
	2225	myCAF1	ep4	COL1A2	ITGAV_ITGB8	0.0450386	0	COL1A2_ITGAV_ITGB8	COL1A2 - (ITGAV+ITGB8)	COLLAGEN	ECM-Receptor	KEGG: hsa04512
	2247	iCAF2	ep4	COL6A1	ITGAV_ITGB8	0.0450339	0	COL6A1_ITGAV_ITGB8	COL6A1 - (ITGAV+ITGB8)	COLLAGEN	ECM-Receptor	KEGG: hsa04512
	1293	ep1	ep2	GRN	SORT1	0.0171248	0	GRN_SORT1	GRN - SORT1	GRN	Secreted Signaling	PMID: 29555433
	1294	mac2	ep2	GRN	SORT1	0.027749	0	GRN_SORT1	GRN - SORT1	GRN	Secreted Signaling	PMID: 29555433
	1295	ep2	ep2	GRN	SORT1	0.0170664	0	GRN_SORT1	GRN - SORT1	GRN	Secreted Signaling	PMID: 29555433
	1296	B	ep2	GRN	SORT1	0.0131752	0	GRN_SORT1	GRN - SORT1	GRN	Secreted Signaling	PMID: 29555433
	3492	myCAF2	ep2	COL1A1	SDC4	0.0449517	0	COL1A1_SDC4	COL1A1 - SDC4	COLLAGEN	ECM-Receptor	KEGG: hsa04512
	1298	mac3	ep2	GRN	SORT1	0.0209644	0	GRN_SORT1	GRN - SORT1	GRN	Secreted Signaling	PMID: 29555433
	1299	mac4	ep2	GRN	SORT1	0.0263893	0	GRN_SORT1	GRN - SORT1	GRN	Secreted Signaling	PMID: 29555433
	3493	iCAF2	ep2	COL1A1	SDC4	0.0447851	0	COL1A1_SDC4	COL1A1 - SDC4	COLLAGEN	ECM-Receptor	KEGG: hsa04512
	1301	ery	ep2	GRN	SORT1	0.00327692	0	GRN_SORT1	GRN - SORT1	GRN	Secreted Signaling	PMID: 29555433
	1302	ep3	ep2	GRN	SORT1	0.0161307	0	GRN_SORT1	GRN - SORT1	GRN	Secreted Signaling	PMID: 29555433
	1303	DC1	ep2	GRN	SORT1	0.0271523	0	GRN_SORT1	GRN - SORT1	GRN	Secreted Signaling	PMID: 29555433
	1304	DC2	ep2	GRN	SORT1	0.018697	0	GRN_SORT1	GRN - SORT1	GRN	Secreted Signaling	PMID: 29555433
	1305	ep4	ep2	GRN	SORT1	0.0155534	0	GRN_SORT1	GRN - SORT1	GRN	Secreted Signaling	PMID: 29555433
	1306	ep5	ep2	GRN	SORT1	0.00118448	0	GRN_SORT1	GRN - SORT1	GRN	Secreted Signaling	PMID: 29555433
	1307	mac1	myCAF2	GRN	SORT1	0.0349122	0	GRN_SORT1	GRN - SORT1	GRN	Secreted Signaling	PMID: 29555433
	1308	iCAF1	myCAF2	GRN	SORT1	0.0298776	0	GRN_SORT1	GRN - SORT1	GRN	Secreted Signaling	PMID: 29555433
	1309	myCAF1	myCAF2	GRN	SORT1	0.00700444	0	GRN_SORT1	GRN - SORT1	GRN	Secreted Signaling	PMID: 29555433
	1310	ep1	myCAF2	GRN	SORT1	0.0211189	0	GRN_SORT1	GRN - SORT1	GRN	Secreted Signaling	PMID: 29555433
	1311	mac2	myCAF2	GRN	SORT1	0.0341349	0	GRN_SORT1	GRN - SORT1	GRN	Secreted Signaling	PMID: 29555433
	1312	ep2	myCAF2	GRN	SORT1	0.0210472	0	GRN_SORT1	GRN - SORT1	GRN	Secreted Signaling	PMID: 29555433
	1313	B	myCAF2	GRN	SORT1	0.0162633	0	GRN_SORT1	GRN - SORT1	GRN	Secreted Signaling	PMID: 29555433
	1314	myCAF2	myCAF2	GRN	SORT1	0.0287284	0	GRN_SORT1	GRN - SORT1	GRN	Secreted Signaling	PMID: 29555433
	1315	mac3	myCAF2	GRN	SORT1	0.0258304	0	GRN_SORT1	GRN - SORT1	GRN	Secreted Signaling	PMID: 29555433
	1316	mac4	myCAF2	GRN	SORT1	0.0324728	0	GRN_SORT1	GRN - SORT1	GRN	Secreted Signaling	PMID: 29555433
	1317	iCAF2	myCAF2	GRN	SORT1	0.029775	0	GRN_SORT1	GRN - SORT1	GRN	Secreted Signaling	PMID: 29555433
	1318	ery	myCAF2	GRN	SORT1	0.00405452	0	GRN_SORT1	GRN - SORT1	GRN	Secreted Signaling	PMID: 29555433
	1319	ep3	myCAF2	GRN	SORT1	0.0198976	0	GRN_SORT1	GRN - SORT1	GRN	Secreted Signaling	PMID: 29555433
	1320	DC1	myCAF2	GRN	SORT1	0.0334055	0	GRN_SORT1	GRN - SORT1	GRN	Secreted Signaling	PMID: 29555433
	1321	DC2	myCAF2	GRN	SORT1	0.0230491	0	GRN_SORT1	GRN - SORT1	GRN	Secreted Signaling	PMID: 29555433
	1322	ep4	myCAF2	GRN	SORT1	0.0191881	0	GRN_SORT1	GRN - SORT1	GRN	Secreted Signaling	PMID: 29555433
	1323	ep5	myCAF2	GRN	SORT1	0.00146628	0	GRN_SORT1	GRN - SORT1	GRN	Secreted Signaling	PMID: 29555433
	1324	mac1	ep3	GRN	SORT1	0.0325127	0	GRN_SORT1	GRN - SORT1	GRN	Secreted Signaling	PMID: 29555433
	1859	iCAF1	ep3	COL1A1	ITGA3_ITGB1	0.0442687	0	COL1A1_ITGA3_ITGB1	COL1A1 - (ITGA3+ITGB1)	COLLAGEN	ECM-Receptor	KEGG: hsa04512
	2107	iCAF2	ep4	VTN	ITGAV_ITGB1	0.0439007	0	VTN_ITGAV_ITGB1	VTN - (ITGAV+ITGB1)	VTN	ECM-Receptor	KEGG: hsa04512
	1327	ep1	ep3	GRN	SORT1	0.0196481	0	GRN_SORT1	GRN - SORT1	GRN	Secreted Signaling	PMID: 29555433
	1328	mac2	ep3	GRN	SORT1	0.0317871	0	GRN_SORT1	GRN - SORT1	GRN	Secreted Signaling	PMID: 29555433
	1329	ep2	ep3	GRN	SORT1	0.0195813	0	GRN_SORT1	GRN - SORT1	GRN	Secreted Signaling	PMID: 29555433
	1330	B	ep3	GRN	SORT1	0.0151254	0	GRN_SORT1	GRN - SORT1	GRN	Secreted Signaling	PMID: 29555433
	3982	iCAF2	ep4	THBS3	CD47	0.0438724	0	THBS3_CD47	THBS3 - CD47	THBS	ECM-Receptor	KEGG: hsa04512
	1332	mac3	ep3	GRN	SORT1	0.0240396	0	GRN_SORT1	GRN - SORT1	GRN	Secreted Signaling	PMID: 29555433
	1333	mac4	ep3	GRN	SORT1	0.0302357	0	GRN_SORT1	GRN - SORT1	GRN	Secreted Signaling	PMID: 29555433
	1863	myCAF2	ep3	COL1A1	ITGA3_ITGB1	0.0436691	0	COL1A1_ITGA3_ITGB1	COL1A1 - (ITGA3+ITGB1)	COLLAGEN	ECM-Receptor	KEGG: hsa04512
	1335	ery	ep3	GRN	SORT1	0.00376758	0	GRN_SORT1	GRN - SORT1	GRN	Secreted Signaling	PMID: 29555433
	1336	ep3	ep3	GRN	SORT1	0.0185102	0	GRN_SORT1	GRN - SORT1	GRN	Secreted Signaling	PMID: 29555433
	1337	DC1	ep3	GRN	SORT1	0.0311063	0	GRN_SORT1	GRN - SORT1	GRN	Secreted Signaling	PMID: 29555433
	1338	DC2	ep3	GRN	SORT1	0.0214468	0	GRN_SORT1	GRN - SORT1	GRN	Secreted Signaling	PMID: 29555433
	1339	ep4	ep3	GRN	SORT1	0.0178493	0	GRN_SORT1	GRN - SORT1	GRN	Secreted Signaling	PMID: 29555433
	1340	ep5	ep3	GRN	SORT1	0.00136226	0	GRN_SORT1	GRN - SORT1	GRN	Secreted Signaling	PMID: 29555433
	1341	mac1	ep4	GRN	SORT1	0.0678508	0	GRN_SORT1	GRN - SORT1	GRN	Secreted Signaling	PMID: 29555433
	1864	iCAF2	ep3	COL1A1	ITGA3_ITGB1	0.0435071	0	COL1A1_ITGA3_ITGB1	COL1A1 - (ITGA3+ITGB1)	COLLAGEN	ECM-Receptor	KEGG: hsa04512
	2391	iCAF1	ep2	COL1A1	CD44	0.0434372	0	COL1A1_CD44	COL1A1 - CD44	COLLAGEN	ECM-Receptor	KEGG: hsa04512
	1344	ep1	ep4	GRN	SORT1	0.0416048	0	GRN_SORT1	GRN - SORT1	GRN	Secreted Signaling	PMID: 29555433
	1345	mac2	ep4	GRN	SORT1	0.0663906	0	GRN_SORT1	GRN - SORT1	GRN	Secreted Signaling	PMID: 29555433
	1346	ep2	ep4	GRN	SORT1	0.0414665	0	GRN_SORT1	GRN - SORT1	GRN	Secreted Signaling	PMID: 29555433
	1347	B	ep4	GRN	SORT1	0.0321941	0	GRN_SORT1	GRN - SORT1	GRN	Secreted Signaling	PMID: 29555433
	1625	iCAF1	ep4	LAMA4	ITGA3_ITGB1	0.0431263	0	LAMA4_ITGA3_ITGB1	LAMA4 - (ITGA3+ITGB1)	LAMININ	ECM-Receptor	KEGG: hsa04512
	1349	mac3	ep4	GRN	SORT1	0.0506503	0	GRN_SORT1	GRN - SORT1	GRN	Secreted Signaling	PMID: 29555433
	1350	mac4	ep4	GRN	SORT1	0.0632606	0	GRN_SORT1	GRN - SORT1	GRN	Secreted Signaling	PMID: 29555433
	3534	iCAF1	ep2	COL1A2	SDC4	0.0430836	0	COL1A2_SDC4	COL1A2 - SDC4	COLLAGEN	ECM-Receptor	KEGG: hsa04512
	1352	ery	ep4	GRN	SORT1	0.00812493	0	GRN_SORT1	GRN - SORT1	GRN	Secreted Signaling	PMID: 29555433
	1353	ep3	ep4	GRN	SORT1	0.0392463	0	GRN_SORT1	GRN - SORT1	GRN	Secreted Signaling	PMID: 29555433
	1354	DC1	ep4	GRN	SORT1	0.0650183	0	GRN_SORT1	GRN - SORT1	GRN	Secreted Signaling	PMID: 29555433
	1355	DC2	ep4	GRN	SORT1	0.0453207	0	GRN_SORT1	GRN - SORT1	GRN	Secreted Signaling	PMID: 29555433
	1356	ep4	ep4	GRN	SORT1	0.0378737	0	GRN_SORT1	GRN - SORT1	GRN	Secreted Signaling	PMID: 29555433
	1357	ep5	ep4	GRN	SORT1	0.002946	0	GRN_SORT1	GRN - SORT1	GRN	Secreted Signaling	PMID: 29555433
	1358	mac1	mac3	LGALS9	PTPRC	0.0365144	0	LGALS9_CD45	LGALS9 - CD45	GALECTIN	Secreted Signaling	PMID: 30120235
	1359	ep1	mac3	LGALS9	PTPRC	0.00734761	0.03	LGALS9_CD45	LGALS9 - CD45	GALECTIN	Secreted Signaling	PMID: 30120235
	1360	mac2	mac3	LGALS9	PTPRC	0.0374582	0	LGALS9_CD45	LGALS9 - CD45	GALECTIN	Secreted Signaling	PMID: 30120235
	1361	ep2	mac3	LGALS9	PTPRC	0.00907498	0.02	LGALS9_CD45	LGALS9 - CD45	GALECTIN	Secreted Signaling	PMID: 30120235
	1362	myCAF2	mac3	LGALS9	PTPRC	0.00142331	0.04	LGALS9_CD45	LGALS9 - CD45	GALECTIN	Secreted Signaling	PMID: 30120235
	1363	mac3	mac3	LGALS9	PTPRC	0.039882	0	LGALS9_CD45	LGALS9 - CD45	GALECTIN	Secreted Signaling	PMID: 30120235
	1364	mac4	mac3	LGALS9	PTPRC	0.0392432	0	LGALS9_CD45	LGALS9 - CD45	GALECTIN	Secreted Signaling	PMID: 30120235
	1365	iCAF2	mac3	LGALS9	PTPRC	0.0064974	0.03	LGALS9_CD45	LGALS9 - CD45	GALECTIN	Secreted Signaling	PMID: 30120235
	1366	ery	mac3	LGALS9	PTPRC	0.0269201	0	LGALS9_CD45	LGALS9 - CD45	GALECTIN	Secreted Signaling	PMID: 30120235
	1367	DC1	mac3	LGALS9	PTPRC	0.0328695	0	LGALS9_CD45	LGALS9 - CD45	GALECTIN	Secreted Signaling	PMID: 30120235
	1368	DC2	mac3	LGALS9	PTPRC	0.0376615	0	LGALS9_CD45	LGALS9 - CD45	GALECTIN	Secreted Signaling	PMID: 30120235
	1369	ep4	mac3	LGALS9	PTPRC	0.00540272	0.03	LGALS9_CD45	LGALS9 - CD45	GALECTIN	Secreted Signaling	PMID: 30120235
	1370	ep5	mac3	LGALS9	PTPRC	0.00284615	0.04	LGALS9_CD45	LGALS9 - CD45	GALECTIN	Secreted Signaling	PMID: 30120235
	1371	mac1	mac4	LGALS9	PTPRC	0.0316228	0	LGALS9_CD45	LGALS9 - CD45	GALECTIN	Secreted Signaling	PMID: 30120235
	1372	ep1	mac4	LGALS9	PTPRC	0.0063376	0	LGALS9_CD45	LGALS9 - CD45	GALECTIN	Secreted Signaling	PMID: 30120235
	1373	mac2	mac4	LGALS9	PTPRC	0.0324445	0	LGALS9_CD45	LGALS9 - CD45	GALECTIN	Secreted Signaling	PMID: 30120235
	1374	ep2	mac4	LGALS9	PTPRC	0.0078294	0	LGALS9_CD45	LGALS9 - CD45	GALECTIN	Secreted Signaling	PMID: 30120235
	1375	myCAF2	mac4	LGALS9	PTPRC	0.00122665	0	LGALS9_CD45	LGALS9 - CD45	GALECTIN	Secreted Signaling	PMID: 30120235
	1376	mac3	mac4	LGALS9	PTPRC	0.0345555	0	LGALS9_CD45	LGALS9 - CD45	GALECTIN	Secreted Signaling	PMID: 30120235
	1377	mac4	mac4	LGALS9	PTPRC	0.033999	0	LGALS9_CD45	LGALS9 - CD45	GALECTIN	Secreted Signaling	PMID: 30120235
	1378	iCAF2	mac4	LGALS9	PTPRC	0.0056036	0	LGALS9_CD45	LGALS9 - CD45	GALECTIN	Secreted Signaling	PMID: 30120235
	1379	ery	mac4	LGALS9	PTPRC	0.0232827	0	LGALS9_CD45	LGALS9 - CD45	GALECTIN	Secreted Signaling	PMID: 30120235
	1380	DC1	mac4	LGALS9	PTPRC	0.0284517	0	LGALS9_CD45	LGALS9 - CD45	GALECTIN	Secreted Signaling	PMID: 30120235
	1381	DC2	mac4	LGALS9	PTPRC	0.0326215	0	LGALS9_CD45	LGALS9 - CD45	GALECTIN	Secreted Signaling	PMID: 30120235
	1382	ep4	mac4	LGALS9	PTPRC	0.0046588	0	LGALS9_CD45	LGALS9 - CD45	GALECTIN	Secreted Signaling	PMID: 30120235
	1383	ep5	mac4	LGALS9	PTPRC	0.00245338	0	LGALS9_CD45	LGALS9 - CD45	GALECTIN	Secreted Signaling	PMID: 30120235
	1384	mac1	T	LGALS9	PTPRC	0.0357938	0	LGALS9_CD45	LGALS9 - CD45	GALECTIN	Secreted Signaling	PMID: 30120235
	1385	ep1	T	LGALS9	PTPRC	0.00719832	0.03	LGALS9_CD45	LGALS9 - CD45	GALECTIN	Secreted Signaling	PMID: 30120235
	1386	mac2	T	LGALS9	PTPRC	0.0367198	0	LGALS9_CD45	LGALS9 - CD45	GALECTIN	Secreted Signaling	PMID: 30120235
	1387	ep2	T	LGALS9	PTPRC	0.0088909	0.01	LGALS9_CD45	LGALS9 - CD45	GALECTIN	Secreted Signaling	PMID: 30120235
	1388	mac3	T	LGALS9	PTPRC	0.0390977	0	LGALS9_CD45	LGALS9 - CD45	GALECTIN	Secreted Signaling	PMID: 30120235
	1389	mac4	T	LGALS9	PTPRC	0.0384709	0	LGALS9_CD45	LGALS9 - CD45	GALECTIN	Secreted Signaling	PMID: 30120235
	1390	ery	T	LGALS9	PTPRC	0.0263837	0	LGALS9_CD45	LGALS9 - CD45	GALECTIN	Secreted Signaling	PMID: 30120235
	1391	DC1	T	LGALS9	PTPRC	0.0322184	0	LGALS9_CD45	LGALS9 - CD45	GALECTIN	Secreted Signaling	PMID: 30120235
	1392	DC2	T	LGALS9	PTPRC	0.0369192	0	LGALS9_CD45	LGALS9 - CD45	GALECTIN	Secreted Signaling	PMID: 30120235
	1393	mac1	DC1	LGALS9	PTPRC	0.0906584	0	LGALS9_CD45	LGALS9 - CD45	GALECTIN	Secreted Signaling	PMID: 30120235
	1394	mac2	DC1	LGALS9	PTPRC	0.092867	0	LGALS9_CD45	LGALS9 - CD45	GALECTIN	Secreted Signaling	PMID: 30120235
	1395	ep2	DC1	LGALS9	PTPRC	0.0235249	0	LGALS9_CD45	LGALS9 - CD45	GALECTIN	Secreted Signaling	PMID: 30120235
	1396	mac3	DC1	LGALS9	PTPRC	0.0985091	0	LGALS9_CD45	LGALS9 - CD45	GALECTIN	Secreted Signaling	PMID: 30120235
	1397	mac4	DC1	LGALS9	PTPRC	0.0970262	0	LGALS9_CD45	LGALS9 - CD45	GALECTIN	Secreted Signaling	PMID: 30120235
	1398	iCAF2	DC1	LGALS9	PTPRC	0.0169132	0.03	LGALS9_CD45	LGALS9 - CD45	GALECTIN	Secreted Signaling	PMID: 30120235
	1399	ery	DC1	LGALS9	PTPRC	0.0678393	0	LGALS9_CD45	LGALS9 - CD45	GALECTIN	Secreted Signaling	PMID: 30120235
	1400	DC1	DC1	LGALS9	PTPRC	0.0820692	0	LGALS9_CD45	LGALS9 - CD45	GALECTIN	Secreted Signaling	PMID: 30120235
	1401	DC2	DC1	LGALS9	PTPRC	0.0933418	0	LGALS9_CD45	LGALS9 - CD45	GALECTIN	Secreted Signaling	PMID: 30120235
	1402	iCAF1	myCAF2	PROS1	AXL	0.00360576	0	PROS1_AXL	PROS1 - AXL	PROS	Secreted Signaling	PMID: 29531161
	1403	myCAF2	myCAF2	PROS1	AXL	0.00286809	0	PROS1_AXL	PROS1 - AXL	PROS	Secreted Signaling	PMID: 29531161
	1404	iCAF2	myCAF2	PROS1	AXL	0.00320464	0	PROS1_AXL	PROS1 - AXL	PROS	Secreted Signaling	PMID: 29531161
	1405	iCAF1	iCAF2	PROS1	AXL	0.00393544	0	PROS1_AXL	PROS1 - AXL	PROS	Secreted Signaling	PMID: 29531161
	1406	myCAF2	iCAF2	PROS1	AXL	0.00313054	0	PROS1_AXL	PROS1 - AXL	PROS	Secreted Signaling	PMID: 29531161
	1407	iCAF2	iCAF2	PROS1	AXL	0.00349778	0	PROS1_AXL	PROS1 - AXL	PROS	Secreted Signaling	PMID: 29531161
	1408	iCAF1	myCAF2	RARRES2	GPR1	0.0395867	0	RARRES2_GPR1	RARRES2 - GPR1	CHEMERIN	Secreted Signaling	PMID: 24671882
	1409	myCAF1	myCAF2	RARRES2	GPR1	0.0241831	0	RARRES2_GPR1	RARRES2 - GPR1	CHEMERIN	Secreted Signaling	PMID: 24671882
	1410	ep1	myCAF2	RARRES2	GPR1	0.0135104	0	RARRES2_GPR1	RARRES2 - GPR1	CHEMERIN	Secreted Signaling	PMID: 24671882
	1411	ep2	myCAF2	RARRES2	GPR1	0.0174078	0	RARRES2_GPR1	RARRES2 - GPR1	CHEMERIN	Secreted Signaling	PMID: 24671882
	1412	myCAF2	myCAF2	RARRES2	GPR1	0.0330285	0	RARRES2_GPR1	RARRES2 - GPR1	CHEMERIN	Secreted Signaling	PMID: 24671882
	1413	iCAF2	myCAF2	RARRES2	GPR1	0.0398848	0	RARRES2_GPR1	RARRES2 - GPR1	CHEMERIN	Secreted Signaling	PMID: 24671882
	1414	ep3	myCAF2	RARRES2	GPR1	0.0116678	0	RARRES2_GPR1	RARRES2 - GPR1	CHEMERIN	Secreted Signaling	PMID: 24671882
	1415	ep4	myCAF2	RARRES2	GPR1	0.0272305	0	RARRES2_GPR1	RARRES2 - GPR1	CHEMERIN	Secreted Signaling	PMID: 24671882
	1416	ep5	myCAF2	RARRES2	GPR1	0.0210906	0	RARRES2_GPR1	RARRES2 - GPR1	CHEMERIN	Secreted Signaling	PMID: 24671882
	1417	iCAF1	iCAF2	RARRES2	GPR1	0.0370782	0	RARRES2_GPR1	RARRES2 - GPR1	CHEMERIN	Secreted Signaling	PMID: 24671882
	1418	myCAF1	iCAF2	RARRES2	GPR1	0.0226277	0	RARRES2_GPR1	RARRES2 - GPR1	CHEMERIN	Secreted Signaling	PMID: 24671882
	1419	ep1	iCAF2	RARRES2	GPR1	0.0126325	0	RARRES2_GPR1	RARRES2 - GPR1	CHEMERIN	Secreted Signaling	PMID: 24671882
	1420	ep2	iCAF2	RARRES2	GPR1	0.0162809	0	RARRES2_GPR1	RARRES2 - GPR1	CHEMERIN	Secreted Signaling	PMID: 24671882
	1421	myCAF2	iCAF2	RARRES2	GPR1	0.0309222	0	RARRES2_GPR1	RARRES2 - GPR1	CHEMERIN	Secreted Signaling	PMID: 24671882
	1422	iCAF2	iCAF2	RARRES2	GPR1	0.0373582	0	RARRES2_GPR1	RARRES2 - GPR1	CHEMERIN	Secreted Signaling	PMID: 24671882
	1423	ep3	iCAF2	RARRES2	GPR1	0.0109084	0	RARRES2_GPR1	RARRES2 - GPR1	CHEMERIN	Secreted Signaling	PMID: 24671882
	1424	ep4	iCAF2	RARRES2	GPR1	0.0254843	0	RARRES2_GPR1	RARRES2 - GPR1	CHEMERIN	Secreted Signaling	PMID: 24671882
	1425	ep5	iCAF2	RARRES2	GPR1	0.0197301	0	RARRES2_GPR1	RARRES2 - GPR1	CHEMERIN	Secreted Signaling	PMID: 24671882
	1426	iCAF1	T	BAG6	NCR3	0.00688083	0	BAG6_NCR3-PS	BAG6 - NCR3-PS	BAG	Secreted Signaling	PMID: 30021652
	1427	myCAF1	T	BAG6	NCR3	0.00870186	0	BAG6_NCR3-PS	BAG6 - NCR3-PS	BAG	Secreted Signaling	PMID: 30021652
	1428	ep1	T	BAG6	NCR3	0.0164998	0	BAG6_NCR3-PS	BAG6 - NCR3-PS	BAG	Secreted Signaling	PMID: 30021652
	1429	ep2	T	BAG6	NCR3	0.0190443	0	BAG6_NCR3-PS	BAG6 - NCR3-PS	BAG	Secreted Signaling	PMID: 30021652
	1430	myCAF2	T	BAG6	NCR3	0.0155982	0	BAG6_NCR3-PS	BAG6 - NCR3-PS	BAG	Secreted Signaling	PMID: 30021652
	1431	iCAF2	T	BAG6	NCR3	0.0169964	0	BAG6_NCR3-PS	BAG6 - NCR3-PS	BAG	Secreted Signaling	PMID: 30021652
	1432	ery	T	BAG6	NCR3	0.00112566	0	BAG6_NCR3-PS	BAG6 - NCR3-PS	BAG	Secreted Signaling	PMID: 30021652
	1433	ep3	T	BAG6	NCR3	0.0135481	0	BAG6_NCR3-PS	BAG6 - NCR3-PS	BAG	Secreted Signaling	PMID: 30021652
	1434	ep4	T	BAG6	NCR3	0.016309	0	BAG6_NCR3-PS	BAG6 - NCR3-PS	BAG	Secreted Signaling	PMID: 30021652
	1435	ep5	T	BAG6	NCR3	0.00850207	0	BAG6_NCR3-PS	BAG6 - NCR3-PS	BAG	Secreted Signaling	PMID: 30021652
	1436	mac1	mac3	LGALS9	HAVCR2	0.028395	0	LGALS9_HAVCR2	LGALS9 - HAVCR2	GALECTIN	Secreted Signaling	PMID: 27192565
	1437	ep1	mac3	LGALS9	HAVCR2	0.00567559	0	LGALS9_HAVCR2	LGALS9 - HAVCR2	GALECTIN	Secreted Signaling	PMID: 27192565
	1438	mac2	mac3	LGALS9	HAVCR2	0.0291354	0	LGALS9_HAVCR2	LGALS9 - HAVCR2	GALECTIN	Secreted Signaling	PMID: 27192565
	1439	ep2	mac3	LGALS9	HAVCR2	0.00701266	0	LGALS9_HAVCR2	LGALS9 - HAVCR2	GALECTIN	Secreted Signaling	PMID: 27192565
	1440	myCAF2	mac3	LGALS9	HAVCR2	0.00109793	0	LGALS9_HAVCR2	LGALS9 - HAVCR2	GALECTIN	Secreted Signaling	PMID: 27192565
	1441	mac3	mac3	LGALS9	HAVCR2	0.031038	0	LGALS9_HAVCR2	LGALS9 - HAVCR2	GALECTIN	Secreted Signaling	PMID: 27192565
	1442	mac4	mac3	LGALS9	HAVCR2	0.0305363	0	LGALS9_HAVCR2	LGALS9 - HAVCR2	GALECTIN	Secreted Signaling	PMID: 27192565
	1443	iCAF2	mac3	LGALS9	HAVCR2	0.00501787	0	LGALS9_HAVCR2	LGALS9 - HAVCR2	GALECTIN	Secreted Signaling	PMID: 27192565
	1444	ery	mac3	LGALS9	HAVCR2	0.0208879	0	LGALS9_HAVCR2	LGALS9 - HAVCR2	GALECTIN	Secreted Signaling	PMID: 27192565
	1445	DC1	mac3	LGALS9	HAVCR2	0.0255391	0	LGALS9_HAVCR2	LGALS9 - HAVCR2	GALECTIN	Secreted Signaling	PMID: 27192565
	1446	DC2	mac3	LGALS9	HAVCR2	0.0292949	0	LGALS9_HAVCR2	LGALS9 - HAVCR2	GALECTIN	Secreted Signaling	PMID: 27192565
	1447	ep4	mac3	LGALS9	HAVCR2	0.00417142	0	LGALS9_HAVCR2	LGALS9 - HAVCR2	GALECTIN	Secreted Signaling	PMID: 27192565
	1448	ep5	mac3	LGALS9	HAVCR2	0.00219621	0	LGALS9_HAVCR2	LGALS9 - HAVCR2	GALECTIN	Secreted Signaling	PMID: 27192565
	1449	mac1	mac4	LGALS9	HAVCR2	0.030117	0	LGALS9_HAVCR2	LGALS9 - HAVCR2	GALECTIN	Secreted Signaling	PMID: 27192565
	1450	ep1	mac4	LGALS9	HAVCR2	0.00602833	0	LGALS9_HAVCR2	LGALS9 - HAVCR2	GALECTIN	Secreted Signaling	PMID: 27192565
	1451	mac2	mac4	LGALS9	HAVCR2	0.0309008	0	LGALS9_HAVCR2	LGALS9 - HAVCR2	GALECTIN	Secreted Signaling	PMID: 27192565
	1452	ep2	mac4	LGALS9	HAVCR2	0.00744787	0	LGALS9_HAVCR2	LGALS9 - HAVCR2	GALECTIN	Secreted Signaling	PMID: 27192565
	1453	myCAF2	mac4	LGALS9	HAVCR2	0.0011665	0	LGALS9_HAVCR2	LGALS9 - HAVCR2	GALECTIN	Secreted Signaling	PMID: 27192565
	1454	mac3	mac4	LGALS9	HAVCR2	0.0329148	0	LGALS9_HAVCR2	LGALS9 - HAVCR2	GALECTIN	Secreted Signaling	PMID: 27192565
	1455	mac4	mac4	LGALS9	HAVCR2	0.0323838	0	LGALS9_HAVCR2	LGALS9 - HAVCR2	GALECTIN	Secreted Signaling	PMID: 27192565
	1456	iCAF2	mac4	LGALS9	HAVCR2	0.00532995	0	LGALS9_HAVCR2	LGALS9 - HAVCR2	GALECTIN	Secreted Signaling	PMID: 27192565
	1457	ery	mac4	LGALS9	HAVCR2	0.022165	0	LGALS9_HAVCR2	LGALS9 - HAVCR2	GALECTIN	Secreted Signaling	PMID: 27192565
	1458	DC1	mac4	LGALS9	HAVCR2	0.0270927	0	LGALS9_HAVCR2	LGALS9 - HAVCR2	GALECTIN	Secreted Signaling	PMID: 27192565
	1459	DC2	mac4	LGALS9	HAVCR2	0.0310697	0	LGALS9_HAVCR2	LGALS9 - HAVCR2	GALECTIN	Secreted Signaling	PMID: 27192565
	1460	ep4	mac4	LGALS9	HAVCR2	0.00443109	0	LGALS9_HAVCR2	LGALS9 - HAVCR2	GALECTIN	Secreted Signaling	PMID: 27192565
	1461	ep5	mac4	LGALS9	HAVCR2	0.00233321	0	LGALS9_HAVCR2	LGALS9 - HAVCR2	GALECTIN	Secreted Signaling	PMID: 27192565
	1462	mac1	T	LGALS9	HAVCR2	0.0267408	0	LGALS9_HAVCR2	LGALS9 - HAVCR2	GALECTIN	Secreted Signaling	PMID: 27192565
	1463	ep1	T	LGALS9	HAVCR2	0.00533767	0.02	LGALS9_HAVCR2	LGALS9 - HAVCR2	GALECTIN	Secreted Signaling	PMID: 27192565
	1464	mac2	T	LGALS9	HAVCR2	0.0274392	0	LGALS9_HAVCR2	LGALS9 - HAVCR2	GALECTIN	Secreted Signaling	PMID: 27192565
	1465	ep2	T	LGALS9	HAVCR2	0.00659565	0.01	LGALS9_HAVCR2	LGALS9 - HAVCR2	GALECTIN	Secreted Signaling	PMID: 27192565
	1466	myCAF2	T	LGALS9	HAVCR2	0.00103228	0.02	LGALS9_HAVCR2	LGALS9 - HAVCR2	GALECTIN	Secreted Signaling	PMID: 27192565
	1467	mac3	T	LGALS9	HAVCR2	0.0292344	0	LGALS9_HAVCR2	LGALS9 - HAVCR2	GALECTIN	Secreted Signaling	PMID: 27192565
	1468	mac4	T	LGALS9	HAVCR2	0.028761	0	LGALS9_HAVCR2	LGALS9 - HAVCR2	GALECTIN	Secreted Signaling	PMID: 27192565
	1469	iCAF2	T	LGALS9	HAVCR2	0.00471892	0.02	LGALS9_HAVCR2	LGALS9 - HAVCR2	GALECTIN	Secreted Signaling	PMID: 27192565
	1470	ery	T	LGALS9	HAVCR2	0.0196621	0	LGALS9_HAVCR2	LGALS9 - HAVCR2	GALECTIN	Secreted Signaling	PMID: 27192565
	1471	DC1	T	LGALS9	HAVCR2	0.0240471	0	LGALS9_HAVCR2	LGALS9 - HAVCR2	GALECTIN	Secreted Signaling	PMID: 27192565
	1472	DC2	T	LGALS9	HAVCR2	0.0275897	0	LGALS9_HAVCR2	LGALS9 - HAVCR2	GALECTIN	Secreted Signaling	PMID: 27192565
	1473	ep4	T	LGALS9	HAVCR2	0.0039227	0.02	LGALS9_HAVCR2	LGALS9 - HAVCR2	GALECTIN	Secreted Signaling	PMID: 27192565
	1474	ep5	T	LGALS9	HAVCR2	0.00206502	0.02	LGALS9_HAVCR2	LGALS9 - HAVCR2	GALECTIN	Secreted Signaling	PMID: 27192565
	1475	mac1	mac1	LGALS9	CD44	0.0360273	0	LGALS9_CD44	LGALS9 - CD44	GALECTIN	Secreted Signaling	PMID: 25065622
	1476	mac4	mac1	LGALS9	CD44	0.0387213	0	LGALS9_CD44	LGALS9 - CD44	GALECTIN	Secreted Signaling	PMID: 25065622
	1477	mac1	iCAF1	LGALS9	CD44	0.0710229	0	LGALS9_CD44	LGALS9 - CD44	GALECTIN	Secreted Signaling	PMID: 25065622
	1478	mac2	iCAF1	LGALS9	CD44	0.0727914	0	LGALS9_CD44	LGALS9 - CD44	GALECTIN	Secreted Signaling	PMID: 25065622
	1479	mac3	iCAF1	LGALS9	CD44	0.0773179	0	LGALS9_CD44	LGALS9 - CD44	GALECTIN	Secreted Signaling	PMID: 25065622
	1480	mac4	iCAF1	LGALS9	CD44	0.076127	0	LGALS9_CD44	LGALS9 - CD44	GALECTIN	Secreted Signaling	PMID: 25065622
	1481	DC2	iCAF1	LGALS9	CD44	0.0731719	0.01	LGALS9_CD44	LGALS9 - CD44	GALECTIN	Secreted Signaling	PMID: 25065622
	1482	mac1	myCAF1	LGALS9	CD44	0.0349987	0.02	LGALS9_CD44	LGALS9 - CD44	GALECTIN	Secreted Signaling	PMID: 25065622
	1483	mac4	myCAF1	LGALS9	CD44	0.0376187	0	LGALS9_CD44	LGALS9 - CD44	GALECTIN	Secreted Signaling	PMID: 25065622
	1484	mac1	mac2	LGALS9	CD44	0.0930253	0	LGALS9_CD44	LGALS9 - CD44	GALECTIN	Secreted Signaling	PMID: 25065622
	1485	mac2	mac2	LGALS9	CD44	0.0952855	0	LGALS9_CD44	LGALS9 - CD44	GALECTIN	Secreted Signaling	PMID: 25065622
	1486	mac3	mac2	LGALS9	CD44	0.101058	0	LGALS9_CD44	LGALS9 - CD44	GALECTIN	Secreted Signaling	PMID: 25065622
	1487	mac4	mac2	LGALS9	CD44	0.0995411	0	LGALS9_CD44	LGALS9 - CD44	GALECTIN	Secreted Signaling	PMID: 25065622
	1488	DC1	mac2	LGALS9	CD44	0.0842326	0	LGALS9_CD44	LGALS9 - CD44	GALECTIN	Secreted Signaling	PMID: 25065622
	1489	DC2	mac2	LGALS9	CD44	0.0957714	0	LGALS9_CD44	LGALS9 - CD44	GALECTIN	Secreted Signaling	PMID: 25065622
	1490	mac1	B	LGALS9	CD44	0.0829125	0	LGALS9_CD44	LGALS9 - CD44	GALECTIN	Secreted Signaling	PMID: 25065622
	1491	mac2	B	LGALS9	CD44	0.08495	0	LGALS9_CD44	LGALS9 - CD44	GALECTIN	Secreted Signaling	PMID: 25065622
	1492	mac3	B	LGALS9	CD44	0.090159	0	LGALS9_CD44	LGALS9 - CD44	GALECTIN	Secreted Signaling	PMID: 25065622
	1493	mac4	B	LGALS9	CD44	0.0887893	0	LGALS9_CD44	LGALS9 - CD44	GALECTIN	Secreted Signaling	PMID: 25065622
	1494	DC2	B	LGALS9	CD44	0.0853882	0	LGALS9_CD44	LGALS9 - CD44	GALECTIN	Secreted Signaling	PMID: 25065622
	1495	mac1	myCAF2	LGALS9	CD44	0.126519	0	LGALS9_CD44	LGALS9 - CD44	GALECTIN	Secreted Signaling	PMID: 25065622
	1496	mac2	myCAF2	LGALS9	CD44	0.129477	0	LGALS9_CD44	LGALS9 - CD44	GALECTIN	Secreted Signaling	PMID: 25065622
	1497	mac3	myCAF2	LGALS9	CD44	0.137008	0	LGALS9_CD44	LGALS9 - CD44	GALECTIN	Secreted Signaling	PMID: 25065622
	1498	mac4	myCAF2	LGALS9	CD44	0.135032	0	LGALS9_CD44	LGALS9 - CD44	GALECTIN	Secreted Signaling	PMID: 25065622
	1499	ery	myCAF2	LGALS9	CD44	0.0956231	0	LGALS9_CD44	LGALS9 - CD44	GALECTIN	Secreted Signaling	PMID: 25065622
	1500	DC1	myCAF2	LGALS9	CD44	0.114962	0	LGALS9_CD44	LGALS9 - CD44	GALECTIN	Secreted Signaling	PMID: 25065622
	1501	DC2	myCAF2	LGALS9	CD44	0.130112	0	LGALS9_CD44	LGALS9 - CD44	GALECTIN	Secreted Signaling	PMID: 25065622
	1502	mac1	mac3	LGALS9	CD44	0.106033	0	LGALS9_CD44	LGALS9 - CD44	GALECTIN	Secreted Signaling	PMID: 25065622
	1503	mac2	mac3	LGALS9	CD44	0.108571	0	LGALS9_CD44	LGALS9 - CD44	GALECTIN	Secreted Signaling	PMID: 25065622
	1504	mac3	mac3	LGALS9	CD44	0.115046	0	LGALS9_CD44	LGALS9 - CD44	GALECTIN	Secreted Signaling	PMID: 25065622
	1505	mac4	mac3	LGALS9	CD44	0.113346	0	LGALS9_CD44	LGALS9 - CD44	GALECTIN	Secreted Signaling	PMID: 25065622
	1506	ery	mac3	LGALS9	CD44	0.079683	0.02	LGALS9_CD44	LGALS9 - CD44	GALECTIN	Secreted Signaling	PMID: 25065622
	1507	DC1	mac3	LGALS9	CD44	0.096141	0	LGALS9_CD44	LGALS9 - CD44	GALECTIN	Secreted Signaling	PMID: 25065622
	1508	DC2	mac3	LGALS9	CD44	0.109117	0	LGALS9_CD44	LGALS9 - CD44	GALECTIN	Secreted Signaling	PMID: 25065622
	1509	mac1	mac4	LGALS9	CD44	0.0827038	0	LGALS9_CD44	LGALS9 - CD44	GALECTIN	Secreted Signaling	PMID: 25065622
	1510	mac2	mac4	LGALS9	CD44	0.0847366	0	LGALS9_CD44	LGALS9 - CD44	GALECTIN	Secreted Signaling	PMID: 25065622
	1511	mac3	mac4	LGALS9	CD44	0.0899338	0	LGALS9_CD44	LGALS9 - CD44	GALECTIN	Secreted Signaling	PMID: 25065622
	1512	mac4	mac4	LGALS9	CD44	0.0885672	0	LGALS9_CD44	LGALS9 - CD44	GALECTIN	Secreted Signaling	PMID: 25065622
	1513	DC1	mac4	LGALS9	CD44	0.0748062	0	LGALS9_CD44	LGALS9 - CD44	GALECTIN	Secreted Signaling	PMID: 25065622
	1514	DC2	mac4	LGALS9	CD44	0.0851738	0	LGALS9_CD44	LGALS9 - CD44	GALECTIN	Secreted Signaling	PMID: 25065622
	1515	mac1	iCAF2	LGALS9	CD44	0.0890092	0	LGALS9_CD44	LGALS9 - CD44	GALECTIN	Secreted Signaling	PMID: 25065622
	1516	mac2	iCAF2	LGALS9	CD44	0.0911816	0	LGALS9_CD44	LGALS9 - CD44	GALECTIN	Secreted Signaling	PMID: 25065622
	1517	mac3	iCAF2	LGALS9	CD44	0.0967323	0	LGALS9_CD44	LGALS9 - CD44	GALECTIN	Secreted Signaling	PMID: 25065622
	1518	mac4	iCAF2	LGALS9	CD44	0.0952732	0	LGALS9_CD44	LGALS9 - CD44	GALECTIN	Secreted Signaling	PMID: 25065622
	1519	DC1	iCAF2	LGALS9	CD44	0.0805624	0.01	LGALS9_CD44	LGALS9 - CD44	GALECTIN	Secreted Signaling	PMID: 25065622
	1520	DC2	iCAF2	LGALS9	CD44	0.0916487	0	LGALS9_CD44	LGALS9 - CD44	GALECTIN	Secreted Signaling	PMID: 25065622
	1521	mac1	T	LGALS9	CD44	0.107044	0	LGALS9_CD44	LGALS9 - CD44	GALECTIN	Secreted Signaling	PMID: 25065622
	1522	mac2	T	LGALS9	CD44	0.109604	0	LGALS9_CD44	LGALS9 - CD44	GALECTIN	Secreted Signaling	PMID: 25065622
	1523	mac3	T	LGALS9	CD44	0.116133	0	LGALS9_CD44	LGALS9 - CD44	GALECTIN	Secreted Signaling	PMID: 25065622
	1524	mac4	T	LGALS9	CD44	0.114418	0	LGALS9_CD44	LGALS9 - CD44	GALECTIN	Secreted Signaling	PMID: 25065622
	1525	ery	T	LGALS9	CD44	0.0804657	0.03	LGALS9_CD44	LGALS9 - CD44	GALECTIN	Secreted Signaling	PMID: 25065622
	1526	DC1	T	LGALS9	CD44	0.0970682	0	LGALS9_CD44	LGALS9 - CD44	GALECTIN	Secreted Signaling	PMID: 25065622
	1527	DC2	T	LGALS9	CD44	0.110154	0	LGALS9_CD44	LGALS9 - CD44	GALECTIN	Secreted Signaling	PMID: 25065622
	1528	mac4	DC1	LGALS9	CD44	0.0369326	0.02	LGALS9_CD44	LGALS9 - CD44	GALECTIN	Secreted Signaling	PMID: 25065622
	1529	mac1	DC2	LGALS9	CD44	0.103722	0	LGALS9_CD44	LGALS9 - CD44	GALECTIN	Secreted Signaling	PMID: 25065622
	1530	mac2	DC2	LGALS9	CD44	0.106212	0	LGALS9_CD44	LGALS9 - CD44	GALECTIN	Secreted Signaling	PMID: 25065622
	1531	mac3	DC2	LGALS9	CD44	0.112564	0	LGALS9_CD44	LGALS9 - CD44	GALECTIN	Secreted Signaling	PMID: 25065622
	1532	mac4	DC2	LGALS9	CD44	0.110896	0	LGALS9_CD44	LGALS9 - CD44	GALECTIN	Secreted Signaling	PMID: 25065622
	1533	DC1	DC2	LGALS9	CD44	0.0940231	0.01	LGALS9_CD44	LGALS9 - CD44	GALECTIN	Secreted Signaling	PMID: 25065622
	1534	DC2	DC2	LGALS9	CD44	0.106747	0	LGALS9_CD44	LGALS9 - CD44	GALECTIN	Secreted Signaling	PMID: 25065622
	1535	mac1	ep2	FN1	ITGA3_ITGB1	0.0048299	0	FN1_ITGA3_ITGB1	FN1 - (ITGA3+ITGB1)	FN1	ECM-Receptor	KEGG: hsa04512
	3537	myCAF2	ep2	COL1A2	SDC4	0.0429575	0	COL1A2_SDC4	COL1A2 - SDC4	COLLAGEN	ECM-Receptor	KEGG: hsa04512
	2392	myCAF2	ep2	COL1A1	CD44	0.0428483	0	COL1A1_CD44	COL1A1 - CD44	COLLAGEN	ECM-Receptor	KEGG: hsa04512
	1538	ep2	ep2	FN1	ITGA3_ITGB1	0.0119371	0	FN1_ITGA3_ITGB1	FN1 - (ITGA3+ITGB1)	FN1	ECM-Receptor	KEGG: hsa04512
	2104	iCAF1	ep4	VTN	ITGAV_ITGB1	0.0426985	0	VTN_ITGAV_ITGB1	VTN - (ITGAV+ITGB1)	VTN	ECM-Receptor	KEGG: hsa04512
	1540	mac3	ep2	FN1	ITGA3_ITGB1	0.0210206	0	FN1_ITGA3_ITGB1	FN1 - (ITGA3+ITGB1)	FN1	ECM-Receptor	KEGG: hsa04512
	1541	mac4	ep2	FN1	ITGA3_ITGB1	0.00613862	0	FN1_ITGA3_ITGB1	FN1 - (ITGA3+ITGB1)	FN1	ECM-Receptor	KEGG: hsa04512
	2393	iCAF2	ep2	COL1A1	CD44	0.0426892	0	COL1A1_CD44	COL1A1 - CD44	COLLAGEN	ECM-Receptor	KEGG: hsa04512
	1543	ep3	ep2	FN1	ITGA3_ITGB1	0.00298814	0	FN1_ITGA3_ITGB1	FN1 - (ITGA3+ITGB1)	FN1	ECM-Receptor	KEGG: hsa04512
	1544	mac1	myCAF2	FN1	ITGA3_ITGB1	0.0202508	0	FN1_ITGA3_ITGB1	FN1 - (ITGA3+ITGB1)	FN1	ECM-Receptor	KEGG: hsa04512
	1545	iCAF1	myCAF2	FN1	ITGA3_ITGB1	0.0673812	0	FN1_ITGA3_ITGB1	FN1 - (ITGA3+ITGB1)	FN1	ECM-Receptor	KEGG: hsa04512
	1546	myCAF1	myCAF2	FN1	ITGA3_ITGB1	0.0225266	0	FN1_ITGA3_ITGB1	FN1 - (ITGA3+ITGB1)	FN1	ECM-Receptor	KEGG: hsa04512
	1547	ep2	myCAF2	FN1	ITGA3_ITGB1	0.0489342	0	FN1_ITGA3_ITGB1	FN1 - (ITGA3+ITGB1)	FN1	ECM-Receptor	KEGG: hsa04512
	1548	myCAF2	myCAF2	FN1	ITGA3_ITGB1	0.125086	0	FN1_ITGA3_ITGB1	FN1 - (ITGA3+ITGB1)	FN1	ECM-Receptor	KEGG: hsa04512
	1549	mac3	myCAF2	FN1	ITGA3_ITGB1	0.0837831	0	FN1_ITGA3_ITGB1	FN1 - (ITGA3+ITGB1)	FN1	ECM-Receptor	KEGG: hsa04512
	1550	mac4	myCAF2	FN1	ITGA3_ITGB1	0.0256304	0	FN1_ITGA3_ITGB1	FN1 - (ITGA3+ITGB1)	FN1	ECM-Receptor	KEGG: hsa04512
	1551	iCAF2	myCAF2	FN1	ITGA3_ITGB1	0.0536345	0	FN1_ITGA3_ITGB1	FN1 - (ITGA3+ITGB1)	FN1	ECM-Receptor	KEGG: hsa04512
	1552	ep3	myCAF2	FN1	ITGA3_ITGB1	0.0126032	0	FN1_ITGA3_ITGB1	FN1 - (ITGA3+ITGB1)	FN1	ECM-Receptor	KEGG: hsa04512
	1553	mac1	iCAF2	FN1	ITGA3_ITGB1	0.016492	0	FN1_ITGA3_ITGB1	FN1 - (ITGA3+ITGB1)	FN1	ECM-Receptor	KEGG: hsa04512
	1554	iCAF1	iCAF2	FN1	ITGA3_ITGB1	0.0553687	0	FN1_ITGA3_ITGB1	FN1 - (ITGA3+ITGB1)	FN1	ECM-Receptor	KEGG: hsa04512
	1555	myCAF1	iCAF2	FN1	ITGA3_ITGB1	0.0183532	0	FN1_ITGA3_ITGB1	FN1 - (ITGA3+ITGB1)	FN1	ECM-Receptor	KEGG: hsa04512
	1556	ep2	iCAF2	FN1	ITGA3_ITGB1	0.0400691	0	FN1_ITGA3_ITGB1	FN1 - (ITGA3+ITGB1)	FN1	ECM-Receptor	KEGG: hsa04512
	1557	myCAF2	iCAF2	FN1	ITGA3_ITGB1	0.103933	0	FN1_ITGA3_ITGB1	FN1 - (ITGA3+ITGB1)	FN1	ECM-Receptor	KEGG: hsa04512
	1558	mac3	iCAF2	FN1	ITGA3_ITGB1	0.0690631	0	FN1_ITGA3_ITGB1	FN1 - (ITGA3+ITGB1)	FN1	ECM-Receptor	KEGG: hsa04512
	1559	mac4	iCAF2	FN1	ITGA3_ITGB1	0.0208944	0	FN1_ITGA3_ITGB1	FN1 - (ITGA3+ITGB1)	FN1	ECM-Receptor	KEGG: hsa04512
	1560	iCAF2	iCAF2	FN1	ITGA3_ITGB1	0.0439572	0	FN1_ITGA3_ITGB1	FN1 - (ITGA3+ITGB1)	FN1	ECM-Receptor	KEGG: hsa04512
	1561	ep3	iCAF2	FN1	ITGA3_ITGB1	0.010249	0	FN1_ITGA3_ITGB1	FN1 - (ITGA3+ITGB1)	FN1	ECM-Receptor	KEGG: hsa04512
	1562	mac1	ep3	FN1	ITGA3_ITGB1	0.00581803	0	FN1_ITGA3_ITGB1	FN1 - (ITGA3+ITGB1)	FN1	ECM-Receptor	KEGG: hsa04512
	3986	iCAF2	ep5	THBS3	CD47	0.0422718	0	THBS3_CD47	THBS3 - CD47	THBS	ECM-Receptor	KEGG: hsa04512
	2203	myCAF1	ep3	COL1A1	ITGAV_ITGB8	0.0420385	0	COL1A1_ITGAV_ITGB8	COL1A1 - (ITGAV+ITGB8)	COLLAGEN	ECM-Receptor	KEGG: hsa04512
	1565	ep2	ep3	FN1	ITGA3_ITGB1	0.0143583	0	FN1_ITGA3_ITGB1	FN1 - (ITGA3+ITGB1)	FN1	ECM-Receptor	KEGG: hsa04512
	1901	iCAF1	ep3	COL1A2	ITGA3_ITGB1	0.041852	0	COL1A2_ITGA3_ITGB1	COL1A2 - (ITGA3+ITGB1)	COLLAGEN	ECM-Receptor	KEGG: hsa04512
	1567	mac3	ep3	FN1	ITGA3_ITGB1	0.0252371	0	FN1_ITGA3_ITGB1	FN1 - (ITGA3+ITGB1)	FN1	ECM-Receptor	KEGG: hsa04512
	1568	mac4	ep3	FN1	ITGA3_ITGB1	0.0073925	0	FN1_ITGA3_ITGB1	FN1 - (ITGA3+ITGB1)	FN1	ECM-Receptor	KEGG: hsa04512
	3480	iCAF1	ep1	COL1A1	SDC4	0.0418459	0	COL1A1_SDC4	COL1A1 - SDC4	COLLAGEN	ECM-Receptor	KEGG: hsa04512
	1570	ep3	ep3	FN1	ITGA3_ITGB1	0.00360083	0	FN1_ITGA3_ITGB1	FN1 - (ITGA3+ITGB1)	FN1	ECM-Receptor	KEGG: hsa04512
	1571	mac1	ep4	FN1	ITGA3_ITGB1	0.0182171	0	FN1_ITGA3_ITGB1	FN1 - (ITGA3+ITGB1)	FN1	ECM-Receptor	KEGG: hsa04512
	1904	myCAF2	ep3	COL1A2	ITGA3_ITGB1	0.0417293	0	COL1A2_ITGA3_ITGB1	COL1A2 - (ITGA3+ITGB1)	COLLAGEN	ECM-Receptor	KEGG: hsa04512
	3911	iCAF2	ep4	THBS2	CD47	0.041508	0	THBS2_CD47	THBS2 - CD47	THBS	ECM-Receptor	KEGG: hsa04512
	1574	ep2	ep4	FN1	ITGA3_ITGB1	0.0441496	0	FN1_ITGA3_ITGB1	FN1 - (ITGA3+ITGB1)	FN1	ECM-Receptor	KEGG: hsa04512
	3484	myCAF2	ep1	COL1A1	SDC4	0.0412776	0	COL1A1_SDC4	COL1A1 - SDC4	COLLAGEN	ECM-Receptor	KEGG: hsa04512
	1576	mac3	ep4	FN1	ITGA3_ITGB1	0.0758629	0	FN1_ITGA3_ITGB1	FN1 - (ITGA3+ITGB1)	FN1	ECM-Receptor	KEGG: hsa04512
	1577	mac4	ep4	FN1	ITGA3_ITGB1	0.0230691	0	FN1_ITGA3_ITGB1	FN1 - (ITGA3+ITGB1)	FN1	ECM-Receptor	KEGG: hsa04512
	3970	iCAF2	ep3	THBS3	CD47	0.0412659	0	THBS3_CD47	THBS3 - CD47	THBS	ECM-Receptor	KEGG: hsa04512
	1579	ep3	ep4	FN1	ITGA3_ITGB1	0.0113285	0	FN1_ITGA3_ITGB1	FN1 - (ITGA3+ITGB1)	FN1	ECM-Receptor	KEGG: hsa04512
	1580	mac1	ep5	FN1	ITGA3_ITGB1	0.00163504	0.02	FN1_ITGA3_ITGB1	FN1 - (ITGA3+ITGB1)	FN1	ECM-Receptor	KEGG: hsa04512
	3864	iCAF1	ep2	THBS2	CD47	0.0412249	0	THBS2_CD47	THBS2 - CD47	THBS	ECM-Receptor	KEGG: hsa04512
	745	iCAF1	ep4	MDK	ITGA6_ITGB1	0.0411992	0	MDK_ITGA6_ITGB1	MDK - (ITGA6+ITGB1)	MK	Secreted Signaling	PMID: 28356350
	1583	ep2	ep5	FN1	ITGA3_ITGB1	0.0040602	0	FN1_ITGA3_ITGB1	FN1 - (ITGA3+ITGB1)	FN1	ECM-Receptor	KEGG: hsa04512
	3538	iCAF2	ep2	COL1A2	SDC4	0.0411463	0	COL1A2_SDC4	COL1A2 - SDC4	COLLAGEN	ECM-Receptor	KEGG: hsa04512
	1585	mac3	ep5	FN1	ITGA3_ITGB1	0.00719341	0	FN1_ITGA3_ITGB1	FN1 - (ITGA3+ITGB1)	FN1	ECM-Receptor	KEGG: hsa04512
	1586	mac4	ep5	FN1	ITGA3_ITGB1	0.00207989	0.02	FN1_ITGA3_ITGB1	FN1 - (ITGA3+ITGB1)	FN1	ECM-Receptor	KEGG: hsa04512
	3485	iCAF2	ep1	COL1A1	SDC4	0.0411241	0	COL1A1_SDC4	COL1A1 - SDC4	COLLAGEN	ECM-Receptor	KEGG: hsa04512
	1588	ep3	ep5	FN1	ITGA3_ITGB1	0.00101032	0.03	FN1_ITGA3_ITGB1	FN1 - (ITGA3+ITGB1)	FN1	ECM-Receptor	KEGG: hsa04512
	1589	mac1	myCAF2	FN1	ITGA5_ITGB1	0.0217624	0	FN1_ITGA5_ITGB1	FN1 - (ITGA5+ITGB1)	FN1	ECM-Receptor	KEGG: hsa04512
	1590	iCAF1	myCAF2	FN1	ITGA5_ITGB1	0.0721515	0	FN1_ITGA5_ITGB1	FN1 - (ITGA5+ITGB1)	FN1	ECM-Receptor	KEGG: hsa04512
	1591	myCAF1	myCAF2	FN1	ITGA5_ITGB1	0.0242038	0	FN1_ITGA5_ITGB1	FN1 - (ITGA5+ITGB1)	FN1	ECM-Receptor	KEGG: hsa04512
	1592	ep2	myCAF2	FN1	ITGA5_ITGB1	0.0524721	0	FN1_ITGA5_ITGB1	FN1 - (ITGA5+ITGB1)	FN1	ECM-Receptor	KEGG: hsa04512
	1593	myCAF2	myCAF2	FN1	ITGA5_ITGB1	0.133358	0	FN1_ITGA5_ITGB1	FN1 - (ITGA5+ITGB1)	FN1	ECM-Receptor	KEGG: hsa04512
	1594	mac3	myCAF2	FN1	ITGA5_ITGB1	0.0896031	0	FN1_ITGA5_ITGB1	FN1 - (ITGA5+ITGB1)	FN1	ECM-Receptor	KEGG: hsa04512
	1595	mac4	myCAF2	FN1	ITGA5_ITGB1	0.0275322	0	FN1_ITGA5_ITGB1	FN1 - (ITGA5+ITGB1)	FN1	ECM-Receptor	KEGG: hsa04512
	1596	iCAF2	myCAF2	FN1	ITGA5_ITGB1	0.0574916	0	FN1_ITGA5_ITGB1	FN1 - (ITGA5+ITGB1)	FN1	ECM-Receptor	KEGG: hsa04512
	1597	ep3	myCAF2	FN1	ITGA5_ITGB1	0.0135518	0	FN1_ITGA5_ITGB1	FN1 - (ITGA5+ITGB1)	FN1	ECM-Receptor	KEGG: hsa04512
	1598	mac1	iCAF2	FN1	ITGA5_ITGB1	0.00965539	0	FN1_ITGA5_ITGB1	FN1 - (ITGA5+ITGB1)	FN1	ECM-Receptor	KEGG: hsa04512
	1599	iCAF1	iCAF2	FN1	ITGA5_ITGB1	0.0329561	0	FN1_ITGA5_ITGB1	FN1 - (ITGA5+ITGB1)	FN1	ECM-Receptor	KEGG: hsa04512
	1600	myCAF1	iCAF2	FN1	ITGA5_ITGB1	0.0107535	0	FN1_ITGA5_ITGB1	FN1 - (ITGA5+ITGB1)	FN1	ECM-Receptor	KEGG: hsa04512
	1601	ep2	iCAF2	FN1	ITGA5_ITGB1	0.0236943	0	FN1_ITGA5_ITGB1	FN1 - (ITGA5+ITGB1)	FN1	ECM-Receptor	KEGG: hsa04512
	1602	myCAF2	iCAF2	FN1	ITGA5_ITGB1	0.0631767	0	FN1_ITGA5_ITGB1	FN1 - (ITGA5+ITGB1)	FN1	ECM-Receptor	KEGG: hsa04512
	1603	mac3	iCAF2	FN1	ITGA5_ITGB1	0.0413498	0	FN1_ITGA5_ITGB1	FN1 - (ITGA5+ITGB1)	FN1	ECM-Receptor	KEGG: hsa04512
	1604	mac4	iCAF2	FN1	ITGA5_ITGB1	0.0122555	0	FN1_ITGA5_ITGB1	FN1 - (ITGA5+ITGB1)	FN1	ECM-Receptor	KEGG: hsa04512
	1605	iCAF2	iCAF2	FN1	ITGA5_ITGB1	0.0260365	0	FN1_ITGA5_ITGB1	FN1 - (ITGA5+ITGB1)	FN1	ECM-Receptor	KEGG: hsa04512
	1606	ep3	iCAF2	FN1	ITGA5_ITGB1	0.00598461	0	FN1_ITGA5_ITGB1	FN1 - (ITGA5+ITGB1)	FN1	ECM-Receptor	KEGG: hsa04512
	1607	ep4	ep2	LAMA3	ITGA3_ITGB1	0.0098201	0	LAMA3_ITGA3_ITGB1	LAMA3 - (ITGA3+ITGB1)	LAMININ	ECM-Receptor	KEGG: hsa04512
	1608	ep4	myCAF2	LAMA3	ITGA3_ITGB1	0.040525	0	LAMA3_ITGA3_ITGB1	LAMA3 - (ITGA3+ITGB1)	LAMININ	ECM-Receptor	KEGG: hsa04512
	1609	ep4	iCAF2	LAMA3	ITGA3_ITGB1	0.0331302	0	LAMA3_ITGA3_ITGB1	LAMA3 - (ITGA3+ITGB1)	LAMININ	ECM-Receptor	KEGG: hsa04512
	1610	ep4	ep3	LAMA3	ITGA3_ITGB1	0.011817	0	LAMA3_ITGA3_ITGB1	LAMA3 - (ITGA3+ITGB1)	LAMININ	ECM-Receptor	KEGG: hsa04512
	1611	ep4	ep4	LAMA3	ITGA3_ITGB1	0.036531	0	LAMA3_ITGA3_ITGB1	LAMA3 - (ITGA3+ITGB1)	LAMININ	ECM-Receptor	KEGG: hsa04512
	1612	ep4	ep5	LAMA3	ITGA3_ITGB1	0.00333542	0	LAMA3_ITGA3_ITGB1	LAMA3 - (ITGA3+ITGB1)	LAMININ	ECM-Receptor	KEGG: hsa04512
	2134	iCAF1	ep4	FN1	ITGAV_ITGB8	0.0411048	0	FN1_ITGAV_ITGB8	FN1 - (ITGAV+ITGB8)	FN1	ECM-Receptor	KEGG: hsa04512
	2459	iCAF1	ep2	COL1A2	CD44	0.0410639	0	COL1A2_CD44	COL1A2 - CD44	COLLAGEN	ECM-Receptor	KEGG: hsa04512
	2460	myCAF2	ep2	COL1A2	CD44	0.0409434	0	COL1A2_CD44	COL1A2 - CD44	COLLAGEN	ECM-Receptor	KEGG: hsa04512
	1616	iCAF1	myCAF2	LAMA4	ITGA3_ITGB1	0.0478055	0	LAMA4_ITGA3_ITGB1	LAMA4 - (ITGA3+ITGB1)	LAMININ	ECM-Receptor	KEGG: hsa04512
	1617	myCAF2	myCAF2	LAMA4	ITGA3_ITGB1	0.0321557	0	LAMA4_ITGA3_ITGB1	LAMA4 - (ITGA3+ITGB1)	LAMININ	ECM-Receptor	KEGG: hsa04512
	1618	iCAF2	myCAF2	LAMA4	ITGA3_ITGB1	0.0509923	0	LAMA4_ITGA3_ITGB1	LAMA4 - (ITGA3+ITGB1)	LAMININ	ECM-Receptor	KEGG: hsa04512
	1619	iCAF1	iCAF2	LAMA4	ITGA3_ITGB1	0.0391365	0	LAMA4_ITGA3_ITGB1	LAMA4 - (ITGA3+ITGB1)	LAMININ	ECM-Receptor	KEGG: hsa04512
	1620	myCAF2	iCAF2	LAMA4	ITGA3_ITGB1	0.0262464	0	LAMA4_ITGA3_ITGB1	LAMA4 - (ITGA3+ITGB1)	LAMININ	ECM-Receptor	KEGG: hsa04512
	1621	iCAF2	iCAF2	LAMA4	ITGA3_ITGB1	0.0417707	0	LAMA4_ITGA3_ITGB1	LAMA4 - (ITGA3+ITGB1)	LAMININ	ECM-Receptor	KEGG: hsa04512
	4077	iCAF2	ep4	LAMA4	DAG1	0.0409348	0	LAMA4_DAG1	LAMA4 - DAG1	LAMININ	ECM-Receptor	KEGG: hsa04512
	4074	iCAF2	ep3	LAMA4	DAG1	0.0402831	0	LAMA4_DAG1	LAMA4 - DAG1	LAMININ	ECM-Receptor	KEGG: hsa04512
	3697	myCAF2	ep2	FN1	SDC4	0.0400523	0	FN1_SDC4	FN1 - SDC4	FN1	ECM-Receptor	KEGG: hsa04512
	3915	iCAF2	ep5	THBS2	CD47	0.0399901	0	THBS2_CD47	THBS2 - CD47	THBS	ECM-Receptor	KEGG: hsa04512
	1905	iCAF2	ep3	COL1A2	ITGA3_ITGB1	0.0399678	0	COL1A2_ITGA3_ITGB1	COL1A2 - (ITGA3+ITGB1)	COLLAGEN	ECM-Receptor	KEGG: hsa04512
	1828	myCAF2	ep4	THBS3	ITGA3_ITGB1	0.0398607	0	THBS3_ITGA3_ITGB1	THBS3 - (ITGA3+ITGB1)	THBS	ECM-Receptor	KEGG: hsa04512
	750	iCAF2	ep4	MDK	ITGA6_ITGB1	0.0398338	0	MDK_ITGA6_ITGB1	MDK - (ITGA6+ITGB1)	MK	Secreted Signaling	PMID: 28356350
	1693	myCAF2	ep4	LAMB2	ITGA3_ITGB1	0.0396785	0	LAMB2_ITGA3_ITGB1	LAMB2 - (ITGA3+ITGB1)	LAMININ	ECM-Receptor	KEGG: hsa04512
	844	iCAF1	ep1	MDK	NCL	0.0396327	0	MDK_NCL	MDK - NCL	MK	Secreted Signaling	PMID: 28356350
	1631	ep2	ep2	LAMA5	ITGA3_ITGB1	0.00396583	0	LAMA5_ITGA3_ITGB1	LAMA5 - (ITGA3+ITGB1)	LAMININ	ECM-Receptor	KEGG: hsa04512
	3528	iCAF1	ep1	COL1A2	SDC4	0.0395559	0	COL1A2_SDC4	COL1A2 - SDC4	COLLAGEN	ECM-Receptor	KEGG: hsa04512
	1633	ep3	ep2	LAMA5	ITGA3_ITGB1	0.0126365	0	LAMA5_ITGA3_ITGB1	LAMA5 - (ITGA3+ITGB1)	LAMININ	ECM-Receptor	KEGG: hsa04512
	1634	ep4	ep2	LAMA5	ITGA3_ITGB1	0.0110315	0	LAMA5_ITGA3_ITGB1	LAMA5 - (ITGA3+ITGB1)	LAMININ	ECM-Receptor	KEGG: hsa04512
	1635	ep2	myCAF2	LAMA5	ITGA3_ITGB1	0.0166742	0	LAMA5_ITGA3_ITGB1	LAMA5 - (ITGA3+ITGB1)	LAMININ	ECM-Receptor	KEGG: hsa04512
	1636	myCAF2	myCAF2	LAMA5	ITGA3_ITGB1	0.014726	0	LAMA5_ITGA3_ITGB1	LAMA5 - (ITGA3+ITGB1)	LAMININ	ECM-Receptor	KEGG: hsa04512
	1637	ep3	myCAF2	LAMA5	ITGA3_ITGB1	0.051688	0	LAMA5_ITGA3_ITGB1	LAMA5 - (ITGA3+ITGB1)	LAMININ	ECM-Receptor	KEGG: hsa04512
	1638	ep4	myCAF2	LAMA5	ITGA3_ITGB1	0.0453506	0	LAMA5_ITGA3_ITGB1	LAMA5 - (ITGA3+ITGB1)	LAMININ	ECM-Receptor	KEGG: hsa04512
	1639	ep2	iCAF2	LAMA5	ITGA3_ITGB1	0.01357	0	LAMA5_ITGA3_ITGB1	LAMA5 - (ITGA3+ITGB1)	LAMININ	ECM-Receptor	KEGG: hsa04512
	1640	myCAF2	iCAF2	LAMA5	ITGA3_ITGB1	0.0119801	0	LAMA5_ITGA3_ITGB1	LAMA5 - (ITGA3+ITGB1)	LAMININ	ECM-Receptor	KEGG: hsa04512
	1641	ep3	iCAF2	LAMA5	ITGA3_ITGB1	0.0423462	0	LAMA5_ITGA3_ITGB1	LAMA5 - (ITGA3+ITGB1)	LAMININ	ECM-Receptor	KEGG: hsa04512
	1642	ep4	iCAF2	LAMA5	ITGA3_ITGB1	0.0371094	0	LAMA5_ITGA3_ITGB1	LAMA5 - (ITGA3+ITGB1)	LAMININ	ECM-Receptor	KEGG: hsa04512
	1643	ep2	ep3	LAMA5	ITGA3_ITGB1	0.00477803	0	LAMA5_ITGA3_ITGB1	LAMA5 - (ITGA3+ITGB1)	LAMININ	ECM-Receptor	KEGG: hsa04512
	3531	myCAF2	ep1	COL1A2	SDC4	0.0394397	0	COL1A2_SDC4	COL1A2 - SDC4	COLLAGEN	ECM-Receptor	KEGG: hsa04512
	1645	ep3	ep3	LAMA5	ITGA3_ITGB1	0.0151974	0	LAMA5_ITGA3_ITGB1	LAMA5 - (ITGA3+ITGB1)	LAMININ	ECM-Receptor	KEGG: hsa04512
	1646	ep4	ep3	LAMA5	ITGA3_ITGB1	0.0132715	0	LAMA5_ITGA3_ITGB1	LAMA5 - (ITGA3+ITGB1)	LAMININ	ECM-Receptor	KEGG: hsa04512
	1647	ep2	ep4	LAMA5	ITGA3_ITGB1	0.0149941	0	LAMA5_ITGA3_ITGB1	LAMA5 - (ITGA3+ITGB1)	LAMININ	ECM-Receptor	KEGG: hsa04512
	402	iCAF2	ep3	SPP1	ITGAV_ITGB1	0.0394122	0	SPP1_ITGAV_ITGB1	SPP1 - (ITGAV+ITGB1)	SPP1	Secreted Signaling	PMID: 21907263
	1649	ep3	ep4	LAMA5	ITGA3_ITGB1	0.0466473	0	LAMA5_ITGA3_ITGB1	LAMA5 - (ITGA3+ITGB1)	LAMININ	ECM-Receptor	KEGG: hsa04512
	1650	ep4	ep4	LAMA5	ITGA3_ITGB1	0.0409013	0	LAMA5_ITGA3_ITGB1	LAMA5 - (ITGA3+ITGB1)	LAMININ	ECM-Receptor	KEGG: hsa04512
	1651	ep2	ep5	LAMA5	ITGA3_ITGB1	0.00134176	0	LAMA5_ITGA3_ITGB1	LAMA5 - (ITGA3+ITGB1)	LAMININ	ECM-Receptor	KEGG: hsa04512
	2243	iCAF1	ep4	COL6A1	ITGAV_ITGB8	0.0392519	0	COL6A1_ITGAV_ITGB8	COL6A1 - (ITGAV+ITGB8)	COLLAGEN	ECM-Receptor	KEGG: hsa04512
	1653	ep3	ep5	LAMA5	ITGA3_ITGB1	0.0043001	0	LAMA5_ITGA3_ITGB1	LAMA5 - (ITGA3+ITGB1)	LAMININ	ECM-Receptor	KEGG: hsa04512
	1654	ep4	ep5	LAMA5	ITGA3_ITGB1	0.0037499	0	LAMA5_ITGA3_ITGB1	LAMA5 - (ITGA3+ITGB1)	LAMININ	ECM-Receptor	KEGG: hsa04512
	2461	iCAF2	ep2	COL1A2	CD44	0.0392137	0	COL1A2_CD44	COL1A2 - CD44	COLLAGEN	ECM-Receptor	KEGG: hsa04512
	3899	iCAF2	ep3	THBS2	CD47	0.0390363	0	THBS2_CD47	THBS2 - CD47	THBS	ECM-Receptor	KEGG: hsa04512
	1657	myCAF2	myCAF2	LAMB1	ITGA3_ITGB1	0.0122903	0	LAMB1_ITGA3_ITGB1	LAMB1 - (ITGA3+ITGB1)	LAMININ	ECM-Receptor	KEGG: hsa04512
	1658	iCAF2	myCAF2	LAMB1	ITGA3_ITGB1	0.0148299	0	LAMB1_ITGA3_ITGB1	LAMB1 - (ITGA3+ITGB1)	LAMININ	ECM-Receptor	KEGG: hsa04512
	1659	myCAF2	iCAF2	LAMB1	ITGA3_ITGB1	0.00999398	0	LAMB1_ITGA3_ITGB1	LAMB1 - (ITGA3+ITGB1)	LAMININ	ECM-Receptor	KEGG: hsa04512
	1660	iCAF2	iCAF2	LAMB1	ITGA3_ITGB1	0.0120649	0	LAMB1_ITGA3_ITGB1	LAMB1 - (ITGA3+ITGB1)	LAMININ	ECM-Receptor	KEGG: hsa04512
	1566	myCAF2	ep3	FN1	ITGA3_ITGB1	0.0389038	0	FN1_ITGA3_ITGB1	FN1 - (ITGA3+ITGB1)	FN1	ECM-Receptor	KEGG: hsa04512
	2013	myCAF2	ep4	COL6A3	ITGA3_ITGB1	0.0388217	0	COL6A3_ITGA3_ITGB1	COL6A3 - (ITGA3+ITGB1)	COLLAGEN	ECM-Receptor	KEGG: hsa04512
	3742	myCAF2	ep3	TNC	SDC4	0.0387734	0	TNC_SDC4	TNC - SDC4	TENASCIN	ECM-Receptor	KEGG: hsa04512
	3797	myCAF2	ep3	THBS3	SDC4	0.0385461	0	THBS3_SDC4	THBS3 - SDC4	THBS	ECM-Receptor	KEGG: hsa04512
	4075	iCAF1	ep4	LAMA4	DAG1	0.0383512	0	LAMA4_DAG1	LAMA4 - DAG1	LAMININ	ECM-Receptor	KEGG: hsa04512
	849	iCAF2	ep1	MDK	NCL	0.0383172	0	MDK_NCL	MDK - NCL	MK	Secreted Signaling	PMID: 28356350
	2318	myCAF2	ep2	FN1	CD44	0.038169	0.01	FN1_CD44	FN1 - CD44	FN1	ECM-Receptor	KEGG: hsa04512
	1668	ep2	ep2	LAMB2	ITGA3_ITGB1	0.00334328	0	LAMB2_ITGA3_ITGB1	LAMB2 - (ITGA3+ITGB1)	LAMININ	ECM-Receptor	KEGG: hsa04512
	695	iCAF1	ep2	MDK	SDC4	0.0381066	0	MDK_SDC4	MDK - SDC4	MK	Secreted Signaling	PMID: 28356350
	590	iCAF2	ep3	ANGPTL4	SDC4	0.0378612	0	ANGPTL4_SDC4	ANGPTL4 - SDC4	ANGPTL	Secreted Signaling	PMID: 29017031
	1671	ep3	ep2	LAMB2	ITGA3_ITGB1	0.00342322	0	LAMB2_ITGA3_ITGB1	LAMB2 - (ITGA3+ITGB1)	LAMININ	ECM-Receptor	KEGG: hsa04512
	1672	ep4	ep2	LAMB2	ITGA3_ITGB1	0.00328328	0	LAMB2_ITGA3_ITGB1	LAMB2 - (ITGA3+ITGB1)	LAMININ	ECM-Receptor	KEGG: hsa04512
	1673	iCAF1	myCAF2	LAMB2	ITGA3_ITGB1	0.0166922	0	LAMB2_ITGA3_ITGB1	LAMB2 - (ITGA3+ITGB1)	LAMININ	ECM-Receptor	KEGG: hsa04512
	1674	ep2	myCAF2	LAMB2	ITGA3_ITGB1	0.0140849	0	LAMB2_ITGA3_ITGB1	LAMB2 - (ITGA3+ITGB1)	LAMININ	ECM-Receptor	KEGG: hsa04512
	1675	myCAF2	myCAF2	LAMB2	ITGA3_ITGB1	0.0440009	0	LAMB2_ITGA3_ITGB1	LAMB2 - (ITGA3+ITGB1)	LAMININ	ECM-Receptor	KEGG: hsa04512
	1676	iCAF2	myCAF2	LAMB2	ITGA3_ITGB1	0.0395129	0	LAMB2_ITGA3_ITGB1	LAMB2 - (ITGA3+ITGB1)	LAMININ	ECM-Receptor	KEGG: hsa04512
	1677	ep3	myCAF2	LAMB2	ITGA3_ITGB1	0.014418	0	LAMB2_ITGA3_ITGB1	LAMB2 - (ITGA3+ITGB1)	LAMININ	ECM-Receptor	KEGG: hsa04512
	1678	ep4	myCAF2	LAMB2	ITGA3_ITGB1	0.0138348	0	LAMB2_ITGA3_ITGB1	LAMB2 - (ITGA3+ITGB1)	LAMININ	ECM-Receptor	KEGG: hsa04512
	1679	iCAF1	iCAF2	LAMB2	ITGA3_ITGB1	0.0135847	0	LAMB2_ITGA3_ITGB1	LAMB2 - (ITGA3+ITGB1)	LAMININ	ECM-Receptor	KEGG: hsa04512
	1680	ep2	iCAF2	LAMB2	ITGA3_ITGB1	0.0114572	0	LAMB2_ITGA3_ITGB1	LAMB2 - (ITGA3+ITGB1)	LAMININ	ECM-Receptor	KEGG: hsa04512
	1681	myCAF2	iCAF2	LAMB2	ITGA3_ITGB1	0.0359957	0	LAMB2_ITGA3_ITGB1	LAMB2 - (ITGA3+ITGB1)	LAMININ	ECM-Receptor	KEGG: hsa04512
	1682	iCAF2	iCAF2	LAMB2	ITGA3_ITGB1	0.0322966	0	LAMB2_ITGA3_ITGB1	LAMB2 - (ITGA3+ITGB1)	LAMININ	ECM-Receptor	KEGG: hsa04512
	1683	ep3	iCAF2	LAMB2	ITGA3_ITGB1	0.0117288	0	LAMB2_ITGA3_ITGB1	LAMB2 - (ITGA3+ITGB1)	LAMININ	ECM-Receptor	KEGG: hsa04512
	1684	ep4	iCAF2	LAMB2	ITGA3_ITGB1	0.0112532	0	LAMB2_ITGA3_ITGB1	LAMB2 - (ITGA3+ITGB1)	LAMININ	ECM-Receptor	KEGG: hsa04512
	3532	iCAF2	ep1	COL1A2	SDC4	0.037771	0	COL1A2_SDC4	COL1A2 - SDC4	COLLAGEN	ECM-Receptor	KEGG: hsa04512
	1686	ep2	ep3	LAMB2	ITGA3_ITGB1	0.0040285	0	LAMB2_ITGA3_ITGB1	LAMB2 - (ITGA3+ITGB1)	LAMININ	ECM-Receptor	KEGG: hsa04512
	4072	iCAF1	ep3	LAMA4	DAG1	0.037739	0	LAMA4_DAG1	LAMA4 - DAG1	LAMININ	ECM-Receptor	KEGG: hsa04512
	2219	myCAF1	ep3	COL1A2	ITGAV_ITGB8	0.0376	0	COL1A2_ITGAV_ITGB8	COL1A2 - (ITGAV+ITGB8)	COLLAGEN	ECM-Receptor	KEGG: hsa04512
	1689	ep3	ep3	LAMB2	ITGA3_ITGB1	0.00412476	0	LAMB2_ITGA3_ITGB1	LAMB2 - (ITGA3+ITGB1)	LAMININ	ECM-Receptor	KEGG: hsa04512
	1690	ep4	ep3	LAMB2	ITGA3_ITGB1	0.00395624	0	LAMB2_ITGA3_ITGB1	LAMB2 - (ITGA3+ITGB1)	LAMININ	ECM-Receptor	KEGG: hsa04512
	2240	iCAF2	ep3	COL6A1	ITGAV_ITGB8	0.037596	0	COL6A1_ITGAV_ITGB8	COL6A1 - (ITGAV+ITGB8)	COLLAGEN	ECM-Receptor	KEGG: hsa04512
	1692	ep2	ep4	LAMB2	ITGA3_ITGB1	0.0126624	0	LAMB2_ITGA3_ITGB1	LAMB2 - (ITGA3+ITGB1)	LAMININ	ECM-Receptor	KEGG: hsa04512
	3658	myCAF2	ep3	COL6A3	SDC4	0.0375399	0	COL6A3_SDC4	COL6A3 - SDC4	COLLAGEN	ECM-Receptor	KEGG: hsa04512
	1835	iCAF1	ep2	COL1A1	ITGA3_ITGB1	0.0369932	0	COL1A1_ITGA3_ITGB1	COL1A1 - (ITGA3+ITGB1)	COLLAGEN	ECM-Receptor	KEGG: hsa04512
	1695	ep3	ep4	LAMB2	ITGA3_ITGB1	0.0129622	0	LAMB2_ITGA3_ITGB1	LAMB2 - (ITGA3+ITGB1)	LAMININ	ECM-Receptor	KEGG: hsa04512
	1696	ep4	ep4	LAMB2	ITGA3_ITGB1	0.0124372	0	LAMB2_ITGA3_ITGB1	LAMB2 - (ITGA3+ITGB1)	LAMININ	ECM-Receptor	KEGG: hsa04512
	700	iCAF2	ep2	MDK	SDC4	0.0368398	0	MDK_SDC4	MDK - SDC4	MK	Secreted Signaling	PMID: 28356350
	1698	ep2	ep5	LAMB2	ITGA3_ITGB1	0.00113067	0	LAMB2_ITGA3_ITGB1	LAMB2 - (ITGA3+ITGB1)	LAMININ	ECM-Receptor	KEGG: hsa04512
	3688	myCAF2	ep1	FN1	SDC4	0.0367633	0	FN1_SDC4	FN1 - SDC4	FN1	ECM-Receptor	KEGG: hsa04512
	1839	myCAF2	ep2	COL1A1	ITGA3_ITGB1	0.0364883	0	COL1A1_ITGA3_ITGB1	COL1A1 - (ITGA3+ITGB1)	COLLAGEN	ECM-Receptor	KEGG: hsa04512
	1701	ep3	ep5	LAMB2	ITGA3_ITGB1	0.00115777	0	LAMB2_ITGA3_ITGB1	LAMB2 - (ITGA3+ITGB1)	LAMININ	ECM-Receptor	KEGG: hsa04512
	1702	ep4	ep5	LAMB2	ITGA3_ITGB1	0.00111033	0	LAMB2_ITGA3_ITGB1	LAMB2 - (ITGA3+ITGB1)	LAMININ	ECM-Receptor	KEGG: hsa04512
	1703	ep1	ep2	LAMB3	ITGA3_ITGB1	0.00286813	0	LAMB3_ITGA3_ITGB1	LAMB3 - (ITGA3+ITGB1)	LAMININ	ECM-Receptor	KEGG: hsa04512
	1704	ep2	ep2	LAMB3	ITGA3_ITGB1	0.003053	0	LAMB3_ITGA3_ITGB1	LAMB3 - (ITGA3+ITGB1)	LAMININ	ECM-Receptor	KEGG: hsa04512
	1705	ep4	ep2	LAMB3	ITGA3_ITGB1	0.0156921	0	LAMB3_ITGA3_ITGB1	LAMB3 - (ITGA3+ITGB1)	LAMININ	ECM-Receptor	KEGG: hsa04512
	1706	ep5	ep2	LAMB3	ITGA3_ITGB1	0.00471343	0	LAMB3_ITGA3_ITGB1	LAMB3 - (ITGA3+ITGB1)	LAMININ	ECM-Receptor	KEGG: hsa04512
	1707	ep1	myCAF2	LAMB3	ITGA3_ITGB1	0.0121017	0	LAMB3_ITGA3_ITGB1	LAMB3 - (ITGA3+ITGB1)	LAMININ	ECM-Receptor	KEGG: hsa04512
	1708	ep2	myCAF2	LAMB3	ITGA3_ITGB1	0.012874	0	LAMB3_ITGA3_ITGB1	LAMB3 - (ITGA3+ITGB1)	LAMININ	ECM-Receptor	KEGG: hsa04512
	1709	ep4	myCAF2	LAMB3	ITGA3_ITGB1	0.0635782	0	LAMB3_ITGA3_ITGB1	LAMB3 - (ITGA3+ITGB1)	LAMININ	ECM-Receptor	KEGG: hsa04512
	1710	ep5	myCAF2	LAMB3	ITGA3_ITGB1	0.0197699	0	LAMB3_ITGA3_ITGB1	LAMB3 - (ITGA3+ITGB1)	LAMININ	ECM-Receptor	KEGG: hsa04512
	1711	ep1	iCAF2	LAMB3	ITGA3_ITGB1	0.00984026	0	LAMB3_ITGA3_ITGB1	LAMB3 - (ITGA3+ITGB1)	LAMININ	ECM-Receptor	KEGG: hsa04512
	1712	ep2	iCAF2	LAMB3	ITGA3_ITGB1	0.0104698	0	LAMB3_ITGA3_ITGB1	LAMB3 - (ITGA3+ITGB1)	LAMININ	ECM-Receptor	KEGG: hsa04512
	1713	ep4	iCAF2	LAMB3	ITGA3_ITGB1	0.0522058	0	LAMB3_ITGA3_ITGB1	LAMB3 - (ITGA3+ITGB1)	LAMININ	ECM-Receptor	KEGG: hsa04512
	1714	ep5	iCAF2	LAMB3	ITGA3_ITGB1	0.0160989	0	LAMB3_ITGA3_ITGB1	LAMB3 - (ITGA3+ITGB1)	LAMININ	ECM-Receptor	KEGG: hsa04512
	1715	ep1	ep3	LAMB3	ITGA3_ITGB1	0.0034563	0	LAMB3_ITGA3_ITGB1	LAMB3 - (ITGA3+ITGB1)	LAMININ	ECM-Receptor	KEGG: hsa04512
	1716	ep2	ep3	LAMB3	ITGA3_ITGB1	0.00367895	0	LAMB3_ITGA3_ITGB1	LAMB3 - (ITGA3+ITGB1)	LAMININ	ECM-Receptor	KEGG: hsa04512
	1717	ep4	ep3	LAMB3	ITGA3_ITGB1	0.0188603	0	LAMB3_ITGA3_ITGB1	LAMB3 - (ITGA3+ITGB1)	LAMININ	ECM-Receptor	KEGG: hsa04512
	1718	ep5	ep3	LAMB3	ITGA3_ITGB1	0.00567786	0	LAMB3_ITGA3_ITGB1	LAMB3 - (ITGA3+ITGB1)	LAMININ	ECM-Receptor	KEGG: hsa04512
	1719	ep1	ep4	LAMB3	ITGA3_ITGB1	0.0108772	0	LAMB3_ITGA3_ITGB1	LAMB3 - (ITGA3+ITGB1)	LAMININ	ECM-Receptor	KEGG: hsa04512
	1720	ep2	ep4	LAMB3	ITGA3_ITGB1	0.0115724	0	LAMB3_ITGA3_ITGB1	LAMB3 - (ITGA3+ITGB1)	LAMININ	ECM-Receptor	KEGG: hsa04512
	1721	ep4	ep4	LAMB3	ITGA3_ITGB1	0.0574483	0	LAMB3_ITGA3_ITGB1	LAMB3 - (ITGA3+ITGB1)	LAMININ	ECM-Receptor	KEGG: hsa04512
	1722	ep5	ep4	LAMB3	ITGA3_ITGB1	0.0177835	0	LAMB3_ITGA3_ITGB1	LAMB3 - (ITGA3+ITGB1)	LAMININ	ECM-Receptor	KEGG: hsa04512
	1723	ep1	ep5	LAMB3	ITGA3_ITGB1	0.000969672	0	LAMB3_ITGA3_ITGB1	LAMB3 - (ITGA3+ITGB1)	LAMININ	ECM-Receptor	KEGG: hsa04512
	1724	ep2	ep5	LAMB3	ITGA3_ITGB1	0.0010323	0	LAMB3_ITGA3_ITGB1	LAMB3 - (ITGA3+ITGB1)	LAMININ	ECM-Receptor	KEGG: hsa04512
	1725	ep4	ep5	LAMB3	ITGA3_ITGB1	0.00535081	0	LAMB3_ITGA3_ITGB1	LAMB3 - (ITGA3+ITGB1)	LAMININ	ECM-Receptor	KEGG: hsa04512
	1726	ep5	ep5	LAMB3	ITGA3_ITGB1	0.00159549	0	LAMB3_ITGA3_ITGB1	LAMB3 - (ITGA3+ITGB1)	LAMININ	ECM-Receptor	KEGG: hsa04512
	1840	iCAF2	ep2	COL1A1	ITGA3_ITGB1	0.036352	0	COL1A1_ITGA3_ITGB1	COL1A1 - (ITGA3+ITGB1)	COLLAGEN	ECM-Receptor	KEGG: hsa04512
	1728	ep2	ep2	LAMC1	ITGA3_ITGB1	0.0026824	0	LAMC1_ITGA3_ITGB1	LAMC1 - (ITGA3+ITGB1)	LAMININ	ECM-Receptor	KEGG: hsa04512
	749	myCAF2	ep4	MDK	ITGA6_ITGB1	0.0363494	0	MDK_ITGA6_ITGB1	MDK - (ITGA6+ITGB1)	MK	Secreted Signaling	PMID: 28356350
	3930	iCAF2	ep1	THBS3	CD47	0.0360748	0	THBS3_CD47	THBS3 - CD47	THBS	ECM-Receptor	KEGG: hsa04512
	1731	ep3	ep2	LAMC1	ITGA3_ITGB1	0.00338978	0	LAMC1_ITGA3_ITGB1	LAMC1 - (ITGA3+ITGB1)	LAMININ	ECM-Receptor	KEGG: hsa04512
	1732	ep4	ep2	LAMC1	ITGA3_ITGB1	0.00853978	0	LAMC1_ITGA3_ITGB1	LAMC1 - (ITGA3+ITGB1)	LAMININ	ECM-Receptor	KEGG: hsa04512
	1733	iCAF1	myCAF2	LAMC1	ITGA3_ITGB1	0.0149141	0	LAMC1_ITGA3_ITGB1	LAMC1 - (ITGA3+ITGB1)	LAMININ	ECM-Receptor	KEGG: hsa04512
	1734	ep2	myCAF2	LAMC1	ITGA3_ITGB1	0.0113248	0	LAMC1_ITGA3_ITGB1	LAMC1 - (ITGA3+ITGB1)	LAMININ	ECM-Receptor	KEGG: hsa04512
	1735	myCAF2	myCAF2	LAMC1	ITGA3_ITGB1	0.0148983	0	LAMC1_ITGA3_ITGB1	LAMC1 - (ITGA3+ITGB1)	LAMININ	ECM-Receptor	KEGG: hsa04512
	1736	iCAF2	myCAF2	LAMC1	ITGA3_ITGB1	0.0139164	0	LAMC1_ITGA3_ITGB1	LAMC1 - (ITGA3+ITGB1)	LAMININ	ECM-Receptor	KEGG: hsa04512
	1737	ep3	myCAF2	LAMC1	ITGA3_ITGB1	0.0142787	0	LAMC1_ITGA3_ITGB1	LAMC1 - (ITGA3+ITGB1)	LAMININ	ECM-Receptor	KEGG: hsa04512
	1738	ep4	myCAF2	LAMC1	ITGA3_ITGB1	0.0353845	0	LAMC1_ITGA3_ITGB1	LAMC1 - (ITGA3+ITGB1)	LAMININ	ECM-Receptor	KEGG: hsa04512
	1739	iCAF1	iCAF2	LAMC1	ITGA3_ITGB1	0.0121336	0	LAMC1_ITGA3_ITGB1	LAMC1 - (ITGA3+ITGB1)	LAMININ	ECM-Receptor	KEGG: hsa04512
	1740	ep2	iCAF2	LAMC1	ITGA3_ITGB1	0.00920719	0	LAMC1_ITGA3_ITGB1	LAMC1 - (ITGA3+ITGB1)	LAMININ	ECM-Receptor	KEGG: hsa04512
	1741	myCAF2	iCAF2	LAMC1	ITGA3_ITGB1	0.0121207	0	LAMC1_ITGA3_ITGB1	LAMC1 - (ITGA3+ITGB1)	LAMININ	ECM-Receptor	KEGG: hsa04512
	1742	iCAF2	iCAF2	LAMC1	ITGA3_ITGB1	0.0113197	0	LAMC1_ITGA3_ITGB1	LAMC1 - (ITGA3+ITGB1)	LAMININ	ECM-Receptor	KEGG: hsa04512
	1743	ep3	iCAF2	LAMC1	ITGA3_ITGB1	0.0116152	0	LAMC1_ITGA3_ITGB1	LAMC1 - (ITGA3+ITGB1)	LAMININ	ECM-Receptor	KEGG: hsa04512
	1744	ep4	iCAF2	LAMC1	ITGA3_ITGB1	0.0288995	0	LAMC1_ITGA3_ITGB1	LAMC1 - (ITGA3+ITGB1)	LAMININ	ECM-Receptor	KEGG: hsa04512
	542	iCAF2	ep1	ANGPTL4	SDC2	0.0358793	0	ANGPTL4_SDC2	ANGPTL4 - SDC2	ANGPTL	Secreted Signaling	PMID: 29017031
	1746	ep2	ep3	LAMC1	ITGA3_ITGB1	0.0032326	0	LAMC1_ITGA3_ITGB1	LAMC1 - (ITGA3+ITGB1)	LAMININ	ECM-Receptor	KEGG: hsa04512
	1694	iCAF2	ep4	LAMB2	ITGA3_ITGB1	0.035615	0	LAMB2_ITGA3_ITGB1	LAMB2 - (ITGA3+ITGB1)	LAMININ	ECM-Receptor	KEGG: hsa04512
	4146	myCAF2	ep4	LAMB2	DAG1	0.0352711	0	LAMB2_DAG1	LAMB2 - DAG1	LAMININ	ECM-Receptor	KEGG: hsa04512
	1749	ep3	ep3	LAMC1	ITGA3_ITGB1	0.00408449	0	LAMC1_ITGA3_ITGB1	LAMC1 - (ITGA3+ITGB1)	LAMININ	ECM-Receptor	KEGG: hsa04512
	1750	ep4	ep3	LAMC1	ITGA3_ITGB1	0.0102791	0	LAMC1_ITGA3_ITGB1	LAMC1 - (ITGA3+ITGB1)	LAMININ	ECM-Receptor	KEGG: hsa04512
	2384	iCAF1	ep1	COL1A1	CD44	0.035128	0	COL1A1_CD44	COL1A1 - CD44	COLLAGEN	ECM-Receptor	KEGG: hsa04512
	1752	ep2	ep4	LAMC1	ITGA3_ITGB1	0.0101781	0	LAMC1_ITGA3_ITGB1	LAMC1 - (ITGA3+ITGB1)	LAMININ	ECM-Receptor	KEGG: hsa04512
	685	iCAF1	ep1	MDK	SDC4	0.0349716	0	MDK_SDC4	MDK - SDC4	MK	Secreted Signaling	PMID: 28356350
	848	myCAF2	ep1	MDK	NCL	0.0349606	0	MDK_NCL	MDK - NCL	MK	Secreted Signaling	PMID: 28356350
	1755	ep3	ep4	LAMC1	ITGA3_ITGB1	0.0128368	0	LAMC1_ITGA3_ITGB1	LAMC1 - (ITGA3+ITGB1)	LAMININ	ECM-Receptor	KEGG: hsa04512
	1756	ep4	ep4	LAMC1	ITGA3_ITGB1	0.0318803	0	LAMC1_ITGA3_ITGB1	LAMC1 - (ITGA3+ITGB1)	LAMININ	ECM-Receptor	KEGG: hsa04512
	1883	iCAF1	ep2	COL1A2	ITGA3_ITGB1	0.0349591	0	COL1A2_ITGA3_ITGB1	COL1A2 - (ITGA3+ITGB1)	COLLAGEN	ECM-Receptor	KEGG: hsa04512
	1758	ep2	ep5	LAMC1	ITGA3_ITGB1	0.000906765	0	LAMC1_ITGA3_ITGB1	LAMC1 - (ITGA3+ITGB1)	LAMININ	ECM-Receptor	KEGG: hsa04512
	1886	myCAF2	ep2	COL1A2	ITGA3_ITGB1	0.0348559	0	COL1A2_ITGA3_ITGB1	COL1A2 - (ITGA3+ITGB1)	COLLAGEN	ECM-Receptor	KEGG: hsa04512
	4140	myCAF2	ep3	LAMB2	DAG1	0.0347063	0	LAMB2_DAG1	LAMB2 - DAG1	LAMININ	ECM-Receptor	KEGG: hsa04512
	1761	ep3	ep5	LAMC1	ITGA3_ITGB1	0.00114643	0	LAMC1_ITGA3_ITGB1	LAMC1 - (ITGA3+ITGB1)	LAMININ	ECM-Receptor	KEGG: hsa04512
	1762	ep4	ep5	LAMC1	ITGA3_ITGB1	0.00289808	0	LAMC1_ITGA3_ITGB1	LAMC1 - (ITGA3+ITGB1)	LAMININ	ECM-Receptor	KEGG: hsa04512
	2385	iCAF2	ep1	COL1A1	CD44	0.0345179	0.01	COL1A1_CD44	COL1A1 - CD44	COLLAGEN	ECM-Receptor	KEGG: hsa04512
	1764	ep3	ep2	LAMC2	ITGA3_ITGB1	0.00152903	0	LAMC2_ITGA3_ITGB1	LAMC2 - (ITGA3+ITGB1)	LAMININ	ECM-Receptor	KEGG: hsa04512
	1765	ep4	ep2	LAMC2	ITGA3_ITGB1	0.0159877	0	LAMC2_ITGA3_ITGB1	LAMC2 - (ITGA3+ITGB1)	LAMININ	ECM-Receptor	KEGG: hsa04512
	1766	ep5	ep2	LAMC2	ITGA3_ITGB1	0.00568141	0	LAMC2_ITGA3_ITGB1	LAMC2 - (ITGA3+ITGB1)	LAMININ	ECM-Receptor	KEGG: hsa04512
	1767	myCAF2	myCAF2	LAMC2	ITGA3_ITGB1	0.0142496	0	LAMC2_ITGA3_ITGB1	LAMC2 - (ITGA3+ITGB1)	LAMININ	ECM-Receptor	KEGG: hsa04512
	1768	ep3	myCAF2	LAMC2	ITGA3_ITGB1	0.00647954	0	LAMC2_ITGA3_ITGB1	LAMC2 - (ITGA3+ITGB1)	LAMININ	ECM-Receptor	KEGG: hsa04512
	1769	ep4	myCAF2	LAMC2	ITGA3_ITGB1	0.0647166	0	LAMC2_ITGA3_ITGB1	LAMC2 - (ITGA3+ITGB1)	LAMININ	ECM-Receptor	KEGG: hsa04512
	1770	ep5	myCAF2	LAMC2	ITGA3_ITGB1	0.0237562	0	LAMC2_ITGA3_ITGB1	LAMC2 - (ITGA3+ITGB1)	LAMININ	ECM-Receptor	KEGG: hsa04512
	1771	myCAF2	iCAF2	LAMC2	ITGA3_ITGB1	0.0115915	0	LAMC2_ITGA3_ITGB1	LAMC2 - (ITGA3+ITGB1)	LAMININ	ECM-Receptor	KEGG: hsa04512
	1772	ep3	iCAF2	LAMC2	ITGA3_ITGB1	0.00526312	0	LAMC2_ITGA3_ITGB1	LAMC2 - (ITGA3+ITGB1)	LAMININ	ECM-Receptor	KEGG: hsa04512
	1773	ep4	iCAF2	LAMC2	ITGA3_ITGB1	0.0531521	0	LAMC2_ITGA3_ITGB1	LAMC2 - (ITGA3+ITGB1)	LAMININ	ECM-Receptor	KEGG: hsa04512
	1774	ep5	iCAF2	LAMC2	ITGA3_ITGB1	0.0193596	0	LAMC2_ITGA3_ITGB1	LAMC2 - (ITGA3+ITGB1)	LAMININ	ECM-Receptor	KEGG: hsa04512
	2125	iCAF1	ep3	FN1	ITGAV_ITGB8	0.0342925	0	FN1_ITGAV_ITGB8	FN1 - (ITGAV+ITGB8)	FN1	ECM-Receptor	KEGG: hsa04512
	1776	ep3	ep3	LAMC2	ITGA3_ITGB1	0.00184309	0	LAMC2_ITGA3_ITGB1	LAMC2 - (ITGA3+ITGB1)	LAMININ	ECM-Receptor	KEGG: hsa04512
	1777	ep4	ep3	LAMC2	ITGA3_ITGB1	0.0192145	0	LAMC2_ITGA3_ITGB1	LAMC2 - (ITGA3+ITGB1)	LAMININ	ECM-Receptor	KEGG: hsa04512
	1778	ep5	ep3	LAMC2	ITGA3_ITGB1	0.00684255	0	LAMC2_ITGA3_ITGB1	LAMC2 - (ITGA3+ITGB1)	LAMININ	ECM-Receptor	KEGG: hsa04512
	2082	myCAF2	ep3	FN1	ITGAV_ITGB1	0.034162	0	FN1_ITGAV_ITGB1	FN1 - (ITGAV+ITGB1)	FN1	ECM-Receptor	KEGG: hsa04512
	1780	ep3	ep4	LAMC2	ITGA3_ITGB1	0.00582058	0	LAMC2_ITGA3_ITGB1	LAMC2 - (ITGA3+ITGB1)	LAMININ	ECM-Receptor	KEGG: hsa04512
	1781	ep4	ep4	LAMC2	ITGA3_ITGB1	0.0584837	0	LAMC2_ITGA3_ITGB1	LAMC2 - (ITGA3+ITGB1)	LAMININ	ECM-Receptor	KEGG: hsa04512
	1782	ep5	ep4	LAMC2	ITGA3_ITGB1	0.021378	0	LAMC2_ITGA3_ITGB1	LAMC2 - (ITGA3+ITGB1)	LAMININ	ECM-Receptor	KEGG: hsa04512
	3859	iCAF2	ep1	THBS2	CD47	0.0341157	0	THBS2_CD47	THBS2 - CD47	THBS	ECM-Receptor	KEGG: hsa04512
	1784	ep3	ep5	LAMC2	ITGA3_ITGB1	0.000516482	0	LAMC2_ITGA3_ITGB1	LAMC2 - (ITGA3+ITGB1)	LAMININ	ECM-Receptor	KEGG: hsa04512
	1785	ep4	ep5	LAMC2	ITGA3_ITGB1	0.00545268	0	LAMC2_ITGA3_ITGB1	LAMC2 - (ITGA3+ITGB1)	LAMININ	ECM-Receptor	KEGG: hsa04512
	1786	ep5	ep5	LAMC2	ITGA3_ITGB1	0.00192439	0	LAMC2_ITGA3_ITGB1	LAMC2 - (ITGA3+ITGB1)	LAMININ	ECM-Receptor	KEGG: hsa04512
	675	iCAF1	ep3	MDK	SDC2	0.0340954	0	MDK_SDC2	MDK - SDC2	MK	Secreted Signaling	PMID: 28356350
	1788	ep2	ep2	THBS2	ITGA3_ITGB1	0.0026824	0	THBS2_ITGA3_ITGB1	THBS2 - (ITGA3+ITGB1)	THBS	ECM-Receptor	KEGG: hsa04512
	690	iCAF2	ep1	MDK	SDC4	0.0338053	0	MDK_SDC4	MDK - SDC4	MK	Secreted Signaling	PMID: 28356350
	3380	iCAF1	ep3	COL1A1	SDC1	0.0337031	0	COL1A1_SDC1	COL1A1 - SDC1	COLLAGEN	ECM-Receptor	KEGG: hsa04512
	1791	iCAF1	myCAF2	THBS2	ITGA3_ITGB1	0.0218646	0	THBS2_ITGA3_ITGB1	THBS2 - (ITGA3+ITGB1)	THBS	ECM-Receptor	KEGG: hsa04512
	1792	ep2	myCAF2	THBS2	ITGA3_ITGB1	0.0113248	0	THBS2_ITGA3_ITGB1	THBS2 - (ITGA3+ITGB1)	THBS	ECM-Receptor	KEGG: hsa04512
	1793	myCAF2	myCAF2	THBS2	ITGA3_ITGB1	0.0712371	0	THBS2_ITGA3_ITGB1	THBS2 - (ITGA3+ITGB1)	THBS	ECM-Receptor	KEGG: hsa04512
	1794	iCAF2	myCAF2	THBS2	ITGA3_ITGB1	0.014579	0	THBS2_ITGA3_ITGB1	THBS2 - (ITGA3+ITGB1)	THBS	ECM-Receptor	KEGG: hsa04512
	1795	iCAF1	iCAF2	THBS2	ITGA3_ITGB1	0.0178117	0	THBS2_ITGA3_ITGB1	THBS2 - (ITGA3+ITGB1)	THBS	ECM-Receptor	KEGG: hsa04512
	1796	ep2	iCAF2	THBS2	ITGA3_ITGB1	0.00920719	0	THBS2_ITGA3_ITGB1	THBS2 - (ITGA3+ITGB1)	THBS	ECM-Receptor	KEGG: hsa04512
	1797	myCAF2	iCAF2	THBS2	ITGA3_ITGB1	0.0585804	0	THBS2_ITGA3_ITGB1	THBS2 - (ITGA3+ITGB1)	THBS	ECM-Receptor	KEGG: hsa04512
	1798	iCAF2	iCAF2	THBS2	ITGA3_ITGB1	0.0118602	0	THBS2_ITGA3_ITGB1	THBS2 - (ITGA3+ITGB1)	THBS	ECM-Receptor	KEGG: hsa04512
	699	myCAF2	ep2	MDK	SDC4	0.0336081	0	MDK_SDC4	MDK - SDC4	MK	Secreted Signaling	PMID: 28356350
	1800	ep2	ep3	THBS2	ITGA3_ITGB1	0.0032326	0	THBS2_ITGA3_ITGB1	THBS2 - (ITGA3+ITGB1)	THBS	ECM-Receptor	KEGG: hsa04512
	2436	iCAF1	ep4	COL1A1	CD44	0.0336024	0	COL1A1_CD44	COL1A1 - CD44	COLLAGEN	ECM-Receptor	KEGG: hsa04512
	1887	iCAF2	ep2	COL1A2	ITGA3_ITGB1	0.0333744	0	COL1A2_ITGA3_ITGB1	COL1A2 - (ITGA3+ITGB1)	COLLAGEN	ECM-Receptor	KEGG: hsa04512
	1274	iCAF1	ep1	GRN	SORT1	0.0333224	0	GRN_SORT1	GRN - SORT1	GRN	Secreted Signaling	PMID: 29555433
	1804	ep2	ep4	THBS2	ITGA3_ITGB1	0.0101781	0	THBS2_ITGA3_ITGB1	THBS2 - (ITGA3+ITGB1)	THBS	ECM-Receptor	KEGG: hsa04512
	3384	myCAF2	ep3	COL1A1	SDC1	0.0332416	0	COL1A1_SDC1	COL1A1 - SDC1	COLLAGEN	ECM-Receptor	KEGG: hsa04512
	1283	iCAF2	ep1	GRN	SORT1	0.0332084	0	GRN_SORT1	GRN - SORT1	GRN	Secreted Signaling	PMID: 29555433
	2451	iCAF1	ep1	COL1A2	CD44	0.0331929	0	COL1A2_CD44	COL1A2 - CD44	COLLAGEN	ECM-Receptor	KEGG: hsa04512
	1808	ep2	ep5	THBS2	ITGA3_ITGB1	0.000906765	0	THBS2_ITGA3_ITGB1	THBS2 - (ITGA3+ITGB1)	THBS	ECM-Receptor	KEGG: hsa04512
	3385	iCAF2	ep3	COL1A1	SDC1	0.033117	0	COL1A1_SDC1	COL1A1 - SDC1	COLLAGEN	ECM-Receptor	KEGG: hsa04512
	2452	myCAF2	ep1	COL1A2	CD44	0.0330948	0.04	COL1A2_CD44	COL1A2 - CD44	COLLAGEN	ECM-Receptor	KEGG: hsa04512
	1811	ep2	ep2	THBS3	ITGA3_ITGB1	0.00273125	0	THBS3_ITGA3_ITGB1	THBS3 - (ITGA3+ITGB1)	THBS	ECM-Receptor	KEGG: hsa04512
	2437	iCAF2	ep4	COL1A1	CD44	0.0330179	0	COL1A1_CD44	COL1A1 - CD44	COLLAGEN	ECM-Receptor	KEGG: hsa04512
	680	iCAF2	ep3	MDK	SDC2	0.0329574	0	MDK_SDC2	MDK - SDC2	MK	Secreted Signaling	PMID: 28356350
	1814	ep4	ep2	THBS3	ITGA3_ITGB1	0.0003369	0	THBS3_ITGA3_ITGB1	THBS3 - (ITGA3+ITGB1)	THBS	ECM-Receptor	KEGG: hsa04512
	1815	ep2	myCAF2	THBS3	ITGA3_ITGB1	0.0115292	0	THBS3_ITGA3_ITGB1	THBS3 - (ITGA3+ITGB1)	THBS	ECM-Receptor	KEGG: hsa04512
	1816	myCAF2	myCAF2	THBS3	ITGA3_ITGB1	0.0442021	0	THBS3_ITGA3_ITGB1	THBS3 - (ITGA3+ITGB1)	THBS	ECM-Receptor	KEGG: hsa04512
	1817	iCAF2	myCAF2	THBS3	ITGA3_ITGB1	0.0154341	0	THBS3_ITGA3_ITGB1	THBS3 - (ITGA3+ITGB1)	THBS	ECM-Receptor	KEGG: hsa04512
	1818	ep4	myCAF2	THBS3	ITGA3_ITGB1	0.00143321	0	THBS3_ITGA3_ITGB1	THBS3 - (ITGA3+ITGB1)	THBS	ECM-Receptor	KEGG: hsa04512
	1819	ep2	iCAF2	THBS3	ITGA3_ITGB1	0.00937377	0	THBS3_ITGA3_ITGB1	THBS3 - (ITGA3+ITGB1)	THBS	ECM-Receptor	KEGG: hsa04512
	1820	myCAF2	iCAF2	THBS3	ITGA3_ITGB1	0.0361616	0	THBS3_ITGA3_ITGB1	THBS3 - (ITGA3+ITGB1)	THBS	ECM-Receptor	KEGG: hsa04512
	1821	iCAF2	iCAF2	THBS3	ITGA3_ITGB1	0.0125579	0	THBS3_ITGA3_ITGB1	THBS3 - (ITGA3+ITGB1)	THBS	ECM-Receptor	KEGG: hsa04512
	1822	ep4	iCAF2	THBS3	ITGA3_ITGB1	0.00116304	0	THBS3_ITGA3_ITGB1	THBS3 - (ITGA3+ITGB1)	THBS	ECM-Receptor	KEGG: hsa04512
	1823	ep2	ep3	THBS3	ITGA3_ITGB1	0.00329145	0	THBS3_ITGA3_ITGB1	THBS3 - (ITGA3+ITGB1)	THBS	ECM-Receptor	KEGG: hsa04512
	2236	iCAF1	ep3	COL6A1	ITGAV_ITGB8	0.0327363	0	COL6A1_ITGAV_ITGB8	COL6A1 - (ITGAV+ITGB8)	COLLAGEN	ECM-Receptor	KEGG: hsa04512
	2140	iCAF2	ep4	FN1	ITGAV_ITGB8	0.0325318	0	FN1_ITGAV_ITGB8	FN1 - (ITGAV+ITGB8)	FN1	ECM-Receptor	KEGG: hsa04512
	1826	ep4	ep3	THBS3	ITGA3_ITGB1	0.000406199	0	THBS3_ITGA3_ITGB1	THBS3 - (ITGA3+ITGB1)	THBS	ECM-Receptor	KEGG: hsa04512
	1827	ep2	ep4	THBS3	ITGA3_ITGB1	0.0103621	0	THBS3_ITGA3_ITGB1	THBS3 - (ITGA3+ITGB1)	THBS	ECM-Receptor	KEGG: hsa04512
	1539	myCAF2	ep2	FN1	ITGA3_ITGB1	0.03248	0	FN1_ITGA3_ITGB1	FN1 - (ITGA3+ITGB1)	FN1	ECM-Receptor	KEGG: hsa04512
	1280	myCAF2	ep1	GRN	SORT1	0.032045	0	GRN_SORT1	GRN - SORT1	GRN	Secreted Signaling	PMID: 29555433
	1830	ep4	ep4	THBS3	ITGA3_ITGB1	0.0012868	0	THBS3_ITGA3_ITGB1	THBS3 - (ITGA3+ITGB1)	THBS	ECM-Receptor	KEGG: hsa04512
	1831	ep2	ep5	THBS3	ITGA3_ITGB1	0.000923311	0	THBS3_ITGA3_ITGB1	THBS3 - (ITGA3+ITGB1)	THBS	ECM-Receptor	KEGG: hsa04512
	3394	iCAF1	ep3	COL1A2	SDC1	0.031844	0	COL1A2_SDC1	COL1A2 - SDC1	COLLAGEN	ECM-Receptor	KEGG: hsa04512
	3397	myCAF2	ep3	COL1A2	SDC1	0.0317497	0	COL1A2_SDC1	COL1A2 - SDC1	COLLAGEN	ECM-Receptor	KEGG: hsa04512
	1834	ep4	ep5	THBS3	ITGA3_ITGB1	0.00011371	0	THBS3_ITGA3_ITGB1	THBS3 - (ITGA3+ITGB1)	THBS	ECM-Receptor	KEGG: hsa04512
	2504	iCAF1	ep4	COL1A2	CD44	0.0317486	0	COL1A2_CD44	COL1A2 - CD44	COLLAGEN	ECM-Receptor	KEGG: hsa04512
	2453	iCAF2	ep1	COL1A2	CD44	0.0316857	0.01	COL1A2_CD44	COL1A2 - CD44	COLLAGEN	ECM-Receptor	KEGG: hsa04512
	1837	ep1	ep2	COL1A1	ITGA3_ITGB1	0.000487068	0	COL1A1_ITGA3_ITGB1	COL1A1 - (ITGA3+ITGB1)	COLLAGEN	ECM-Receptor	KEGG: hsa04512
	1838	ep2	ep2	COL1A1	ITGA3_ITGB1	0.0135653	0	COL1A1_ITGA3_ITGB1	COL1A1 - (ITGA3+ITGB1)	COLLAGEN	ECM-Receptor	KEGG: hsa04512
	2505	myCAF2	ep4	COL1A2	CD44	0.0316546	0.02	COL1A2_CD44	COL1A2 - CD44	COLLAGEN	ECM-Receptor	KEGG: hsa04512
	4147	iCAF2	ep4	LAMB2	DAG1	0.0316441	0	LAMB2_DAG1	LAMB2 - DAG1	LAMININ	ECM-Receptor	KEGG: hsa04512
	1841	ery	ep2	COL1A1	ITGA3_ITGB1	0.00202726	0	COL1A1_ITGA3_ITGB1	COL1A1 - (ITGA3+ITGB1)	COLLAGEN	ECM-Receptor	KEGG: hsa04512
	1842	ep3	ep2	COL1A1	ITGA3_ITGB1	0.00236991	0	COL1A1_ITGA3_ITGB1	COL1A1 - (ITGA3+ITGB1)	COLLAGEN	ECM-Receptor	KEGG: hsa04512
	1843	iCAF1	myCAF2	COL1A1	ITGA3_ITGB1	0.140597	0	COL1A1_ITGA3_ITGB1	COL1A1 - (ITGA3+ITGB1)	COLLAGEN	ECM-Receptor	KEGG: hsa04512
	1844	myCAF1	myCAF2	COL1A1	ITGA3_ITGB1	0.0819668	0	COL1A1_ITGA3_ITGB1	COL1A1 - (ITGA3+ITGB1)	COLLAGEN	ECM-Receptor	KEGG: hsa04512
	1845	ep1	myCAF2	COL1A1	ITGA3_ITGB1	0.00207104	0	COL1A1_ITGA3_ITGB1	COL1A1 - (ITGA3+ITGB1)	COLLAGEN	ECM-Receptor	KEGG: hsa04512
	1846	ep2	myCAF2	COL1A1	ITGA3_ITGB1	0.0553263	0	COL1A1_ITGA3_ITGB1	COL1A1 - (ITGA3+ITGB1)	COLLAGEN	ECM-Receptor	KEGG: hsa04512
	1847	myCAF2	myCAF2	COL1A1	ITGA3_ITGB1	0.138882	0	COL1A1_ITGA3_ITGB1	COL1A1 - (ITGA3+ITGB1)	COLLAGEN	ECM-Receptor	KEGG: hsa04512
	1848	iCAF2	myCAF2	COL1A1	ITGA3_ITGB1	0.138418	0	COL1A1_ITGA3_ITGB1	COL1A1 - (ITGA3+ITGB1)	COLLAGEN	ECM-Receptor	KEGG: hsa04512
	1849	ery	myCAF2	COL1A1	ITGA3_ITGB1	0.00857703	0	COL1A1_ITGA3_ITGB1	COL1A1 - (ITGA3+ITGB1)	COLLAGEN	ECM-Receptor	KEGG: hsa04512
	1850	ep3	myCAF2	COL1A1	ITGA3_ITGB1	0.0100156	0	COL1A1_ITGA3_ITGB1	COL1A1 - (ITGA3+ITGB1)	COLLAGEN	ECM-Receptor	KEGG: hsa04512
	1851	iCAF1	iCAF2	COL1A1	ITGA3_ITGB1	0.117172	0	COL1A1_ITGA3_ITGB1	COL1A1 - (ITGA3+ITGB1)	COLLAGEN	ECM-Receptor	KEGG: hsa04512
	1852	myCAF1	iCAF2	COL1A1	ITGA3_ITGB1	0.0675424	0	COL1A1_ITGA3_ITGB1	COL1A1 - (ITGA3+ITGB1)	COLLAGEN	ECM-Receptor	KEGG: hsa04512
	1853	ep1	iCAF2	COL1A1	ITGA3_ITGB1	0.00168084	0	COL1A1_ITGA3_ITGB1	COL1A1 - (ITGA3+ITGB1)	COLLAGEN	ECM-Receptor	KEGG: hsa04512
	1854	ep2	iCAF2	COL1A1	ITGA3_ITGB1	0.0453584	0	COL1A1_ITGA3_ITGB1	COL1A1 - (ITGA3+ITGB1)	COLLAGEN	ECM-Receptor	KEGG: hsa04512
	1855	myCAF2	iCAF2	COL1A1	ITGA3_ITGB1	0.115704	0	COL1A1_ITGA3_ITGB1	COL1A1 - (ITGA3+ITGB1)	COLLAGEN	ECM-Receptor	KEGG: hsa04512
	1856	iCAF2	iCAF2	COL1A1	ITGA3_ITGB1	0.115307	0	COL1A1_ITGA3_ITGB1	COL1A1 - (ITGA3+ITGB1)	COLLAGEN	ECM-Receptor	KEGG: hsa04512
	1857	ery	iCAF2	COL1A1	ITGA3_ITGB1	0.00696961	0	COL1A1_ITGA3_ITGB1	COL1A1 - (ITGA3+ITGB1)	COLLAGEN	ECM-Receptor	KEGG: hsa04512
	1858	ep3	iCAF2	COL1A1	ITGA3_ITGB1	0.00814081	0	COL1A1_ITGA3_ITGB1	COL1A1 - (ITGA3+ITGB1)	COLLAGEN	ECM-Receptor	KEGG: hsa04512
	438	iCAF2	ep4	SPP1	ITGAV_ITGB5	0.0315829	0	SPP1_ITGAV_ITGB5	SPP1 - (ITGAV+ITGB5)	SPP1	Secreted Signaling	PMID: 21907263
	4141	iCAF2	ep3	LAMB2	DAG1	0.0311355	0	LAMB2_DAG1	LAMB2 - DAG1	LAMININ	ECM-Receptor	KEGG: hsa04512
	1861	ep1	ep3	COL1A1	ITGA3_ITGB1	0.00058724	0	COL1A1_ITGA3_ITGB1	COL1A1 - (ITGA3+ITGB1)	COLLAGEN	ECM-Receptor	KEGG: hsa04512
	1862	ep2	ep3	COL1A1	ITGA3_ITGB1	0.0163113	0	COL1A1_ITGA3_ITGB1	COL1A1 - (ITGA3+ITGB1)	COLLAGEN	ECM-Receptor	KEGG: hsa04512
	2122	myCAF2	ep4	VTN	ITGAV_ITGB8	0.031031	0	VTN_ITGAV_ITGB8	VTN - (ITGAV+ITGB8)	VTN	ECM-Receptor	KEGG: hsa04512
	2149	iCAF2	ep4	LAMA4	ITGAV_ITGB8	0.0308953	0	LAMA4_ITGAV_ITGB8	LAMA4 - (ITGAV+ITGB8)	LAMININ	ECM-Receptor	KEGG: hsa04512
	1865	ery	ep3	COL1A1	ITGA3_ITGB1	0.00244342	0	COL1A1_ITGA3_ITGB1	COL1A1 - (ITGA3+ITGB1)	COLLAGEN	ECM-Receptor	KEGG: hsa04512
	1866	ep3	ep3	COL1A1	ITGA3_ITGB1	0.00285621	0	COL1A1_ITGA3_ITGB1	COL1A1 - (ITGA3+ITGB1)	COLLAGEN	ECM-Receptor	KEGG: hsa04512
	689	myCAF2	ep1	MDK	SDC4	0.0308313	0	MDK_SDC4	MDK - SDC4	MK	Secreted Signaling	PMID: 28356350
	3398	iCAF2	ep3	COL1A2	SDC1	0.0303961	0	COL1A2_SDC1	COL1A2 - SDC1	COLLAGEN	ECM-Receptor	KEGG: hsa04512
	1869	ep1	ep4	COL1A1	ITGA3_ITGB1	0.00185958	0	COL1A1_ITGA3_ITGB1	COL1A1 - (ITGA3+ITGB1)	COLLAGEN	ECM-Receptor	KEGG: hsa04512
	1870	ep2	ep4	COL1A1	ITGA3_ITGB1	0.0499495	0	COL1A1_ITGA3_ITGB1	COL1A1 - (ITGA3+ITGB1)	COLLAGEN	ECM-Receptor	KEGG: hsa04512
	645	iCAF1	ep2	MDK	SDC2	0.0303334	0	MDK_SDC2	MDK - SDC2	MK	Secreted Signaling	PMID: 28356350
	2506	iCAF2	ep4	COL1A2	CD44	0.0303049	0	COL1A2_CD44	COL1A2 - CD44	COLLAGEN	ECM-Receptor	KEGG: hsa04512
	1873	ery	ep4	COL1A1	ITGA3_ITGB1	0.00770643	0	COL1A1_ITGA3_ITGB1	COL1A1 - (ITGA3+ITGB1)	COLLAGEN	ECM-Receptor	KEGG: hsa04512
	1874	ep3	ep4	COL1A1	ITGA3_ITGB1	0.00900033	0	COL1A1_ITGA3_ITGB1	COL1A1 - (ITGA3+ITGB1)	COLLAGEN	ECM-Receptor	KEGG: hsa04512
	3631	myCAF2	ep2	COL6A2	SDC4	0.0300751	0	COL6A2_SDC4	COL6A2 - SDC4	COLLAGEN	ECM-Receptor	KEGG: hsa04512
	679	myCAF2	ep3	MDK	SDC2	0.0300557	0	MDK_SDC2	MDK - SDC2	MK	Secreted Signaling	PMID: 28356350
	1877	ep1	ep5	COL1A1	ITGA3_ITGB1	0.000164411	0.03	COL1A1_ITGA3_ITGB1	COL1A1 - (ITGA3+ITGB1)	COLLAGEN	ECM-Receptor	KEGG: hsa04512
	1878	ep2	ep5	COL1A1	ITGA3_ITGB1	0.00461903	0	COL1A1_ITGA3_ITGB1	COL1A1 - (ITGA3+ITGB1)	COLLAGEN	ECM-Receptor	KEGG: hsa04512
	3453	myCAF2	ep3	FN1	SDC1	0.0295791	0	FN1_SDC1	FN1 - SDC1	FN1	ECM-Receptor	KEGG: hsa04512
	650	iCAF2	ep2	MDK	SDC2	0.0293171	0	MDK_SDC2	MDK - SDC2	MK	Secreted Signaling	PMID: 28356350
	1881	ery	ep5	COL1A1	ITGA3_ITGB1	0.000685003	0.03	COL1A1_ITGA3_ITGB1	COL1A1 - (ITGA3+ITGB1)	COLLAGEN	ECM-Receptor	KEGG: hsa04512
	1882	ep3	ep5	COL1A1	ITGA3_ITGB1	0.000800966	0.03	COL1A1_ITGA3_ITGB1	COL1A1 - (ITGA3+ITGB1)	COLLAGEN	ECM-Receptor	KEGG: hsa04512
	3938	iCAF2	ep2	THBS3	CD47	0.0292709	0	THBS3_CD47	THBS3 - CD47	THBS	ECM-Receptor	KEGG: hsa04512
	2103	iCAF2	ep3	VTN	ITGAV_ITGB1	0.0292424	0	VTN_ITGAV_ITGB1	VTN - (ITGAV+ITGB1)	VTN	ECM-Receptor	KEGG: hsa04512
	1885	ep2	ep2	COL1A2	ITGA3_ITGB1	0.0109837	0	COL1A2_ITGA3_ITGB1	COL1A2 - (ITGA3+ITGB1)	COLLAGEN	ECM-Receptor	KEGG: hsa04512
	1996	myCAF2	ep3	COL6A2	ITGA3_ITGB1	0.029204	0	COL6A2_ITGA3_ITGB1	COL6A2 - (ITGA3+ITGB1)	COLLAGEN	ECM-Receptor	KEGG: hsa04512
	1626	myCAF2	ep4	LAMA4	ITGA3_ITGB1	0.0289617	0	LAMA4_ITGA3_ITGB1	LAMA4 - (ITGA3+ITGB1)	LAMININ	ECM-Receptor	KEGG: hsa04512
	1888	ep3	ep2	COL1A2	ITGA3_ITGB1	0.00235571	0	COL1A2_ITGA3_ITGB1	COL1A2 - (ITGA3+ITGB1)	COLLAGEN	ECM-Receptor	KEGG: hsa04512
	1889	iCAF1	myCAF2	COL1A2	ITGA3_ITGB1	0.133657	0	COL1A2_ITGA3_ITGB1	COL1A2 - (ITGA3+ITGB1)	COLLAGEN	ECM-Receptor	KEGG: hsa04512
	1890	myCAF1	myCAF2	COL1A2	ITGA3_ITGB1	0.0736366	0	COL1A2_ITGA3_ITGB1	COL1A2 - (ITGA3+ITGB1)	COLLAGEN	ECM-Receptor	KEGG: hsa04512
	1891	ep2	myCAF2	COL1A2	ITGA3_ITGB1	0.045161	0	COL1A2_ITGA3_ITGB1	COL1A2 - (ITGA3+ITGB1)	COLLAGEN	ECM-Receptor	KEGG: hsa04512
	1892	myCAF2	myCAF2	COL1A2	ITGA3_ITGB1	0.133303	0	COL1A2_ITGA3_ITGB1	COL1A2 - (ITGA3+ITGB1)	COLLAGEN	ECM-Receptor	KEGG: hsa04512
	1893	iCAF2	myCAF2	COL1A2	ITGA3_ITGB1	0.128193	0	COL1A2_ITGA3_ITGB1	COL1A2 - (ITGA3+ITGB1)	COLLAGEN	ECM-Receptor	KEGG: hsa04512
	1894	ep3	myCAF2	COL1A2	ITGA3_ITGB1	0.00995605	0	COL1A2_ITGA3_ITGB1	COL1A2 - (ITGA3+ITGB1)	COLLAGEN	ECM-Receptor	KEGG: hsa04512
	1895	iCAF1	iCAF2	COL1A2	ITGA3_ITGB1	0.111238	0	COL1A2_ITGA3_ITGB1	COL1A2 - (ITGA3+ITGB1)	COLLAGEN	ECM-Receptor	KEGG: hsa04512
	1896	myCAF1	iCAF2	COL1A2	ITGA3_ITGB1	0.0605814	0	COL1A2_ITGA3_ITGB1	COL1A2 - (ITGA3+ITGB1)	COLLAGEN	ECM-Receptor	KEGG: hsa04512
	1897	ep2	iCAF2	COL1A2	ITGA3_ITGB1	0.0369529	0	COL1A2_ITGA3_ITGB1	COL1A2 - (ITGA3+ITGB1)	COLLAGEN	ECM-Receptor	KEGG: hsa04512
	1898	myCAF2	iCAF2	COL1A2	ITGA3_ITGB1	0.110936	0	COL1A2_ITGA3_ITGB1	COL1A2 - (ITGA3+ITGB1)	COLLAGEN	ECM-Receptor	KEGG: hsa04512
	1899	iCAF2	iCAF2	COL1A2	ITGA3_ITGB1	0.106578	0	COL1A2_ITGA3_ITGB1	COL1A2 - (ITGA3+ITGB1)	COLLAGEN	ECM-Receptor	KEGG: hsa04512
	1900	ep3	iCAF2	COL1A2	ITGA3_ITGB1	0.00809229	0	COL1A2_ITGA3_ITGB1	COL1A2 - (ITGA3+ITGB1)	COLLAGEN	ECM-Receptor	KEGG: hsa04512
	2147	iCAF1	ep4	LAMA4	ITGAV_ITGB8	0.0289262	0	LAMA4_ITGAV_ITGB8	LAMA4 - (ITGAV+ITGB8)	LAMININ	ECM-Receptor	KEGG: hsa04512
	2690	myCAF2	ep2	COL6A2	CD44	0.0286469	0	COL6A2_CD44	COL6A2 - CD44	COLLAGEN	ECM-Receptor	KEGG: hsa04512
	1903	ep2	ep3	COL1A2	ITGA3_ITGB1	0.0132141	0	COL1A2_ITGA3_ITGB1	COL1A2 - (ITGA3+ITGB1)	COLLAGEN	ECM-Receptor	KEGG: hsa04512
	3592	myCAF2	ep2	COL6A1	SDC4	0.0286284	0	COL6A1_SDC4	COL6A1 - SDC4	COLLAGEN	ECM-Receptor	KEGG: hsa04512
	3629	iCAF1	ep2	COL6A2	SDC4	0.0285888	0	COL6A2_SDC4	COL6A2 - SDC4	COLLAGEN	ECM-Receptor	KEGG: hsa04512
	1906	ep3	ep3	COL1A2	ITGA3_ITGB1	0.00283909	0	COL1A2_ITGA3_ITGB1	COL1A2 - (ITGA3+ITGB1)	COLLAGEN	ECM-Receptor	KEGG: hsa04512
	2100	iCAF1	ep3	VTN	ITGAV_ITGB1	0.0284297	0	VTN_ITGAV_ITGB1	VTN - (ITGAV+ITGB1)	VTN	ECM-Receptor	KEGG: hsa04512
	3632	iCAF2	ep2	COL6A2	SDC4	0.0281981	0	COL6A2_SDC4	COL6A2 - SDC4	COLLAGEN	ECM-Receptor	KEGG: hsa04512
	1909	ep2	ep4	COL1A2	ITGA3_ITGB1	0.0407295	0	COL1A2_ITGA3_ITGB1	COL1A2 - (ITGA3+ITGB1)	COLLAGEN	ECM-Receptor	KEGG: hsa04512
	605	iCAF1	ep3	MDK	SDC1	0.0281272	0	MDK_SDC1	MDK - SDC1	MK	Secreted Signaling	PMID: 28356350
	1325	iCAF1	ep3	GRN	SORT1	0.0278142	0	GRN_SORT1	GRN - SORT1	GRN	Secreted Signaling	PMID: 29555433
	1912	ep3	ep4	COL1A2	ITGA3_ITGB1	0.00894673	0	COL1A2_ITGA3_ITGB1	COL1A2 - (ITGA3+ITGB1)	COLLAGEN	ECM-Receptor	KEGG: hsa04512
	1961	myCAF2	ep3	COL6A1	ITGA3_ITGB1	0.027798	0	COL6A1_ITGA3_ITGB1	COL6A1 - (ITGA3+ITGB1)	COLLAGEN	ECM-Receptor	KEGG: hsa04512
	1994	iCAF1	ep3	COL6A2	ITGA3_ITGB1	0.0277596	0	COL6A2_ITGA3_ITGB1	COL6A2 - (ITGA3+ITGB1)	COLLAGEN	ECM-Receptor	KEGG: hsa04512
	1915	ep2	ep5	COL1A2	ITGA3_ITGB1	0.00373354	0	COL1A2_ITGA3_ITGB1	COL1A2 - (ITGA3+ITGB1)	COLLAGEN	ECM-Receptor	KEGG: hsa04512
	1334	iCAF2	ep3	GRN	SORT1	0.0277184	0	GRN_SORT1	GRN - SORT1	GRN	Secreted Signaling	PMID: 29555433
	3867	iCAF2	ep2	THBS2	CD47	0.0276706	0	THBS2_CD47	THBS2 - CD47	THBS	ECM-Receptor	KEGG: hsa04512
	1918	ep3	ep5	COL1A2	ITGA3_ITGB1	0.000796157	0.03	COL1A2_ITGA3_ITGB1	COL1A2 - (ITGA3+ITGB1)	COLLAGEN	ECM-Receptor	KEGG: hsa04512
	3626	myCAF2	ep1	COL6A2	SDC4	0.0275818	0	COL6A2_SDC4	COL6A2 - SDC4	COLLAGEN	ECM-Receptor	KEGG: hsa04512
	1997	iCAF2	ep3	COL6A2	ITGA3_ITGB1	0.0273798	0	COL6A2_ITGA3_ITGB1	COL6A2 - (ITGA3+ITGB1)	COLLAGEN	ECM-Receptor	KEGG: hsa04512
	1921	ep3	ep2	COL4A2	ITGA3_ITGB1	0.0017158	0	COL4A2_ITGA3_ITGB1	COL4A2 - (ITGA3+ITGB1)	COLLAGEN	ECM-Receptor	KEGG: hsa04512
	1922	myCAF2	myCAF2	COL4A2	ITGA3_ITGB1	0.012749	0	COL4A2_ITGA3_ITGB1	COL4A2 - (ITGA3+ITGB1)	COLLAGEN	ECM-Receptor	KEGG: hsa04512
	1923	iCAF2	myCAF2	COL4A2	ITGA3_ITGB1	0.0132855	0	COL4A2_ITGA3_ITGB1	COL4A2 - (ITGA3+ITGB1)	COLLAGEN	ECM-Receptor	KEGG: hsa04512
	1924	ep3	myCAF2	COL4A2	ITGA3_ITGB1	0.0072666	0	COL4A2_ITGA3_ITGB1	COL4A2 - (ITGA3+ITGB1)	COLLAGEN	ECM-Receptor	KEGG: hsa04512
	1925	myCAF2	iCAF2	COL4A2	ITGA3_ITGB1	0.0103679	0	COL4A2_ITGA3_ITGB1	COL4A2 - (ITGA3+ITGB1)	COLLAGEN	ECM-Receptor	KEGG: hsa04512
	1926	iCAF2	iCAF2	COL4A2	ITGA3_ITGB1	0.0108053	0	COL4A2_ITGA3_ITGB1	COL4A2 - (ITGA3+ITGB1)	COLLAGEN	ECM-Receptor	KEGG: hsa04512
	1927	ep3	iCAF2	COL4A2	ITGA3_ITGB1	0.0059033	0	COL4A2_ITGA3_ITGB1	COL4A2 - (ITGA3+ITGB1)	COLLAGEN	ECM-Receptor	KEGG: hsa04512
	2591	myCAF2	ep2	COL6A1	CD44	0.027267	0	COL6A1_CD44	COL6A1 - CD44	COLLAGEN	ECM-Receptor	KEGG: hsa04512
	2689	iCAF1	ep2	COL6A2	CD44	0.0272293	0	COL6A2_CD44	COL6A2 - CD44	COLLAGEN	ECM-Receptor	KEGG: hsa04512
	1930	ep3	ep3	COL4A2	ITGA3_ITGB1	0.00206815	0	COL4A2_ITGA3_ITGB1	COL4A2 - (ITGA3+ITGB1)	COLLAGEN	ECM-Receptor	KEGG: hsa04512
	610	iCAF2	ep3	MDK	SDC1	0.0271828	0	MDK_SDC1	MDK - SDC1	MK	Secreted Signaling	PMID: 28356350
	2131	iCAF2	ep3	FN1	ITGAV_ITGB8	0.0271002	0	FN1_ITGAV_ITGB8	FN1 - (ITGAV+ITGB8)	FN1	ECM-Receptor	KEGG: hsa04512
	1933	ep3	ep4	COL4A2	ITGA3_ITGB1	0.00652813	0	COL4A2_ITGA3_ITGB1	COL4A2 - (ITGA3+ITGB1)	COLLAGEN	ECM-Receptor	KEGG: hsa04512
	5145	myCAF2	ep1	MPZL1	MPZL1	0.0269255	0	MPZL1_MPZL1	MPZL1 - MPZL1	MPZ	Cell-Cell Contact	KEGG: hsa04514
	2691	iCAF2	ep2	COL6A2	CD44	0.0268566	0	COL6A2_CD44	COL6A2 - CD44	COLLAGEN	ECM-Receptor	KEGG: hsa04512
	1936	ep3	ep5	COL4A2	ITGA3_ITGB1	0.000579641	0	COL4A2_ITGA3_ITGB1	COL4A2 - (ITGA3+ITGB1)	COLLAGEN	ECM-Receptor	KEGG: hsa04512
	1331	myCAF2	ep3	GRN	SORT1	0.0267421	0	GRN_SORT1	GRN - SORT1	GRN	Secreted Signaling	PMID: 29555433
	649	myCAF2	ep2	MDK	SDC2	0.0267271	0	MDK_SDC2	MDK - SDC2	MK	Secreted Signaling	PMID: 28356350
	1939	ep2	ep2	COL6A1	ITGA3_ITGB1	0.00283542	0	COL6A1_ITGA3_ITGB1	COL6A1 - (ITGA3+ITGB1)	COLLAGEN	ECM-Receptor	KEGG: hsa04512
	2170	myCAF2	ep4	LAMB2	ITGAV_ITGB8	0.0265822	0	LAMB2_ITGAV_ITGB8	LAMB2 - (ITGAV+ITGB8)	LAMININ	ECM-Receptor	KEGG: hsa04512
	2088	iCAF1	ep4	FN1	ITGAV_ITGB1	0.0265229	0	FN1_ITGAV_ITGB1	FN1 - (ITGAV+ITGB1)	FN1	ECM-Receptor	KEGG: hsa04512
	1942	ep4	ep2	COL6A1	ITGA3_ITGB1	0.0160338	0	COL6A1_ITGA3_ITGB1	COL6A1 - (ITGA3+ITGB1)	COLLAGEN	ECM-Receptor	KEGG: hsa04512
	1943	ep5	ep2	COL6A1	ITGA3_ITGB1	0.00613122	0	COL6A1_ITGA3_ITGB1	COL6A1 - (ITGA3+ITGB1)	COLLAGEN	ECM-Receptor	KEGG: hsa04512
	1944	iCAF1	myCAF2	COL6A1	ITGA3_ITGB1	0.0644235	0	COL6A1_ITGA3_ITGB1	COL6A1 - (ITGA3+ITGB1)	COLLAGEN	ECM-Receptor	KEGG: hsa04512
	1945	myCAF1	myCAF2	COL6A1	ITGA3_ITGB1	0.0122273	0	COL6A1_ITGA3_ITGB1	COL6A1 - (ITGA3+ITGB1)	COLLAGEN	ECM-Receptor	KEGG: hsa04512
	1946	ep2	myCAF2	COL6A1	ITGA3_ITGB1	0.0119649	0	COL6A1_ITGA3_ITGB1	COL6A1 - (ITGA3+ITGB1)	COLLAGEN	ECM-Receptor	KEGG: hsa04512
	1947	myCAF2	myCAF2	COL6A1	ITGA3_ITGB1	0.0917259	0	COL6A1_ITGA3_ITGB1	COL6A1 - (ITGA3+ITGB1)	COLLAGEN	ECM-Receptor	KEGG: hsa04512
	1948	iCAF2	myCAF2	COL6A1	ITGA3_ITGB1	0.0736291	0	COL6A1_ITGA3_ITGB1	COL6A1 - (ITGA3+ITGB1)	COLLAGEN	ECM-Receptor	KEGG: hsa04512
	1949	ep4	myCAF2	COL6A1	ITGA3_ITGB1	0.0648941	0	COL6A1_ITGA3_ITGB1	COL6A1 - (ITGA3+ITGB1)	COLLAGEN	ECM-Receptor	KEGG: hsa04512
	1950	ep5	myCAF2	COL6A1	ITGA3_ITGB1	0.0256001	0	COL6A1_ITGA3_ITGB1	COL6A1 - (ITGA3+ITGB1)	COLLAGEN	ECM-Receptor	KEGG: hsa04512
	1951	iCAF1	iCAF2	COL6A1	ITGA3_ITGB1	0.0529084	0	COL6A1_ITGA3_ITGB1	COL6A1 - (ITGA3+ITGB1)	COLLAGEN	ECM-Receptor	KEGG: hsa04512
	1952	myCAF1	iCAF2	COL6A1	ITGA3_ITGB1	0.00994261	0	COL6A1_ITGA3_ITGB1	COL6A1 - (ITGA3+ITGB1)	COLLAGEN	ECM-Receptor	KEGG: hsa04512
	1953	ep2	iCAF2	COL6A1	ITGA3_ITGB1	0.00972881	0	COL6A1_ITGA3_ITGB1	COL6A1 - (ITGA3+ITGB1)	COLLAGEN	ECM-Receptor	KEGG: hsa04512
	1954	myCAF2	iCAF2	COL6A1	ITGA3_ITGB1	0.0757257	0	COL6A1_ITGA3_ITGB1	COL6A1 - (ITGA3+ITGB1)	COLLAGEN	ECM-Receptor	KEGG: hsa04512
	1955	iCAF2	iCAF2	COL6A1	ITGA3_ITGB1	0.0605752	0	COL6A1_ITGA3_ITGB1	COL6A1 - (ITGA3+ITGB1)	COLLAGEN	ECM-Receptor	KEGG: hsa04512
	1956	ep4	iCAF2	COL6A1	ITGA3_ITGB1	0.0532997	0	COL6A1_ITGA3_ITGB1	COL6A1 - (ITGA3+ITGB1)	COLLAGEN	ECM-Receptor	KEGG: hsa04512
	1957	ep5	iCAF2	COL6A1	ITGA3_ITGB1	0.0208696	0	COL6A1_ITGA3_ITGB1	COL6A1 - (ITGA3+ITGB1)	COLLAGEN	ECM-Receptor	KEGG: hsa04512
	3585	myCAF2	ep1	COL6A1	SDC4	0.0262518	0	COL6A1_SDC4	COL6A1 - SDC4	COLLAGEN	ECM-Receptor	KEGG: hsa04512
	3624	iCAF1	ep1	COL6A2	SDC4	0.0262155	0	COL6A2_SDC4	COL6A2 - SDC4	COLLAGEN	ECM-Receptor	KEGG: hsa04512
	1960	ep2	ep3	COL6A1	ITGA3_ITGB1	0.00341691	0	COL6A1_ITGA3_ITGB1	COL6A1 - (ITGA3+ITGB1)	COLLAGEN	ECM-Receptor	KEGG: hsa04512
	2261	myCAF2	ep4	COL6A3	ITGAV_ITGB8	0.0260004	0	COL6A3_ITGAV_ITGB8	COL6A3 - (ITGAV+ITGB8)	COLLAGEN	ECM-Receptor	KEGG: hsa04512
	3627	iCAF2	ep1	COL6A2	SDC4	0.0258563	0	COL6A2_SDC4	COL6A2 - SDC4	COLLAGEN	ECM-Receptor	KEGG: hsa04512
	1963	ep4	ep3	COL6A1	ITGA3_ITGB1	0.0192697	0	COL6A1_ITGA3_ITGB1	COL6A1 - (ITGA3+ITGB1)	COLLAGEN	ECM-Receptor	KEGG: hsa04512
	1964	ep5	ep3	COL6A1	ITGA3_ITGB1	0.0073836	0	COL6A1_ITGA3_ITGB1	COL6A1 - (ITGA3+ITGB1)	COLLAGEN	ECM-Receptor	KEGG: hsa04512
	2118	myCAF2	ep3	VTN	ITGAV_ITGB8	0.0258433	0	VTN_ITGAV_ITGB8	VTN - (ITGAV+ITGB8)	VTN	ECM-Receptor	KEGG: hsa04512
	2146	iCAF2	ep3	LAMA4	ITGAV_ITGB8	0.0257296	0	LAMA4_ITGAV_ITGB8	LAMA4 - (ITGAV+ITGB8)	LAMININ	ECM-Receptor	KEGG: hsa04512
	1967	ep2	ep4	COL6A1	ITGA3_ITGB1	0.0107542	0	COL6A1_ITGA3_ITGB1	COL6A1 - (ITGA3+ITGB1)	COLLAGEN	ECM-Receptor	KEGG: hsa04512
	4076	myCAF2	ep4	LAMA4	DAG1	0.0257128	0	LAMA4_DAG1	LAMA4 - DAG1	LAMININ	ECM-Receptor	KEGG: hsa04512
	5146	iCAF2	ep1	MPZL1	MPZL1	0.0256563	0	MPZL1_MPZL1	MPZL1 - MPZL1	MPZ	Cell-Cell Contact	KEGG: hsa04514
	1970	ep4	ep4	COL6A1	ITGA3_ITGB1	0.0586452	0	COL6A1_ITGA3_ITGB1	COL6A1 - (ITGA3+ITGB1)	COLLAGEN	ECM-Receptor	KEGG: hsa04512
	1971	ep5	ep4	COL6A1	ITGA3_ITGB1	0.0230418	0	COL6A1_ITGA3_ITGB1	COL6A1 - (ITGA3+ITGB1)	COLLAGEN	ECM-Receptor	KEGG: hsa04512
	3731	myCAF1	ep4	FN1	SDC4	0.0253968	0	FN1_SDC4	FN1 - SDC4	FN1	ECM-Receptor	KEGG: hsa04512
	3489	myCAF1	ep2	COL1A1	SDC4	0.0253948	0	COL1A1_SDC4	COL1A1 - SDC4	COLLAGEN	ECM-Receptor	KEGG: hsa04512
	1974	ep2	ep5	COL6A1	ITGA3_ITGB1	0.000958592	0	COL6A1_ITGA3_ITGB1	COL6A1 - (ITGA3+ITGB1)	COLLAGEN	ECM-Receptor	KEGG: hsa04512
	4073	myCAF2	ep3	LAMA4	DAG1	0.025297	0	LAMA4_DAG1	LAMA4 - DAG1	LAMININ	ECM-Receptor	KEGG: hsa04512
	746	myCAF1	ep4	MDK	ITGA6_ITGB1	0.0251904	0	MDK_ITGA6_ITGB1	MDK - (ITGA6+ITGB1)	MK	Secreted Signaling	PMID: 28356350
	1977	ep4	ep5	COL6A1	ITGA3_ITGB1	0.00546859	0	COL6A1_ITGA3_ITGB1	COL6A1 - (ITGA3+ITGB1)	COLLAGEN	ECM-Receptor	KEGG: hsa04512
	1978	ep5	ep5	COL6A1	ITGA3_ITGB1	0.00207737	0	COL6A1_ITGA3_ITGB1	COL6A1 - (ITGA3+ITGB1)	COLLAGEN	ECM-Receptor	KEGG: hsa04512
	609	myCAF2	ep3	MDK	SDC1	0.0247765	0	MDK_SDC1	MDK - SDC1	MK	Secreted Signaling	PMID: 28356350
	1980	ep2	ep2	COL6A2	ITGA3_ITGB1	0.00272391	0	COL6A2_ITGA3_ITGB1	COL6A2 - (ITGA3+ITGB1)	COLLAGEN	ECM-Receptor	KEGG: hsa04512
	1860	myCAF1	ep3	COL1A1	ITGA3_ITGB1	0.0246558	0	COL1A1_ITGA3_ITGB1	COL1A1 - (ITGA3+ITGB1)	COLLAGEN	ECM-Receptor	KEGG: hsa04512
	3776	iCAF1	ep4	THBS2	SDC4	0.0246526	0	THBS2_SDC4	THBS2 - SDC4	THBS	ECM-Receptor	KEGG: hsa04512
	1983	ep4	ep2	COL6A2	ITGA3_ITGB1	0.00966961	0	COL6A2_ITGA3_ITGB1	COL6A2 - (ITGA3+ITGB1)	COLLAGEN	ECM-Receptor	KEGG: hsa04512
	1984	iCAF1	myCAF2	COL6A2	ITGA3_ITGB1	0.0916075	0	COL6A2_ITGA3_ITGB1	COL6A2 - (ITGA3+ITGB1)	COLLAGEN	ECM-Receptor	KEGG: hsa04512
	1985	ep2	myCAF2	COL6A2	ITGA3_ITGB1	0.0114985	0	COL6A2_ITGA3_ITGB1	COL6A2 - (ITGA3+ITGB1)	COLLAGEN	ECM-Receptor	KEGG: hsa04512
	1986	myCAF2	myCAF2	COL6A2	ITGA3_ITGB1	0.0960459	0	COL6A2_ITGA3_ITGB1	COL6A2 - (ITGA3+ITGB1)	COLLAGEN	ECM-Receptor	KEGG: hsa04512
	1987	iCAF2	myCAF2	COL6A2	ITGA3_ITGB1	0.0904356	0	COL6A2_ITGA3_ITGB1	COL6A2 - (ITGA3+ITGB1)	COLLAGEN	ECM-Receptor	KEGG: hsa04512
	1988	ep4	myCAF2	COL6A2	ITGA3_ITGB1	0.0399229	0	COL6A2_ITGA3_ITGB1	COL6A2 - (ITGA3+ITGB1)	COLLAGEN	ECM-Receptor	KEGG: hsa04512
	1989	iCAF1	iCAF2	COL6A2	ITGA3_ITGB1	0.0756262	0	COL6A2_ITGA3_ITGB1	COL6A2 - (ITGA3+ITGB1)	COLLAGEN	ECM-Receptor	KEGG: hsa04512
	1990	ep2	iCAF2	COL6A2	ITGA3_ITGB1	0.00934875	0	COL6A2_ITGA3_ITGB1	COL6A2 - (ITGA3+ITGB1)	COLLAGEN	ECM-Receptor	KEGG: hsa04512
	1991	myCAF2	iCAF2	COL6A2	ITGA3_ITGB1	0.079358	0	COL6A2_ITGA3_ITGB1	COL6A2 - (ITGA3+ITGB1)	COLLAGEN	ECM-Receptor	KEGG: hsa04512
	1992	iCAF2	iCAF2	COL6A2	ITGA3_ITGB1	0.074642	0	COL6A2_ITGA3_ITGB1	COL6A2 - (ITGA3+ITGB1)	COLLAGEN	ECM-Receptor	KEGG: hsa04512
	1993	ep4	iCAF2	COL6A2	ITGA3_ITGB1	0.0326343	0	COL6A2_ITGA3_ITGB1	COL6A2 - (ITGA3+ITGB1)	COLLAGEN	ECM-Receptor	KEGG: hsa04512
	406	iCAF1	ep4	SPP1	ITGAV_ITGB1	0.0244014	0	SPP1_ITGAV_ITGB1	SPP1 - (ITGAV+ITGB1)	SPP1	Secreted Signaling	PMID: 21907263
	1995	ep2	ep3	COL6A2	ITGA3_ITGB1	0.00328261	0	COL6A2_ITGA3_ITGB1	COL6A2 - (ITGA3+ITGB1)	COLLAGEN	ECM-Receptor	KEGG: hsa04512
	1981	myCAF2	ep2	COL6A2	ITGA3_ITGB1	0.0243413	0	COL6A2_ITGA3_ITGB1	COL6A2 - (ITGA3+ITGB1)	COLLAGEN	ECM-Receptor	KEGG: hsa04512
	1291	iCAF1	ep2	GRN	SORT1	0.0242682	0	GRN_SORT1	GRN - SORT1	GRN	Secreted Signaling	PMID: 29555433
	1998	ep4	ep3	COL6A2	ITGA3_ITGB1	0.0116363	0	COL6A2_ITGA3_ITGB1	COL6A2 - (ITGA3+ITGB1)	COLLAGEN	ECM-Receptor	KEGG: hsa04512
[truncated: 3,243 more rows]
[truncated: 1 more columns]

[truncated: 1 more sheets: Table S10]
